# Supplementary material for: Proteomic Analysis of Embryo Isolated From Mature Jatropha curcas L. Seeds
Source: Front Plant Sci. 2022 Mar 18;13:843764. doi: 10.3389/fpls.2022.843764 (PMC8971811; doi:10.3389/fpls.2022.843764)
Supplement: Supplementary Table 1 — A list of proteins and peptides identified from the proteome analysis of the embryo isolated from mature Jatropha curcas seeds. [file Table_1.XLSX]

## Sheet: Proteins
Accession No	R. Communis Best Hit	Description	Coverage [%]	Contaminant	# Peptides	# PSMs	# Unique Peptides	# AAs	MW [kDa]	calc. pI	Score Sequest HT: Sequest HT
Jcr4S00002.460	B9RGN3	Heat shock protein, putative (EC 1.3.1.74)	3	FALSE	1	5	0	626	68.9	5.33	18.79
Jcr4S00002.470	B9T742	Eukaryotic initiation factor iso-4F subunit p82-34, putative	4	FALSE	1	12	1	778	85.8	8.15	44.14
Jcr4S00003.380	B9RIC9	Translocation protein SEC62	7	FALSE	1	3	1	350	39.7	8.9	13.34
Jcr4S00005.10	B9RK89	Dead box ATP-dependent RNA helicase, putative	2	FALSE	1	1	1	782	86.6	5.44	4.19
Jcr4S00005.310	B9RK43	Myosin XI, putative	1	FALSE	1	1	1	1458	165.1	8.59	3.12
Jcr4S00006.110	B9R8A7	Endoplasmin, putative	6	FALSE	2	4	2	841	96.2	5.01	14.72
Jcr4S00009.170	B9RAY1	Transitional endoplasmic reticulum ATPase, putative (EC 3.6.4.3)	3	FALSE	1	1	1	782	86.9	5.15	3.91
Jcr4S00011.80	B9T1G0	Magnesium chelatase (EC 6.6.1.1)	2	FALSE	1	1	1	1366	152	6.3	3.32
Jcr4S00013.210	B9S8R3	Uncharacterized protein	3	FALSE	1	1	1	473	50.3	4.39	3.08
Jcr4S00024.10	B9S395	Heat-shock protein, putative	12	FALSE	1	3	1	130	15.2	8	11.58
Jcr4S00025.50	B9S010	Late embryogenesis abundant, putative	25	FALSE	6	20	6	225	24.5	5.67	84.47
Jcr4S00027.260	B9RFR9	GRIP and coiled-coil domain-containing protein, putative	10	FALSE	3	10	3	884	97.1	4.44	48.36
Jcr4S00027.30	B9RFU4	Uncharacterized protein	20	FALSE	7	41	7	451	49.8	4.5	186.77
Jcr4S00028.80	B9SRL5	60S ribosomal protein L24, putative	7	FALSE	1	3	1	164	18.6	10.78	10.34
Jcr4S00031.240	B9SHH2	Short-chain type dehydrogenase, putative (EC 1.1.1.100)	6	FALSE	1	1	1	272	28.2	7.02	3.11
Jcr4S00031.40	B9SHE8	Superoxide dismutase (EC 1.15.1.1)	22	FALSE	2	4	2	158	16.3	6.86	13.47
Jcr4S00033.50	B9RTR0	Late embryogenesis abundant protein D-34, putative	48	FALSE	8	70	8	240	24.4	4.81	288.82
Jcr4S00033.90	B9RTR4	Cysteine synthase (EC 2.5.1.47)	5	FALSE	1	1	1	360	38.1	7.8	3.85
Jcr4S00036.70	B9SFN3	60S ribosomal protein L6	8	FALSE	1	1	1	231	25.8	10.14	3.22
Jcr4S00039.10	B9S0I3	Transitional endoplasmic reticulum ATPase, putative (EC 3.6.4.3)	3	FALSE	1	9	1	758	85.5	5.39	50.1
Jcr4S00039.190	B9RI57	Uncharacterized protein	33	FALSE	1	9	1	104	11.3	6.29	43.52
Jcr4S00043.160	B9RHY3	Phosphoglycerate kinase (EC 2.7.2.3)	5	FALSE	1	8	1	338	35.6	5.21	30.74
Jcr4S00045.170	B9SYY9	Syntaxin, putative	12	FALSE	1	1	1	216	24.4	5.3	3.32
Jcr4S00045.200	B9RI09	Ubiquitin, putative	16	FALSE	1	2	1	317	35.4	8.03	7.15
Jcr4S00045.60	B9SSR3	40S ribosomal protein S8	13	FALSE	2	5	2	219	24.8	10.43	21.18
Jcr4S00050.100	B9RVA4	Formamidopyrimidine-DNA glycosylase, putative (EC 3.2.2.23)	6	FALSE	2	27	2	479	53	8.88	148.52
Jcr4S00050.80	B9RI09	Ubiquitin, putative	13	FALSE	1	2	1	202	22.5	5.76	7.15
Jcr4S00052.190	B9RNU7	Protein-serine/threonine phosphatase (EC 3.1.3.16)	10	FALSE	1	3	1	361	39.7	5.1	13.78
Jcr4S00055.90	B9RV06	Cytochrome C oxidase, putative	9	FALSE	1	1	1	165	17.9	5.54	3.85
Jcr4S00057.90	B9RDA1	Transketolase (EC 2.2.1.1)	2	FALSE	1	2	1	761	82	6.79	7.22
Jcr4S00063.130	B9RXH6	Aspartic proteinase, putative (EC 3.4.23.40)	9	FALSE	2	6	2	476	51.8	5.17	27.88
Jcr4S00064.50	B9S183	60S ribosomal protein L32, putative	9	FALSE	1	2	1	152	17.7	10.42	6.39
Jcr4S00070.10	B9SX82	Acc synthase, putative (EC 4.4.1.14)	8	FALSE	1	1	1	441	49.9	8.43	4.16
Jcr4S00071.90	B9SSG1	Heat-shock protein, putative	7	FALSE	2	9	2	516	58.2	7.42	35.9
Jcr4S00073.110	B9S4D7	Superoxide dismutase (EC 1.15.1.1)	9	FALSE	1	1	1	272	30.3	7.3	3.35
Jcr4S00074.90	B9S4R6	Histone acetyltransferase (EC 2.3.1.48)	4	FALSE	1	2	1	586	65.1	6.47	6.74
Jcr4S00077.20	B9SHV0	Nascent polypeptide associated complex alpha subunit, putative (EC 3.6.3.8)	52	FALSE	4	170	4	204	22.3	4.51	1174.45
Jcr4S00079.140	B9R7I8	Protein Z, putative (EC 2.7.11.1)	6	FALSE	1	3	1	390	42.4	6.38	11.02
Jcr4S00079.50	B9R7H9	Uncharacterized protein	7	FALSE	1	1	1	229	25.7	9.28	3.6
Jcr4S00086.110	B9RV56	Phospholipase D (EC 3.1.4.4)	3	FALSE	1	1	1	744	84.4	5.76	4.23
Jcr4S00087.200	B9RRU3	Uncharacterized protein	5	FALSE	1	2	1	405	42	6.6	9.48
Jcr4S00087.210	B9RRU4	Nucleic acid binding protein, putative (EC 3.1.2.15)	8	FALSE	1	2	1	273	29	9	8.17
Jcr4S00089.140	B9RB25	Peroxin-14	4	FALSE	1	3	1	499	54.3	5.08	12.55
Jcr4S00092.120	B9S6M6	Arsenite-resistance protein, putative	2	FALSE	1	1	1	723	81.7	9.17	3.5
Jcr4S00094.20	B9S8W0	60S ribosomal protein L34, putative	13	FALSE	1	5	1	126	14.5	11.47	19.23
Jcr4S00099.40	B9RF47	Short chain dehydrogenase, putative (EC 1.1.1.100)	22	FALSE	4	19	4	291	31.9	7.42	75.78
Jcr4S00099.60	B9RF49	Uncharacterized protein	26	FALSE	4	163	4	188	20.4	5.54	1061.46
Jcr4S00100.140	B9RAL0	Glyceraldehyde-3-phosphate dehydrogenase (EC 1.2.1.-)	15	FALSE	4	12	4	407	44.2	7.44	48.78
Jcr4S00100.200	B9RAK0	Malate synthase (EC 2.3.3.9)	3	FALSE	1	3	1	578	65.4	7.88	13.42
Jcr4S00107.20	B9SW69	Uncharacterized protein	6	FALSE	1	1	1	663	74.7	6.92	3.35
Jcr4S00112.160	B9RZN2	Dihydrolipoamide dehydrogenase, putative (EC 1.8.1.4)	2	FALSE	1	2	1	575	61	6.86	7.16
Jcr4S00122.110	B9SZK9	Transmembrane emp24 domain-containing protein 10, putative	6	FALSE	1	1	1	219	24.7	6.34	3.12
Jcr4S00123.20	B9SY44	Uncharacterized protein	5	FALSE	1	1	1	352	38.4	4.84	3.23
Jcr4S00125.80	B9RL91	Succinate--CoA ligase [ADP-forming] subunit alpha, mitochondrial (EC 6.2.1.5) (Succinyl-CoA synthetase subunit alpha) (SCS-alpha)	6	FALSE	1	2	1	341	35.4	8.75	8.48
Jcr4S00135.140	B9S4U0	Histone h1/h5, putative	8	FALSE	1	2	1	247	26	10.7	6.98
Jcr4S00137.40	B9S460	Ferritin (EC 1.16.3.1)	7	FALSE	1	2	1	271	30.3	5.64	8.62
Jcr4S00139.40	B9STE6	60S ribosomal protein L13	5	FALSE	1	1	1	206	23.8	10.83	3.25
Jcr4S00150.80	B9SRL5	60S ribosomal protein L24, putative	8	FALSE	1	3	1	150	17	10.62	10.34
Jcr4S00152.60	B9SQ35	DNA-binding protein MNB1B, putative	10	FALSE	1	3	1	147	16.4	4.77	10.87
Jcr4S00154.140	B9S7J2	Peptidyl-prolyl cis-trans isomerase (PPIase) (EC 5.2.1.8)	13	FALSE	1	7	1	174	18.7	8.54	27.94
Jcr4S00160.100	B9R9D3	Steroid binding protein, putative (EC 1.3.1.74)	13	FALSE	1	2	1	211	22.8	4.67	7.94
Jcr4S00160.150	B9R9D7	Uncharacterized protein	9	FALSE	1	1	1	194	21.5	4.84	5.46
Jcr4S00161.60	B9STQ5	Eukaryotic translation initiation factor 5A (eIF-5A)	16	FALSE	2	4	2	140	15.3	6.52	16
Jcr4S00168.60	B9RI09	Ubiquitin, putative	12	FALSE	1	2	1	315	35.6	6.57	7.15
Jcr4S00171.140	B9R9M1	Rar1, putative	7	FALSE	1	1	1	170	18.5	8.4	3.49
Jcr4S00171.20	B9R9N6	Phosphopyruvate hydratase (EC 4.2.1.11)	6	FALSE	2	20	2	481	52	5.99	98.81
Jcr4S00172.160	B9RZU4	FK506-binding protein, putative	19	FALSE	1	3	1	213	23.8	3.62	14.35
Jcr4S00187.50	B9RLP7	Chaperone clpb, putative	2	FALSE	1	1	1	842	93.7	6.54	3.54
Jcr4S00205.140	B9RAL0	Glyceraldehyde-3-phosphate dehydrogenase (EC 1.2.1.-)	13	FALSE	3	8	3	337	36.5	7.11	28.65
Jcr4S00208.190	B9SPR2	Uncharacterized protein	4	FALSE	1	2	1	403	45.5	9.25	7.98
Jcr4S00208.280	B9SPQ3	Uncharacterized protein	7	FALSE	3	9	3	548	62.8	8.54	38.8
Jcr4S00232.50	B9RNC8	Uncharacterized protein	3	FALSE	1	1	1	787	86.2	6.14	4.11
Jcr4S00240.130	B9R8R0	Glutamate receptor	3	FALSE	1	1	1	932	102.9	6.81	3.22
Jcr4S00240.270	B9R8P6	DNA-binding protein MNB1B, putative	9	FALSE	1	3	1	145	16.1	8.13	12.38
Jcr4S00249.120	B9S3D3	Uncharacterized protein	3	FALSE	1	1	1	444	50.3	5.6	3.14
Jcr4S00254.50	B9SKC3	Glycinamide ribonucleotide synthetase (EC 6.3.4.13) (Phosphoribosylglycinamide synthetase)	4	FALSE	1	1	1	535	56.6	5.64	3.25
Jcr4S00269.80	B9RA16	Polyadenylate-binding protein, putative	6	FALSE	1	1	1	217	24.6	4.91	3.12
Jcr4S00273.150	B9RAL0	Glyceraldehyde-3-phosphate dehydrogenase (EC 1.2.1.-)	10	FALSE	2	4	2	341	37.1	7.18	15.91
Jcr4S00279.20	B9T5E4	Malate dehydrogenase (EC 1.1.1.37)	7	FALSE	1	2	1	332	35.7	6.87	7.99
Jcr4S00279.60	B9T5E7	Glutelin type-A 3, putative	31	FALSE	13	685	13	508	57.1	7.18	3040.16
Jcr4S00279.80	B9T5E6	Legumin B, putative	16	FALSE	6	59	6	444	50.4	9.35	233.01
Jcr4S00285.110	B9ST86	Dead box ATP-dependent RNA helicase, putative	5	FALSE	1	4	1	532	60.4	8.21	13.38
Jcr4S00287.60	B9RQ66	60S ribosomal protein L28, putative	12	FALSE	2	6	2	147	16.6	10.83	23.42
Jcr4S00298.60	B9S767	RNA-binding protein Nova-1, putative (EC 3.1.2.15)	5	FALSE	1	1	1	516	55.5	5.43	3.35
Jcr4S00300.10	B9SRL5	60S ribosomal protein L24, putative	7	FALSE	1	3	1	163	18.5	10.86	10.34
Jcr4S00300.40	B9SRL2	Late embryogenesis abundant, putative	46	FALSE	17	235	17	356	39.2	5.47	1035.23
Jcr4S00306.100	B9S5V2	Acetyltransferase component of pyruvate dehydrogenase complex (EC 2.3.1.12)	5	FALSE	3	3	3	768	85	5.99	11.57
Jcr4S00313.50	B9T103	(1->3)-beta-glucan endohydrolase (EC 3.2.1.39) (Beta-1,3-endoglucanase)	7	FALSE	1	2	1	507	55	5.27	9.65
Jcr4S00320.120	B9RAT6	Elongation factor tu, putative (EC 2.7.7.4)	3	FALSE	1	5	1	482	52.2	6.87	19.37
Jcr4S00320.80	B9RAT2	Uncharacterized protein	2	FALSE	1	4	1	610	67.7	8.9	13.46
Jcr4S00327.40	B9SXJ2	Actin, putative	4	FALSE	1	9	1	392	43.3	5.4	32.75
Jcr4S00328.130	B9S9S6	FAS1 domain-containing protein	4	FALSE	1	2	1	419	44.4	5.57	7.37
Jcr4S00343.100	B9STR1	Leucine aminopeptidase, putative (EC 3.4.11.5)	11	FALSE	6	32	6	695	73.5	8.21	151.69
Jcr4S00349.40	B9RH90	Late embryogenesis abundant protein, putative	39	FALSE	6	60	6	175	19.2	6.29	271.73
Jcr4S00351.60	B9S8W0	60S ribosomal protein L34, putative	13	FALSE	1	5	1	120	13.7	11.66	19.23
Jcr4S00353.50	B9SM06	Nonspecific lipid-transfer protein, putative	13	FALSE	1	6	1	99	10.8	9.04	21.1
Jcr4S00355.10	B9SBQ2	Transcription repressor (Ovate family protein)	12	FALSE	1	1	1	111	13.5	5.8	3.13
Jcr4S00356.100	B9S4D5	40S ribosomal protein S26	21	FALSE	1	15	1	132	15	10.9	58.95
Jcr4S00358.120	B9S4U0	Histone h1/h5, putative	11	FALSE	1	6	1	268	28.2	10.68	22.95
Jcr4S00358.130	B9RTE6	40S ribosomal protein S15, putative	10	FALSE	1	2	1	152	17.2	10.43	8.04
Jcr4S00375.70	B9SVL4	Uncharacterized protein	18	FALSE	1	3	1	82	8.4	10.17	11.7
Jcr4S00380.50	B9SYV8	Aldose 1-epimerase (EC 5.1.3.3)	7	FALSE	1	1	1	340	37.2	5.87	3.36
Jcr4S00380.60	B9T0Z4	Histone H1, putative	27	FALSE	2	11	2	190	20.5	10.77	46.76
Jcr4S00385.110	B9RFB5	26S protease regulatory subunit 6a, putative (EC 3.6.4.3)	3	FALSE	1	1	1	442	49.6	5.16	3.47
Jcr4S00385.120	B9RFB8	Translationally-controlled tumor protein, putative	17	FALSE	1	16	1	168	19.2	4.68	66.94
Jcr4S00402.60	B9SZV0	Histone h1/h5, putative	16	FALSE	2	30	2	210	22.9	10.36	134.97
Jcr4S00406.40	B9REV8	Nucleolar protein nop56, putative	4	FALSE	2	8	2	578	63.2	9.14	28.84
Jcr4S00408.100	B9RDF1	FAS1 domain-containing protein	16	FALSE	4	10	4	391	39.9	5.44	45.31
Jcr4S00409.150	B9RBQ4	Lipid binding protein, putative	9	FALSE	1	1	1	150	15.5	7.5	3.11
Jcr4S00409.80	B9RBP6	Heat shock protein 70 (HSP70)-interacting protein, putative	3	FALSE	1	1	1	577	64.9	6.46	3.41
Jcr4S00433.130	B9RXE7	Pyrophosphate--fructose 6-phosphate 1-phosphotransferase subunit beta (PFP) (EC 2.7.1.90) (6-phosphofructokinase, pyrophosphate dependent) (PPi-PFK) (Pyrophosphate-dependent 6-phosphofructose-1-kinase)	3	FALSE	1	1	1	554	60.3	6.33	3.11
Jcr4S00433.140	B9SEJ1	Plastid-lipid-associated protein, chloroplast, putative (EC 1.3.1.74)	5	FALSE	1	1	1	311	33.5	5.29	4.33
Jcr4S00433.90	B9RXF0	NSFL1 cofactor p47, putative	5	FALSE	1	2	1	303	33	5.72	8.07
Jcr4S00434.50	B9RHT2	ATP binding protein, putative (EC 2.7.10.2)	3	FALSE	1	2	1	873	97.6	8.5	12.4
Jcr4S00435.80	B9R9V5	Zinc finger protein, putative	4	FALSE	1	1	1	800	86.4	5.72	3.95
Jcr4S00445.80	B9SP65	Histone H1, putative	10	FALSE	1	7	1	187	19.9	10.78	27.24
Jcr4S00445.90	B9SP64	Phosphoglucomutase (alpha-D-glucose-1,6-bisphosphate-dependent) (EC 5.4.2.2)	6	FALSE	2	7	2	582	63.2	6.49	26.99
Jcr4S00447.50	B9SQC9	Heat shock 70 kDa protein, putative (EC 1.3.1.74)	3	FALSE	1	1	1	833	92.1	5.35	3.96
Jcr4S00482.30	B9SU15	NB-ARC domain-containing protein	2	FALSE	1	1	1	973	112.3	8.28	3.22
Jcr4S00484.40	B9S0W4	Fructose-bisphosphate aldolase (EC 4.1.2.13)	3	FALSE	1	1	1	506	55.3	7.15	3.6
Jcr4S00501.60	B9RKM9	Glutaredoxin-dependent peroxiredoxin (EC 1.11.1.25)	23	FALSE	2	57	2	164	17.6	5.31	271.76
Jcr4S00518.10	B9RI09	Ubiquitin, putative	17	FALSE	1	2	1	381	42.7	7.58	7.15
Jcr4S00518.60	B9SX29	Ubx domain-containing, putative	5	FALSE	1	2	1	661	71.7	6.28	9.96
Jcr4S00528.80	B9SBQ8	Centromere/microtubule binding protein cbf5, putative	3	FALSE	2	9	2	614	68.8	9.22	41.61
Jcr4S00529.80	B9SJJ8	Alcohol dehydrogenase, putative (EC 1.1.1.284)	2	FALSE	1	2	1	443	48.3	7.8	6.48
Jcr4S00535.40	B9RCG8	Heat shock protein, putative	23	FALSE	11	62	11	680	78.7	5.06	253.07
Jcr4S00540.60	B9RI09	Ubiquitin, putative	17	FALSE	1	2	1	308	34.5	6.96	7.15
Jcr4S00542.10	B9SPV9	Elongation factor 1-alpha	11	FALSE	3	24	3	447	49.3	9.07	121.05
Jcr4S00545.70	B9RTE6	40S ribosomal protein S15, putative	11	FALSE	1	2	1	151	17.2	10.43	6.8
Jcr4S00546.10	B9REW9	Superoxide dismutase [Cu-Zn] (EC 1.15.1.1)	7	FALSE	1	3	1	197	20.5	7.25	10.27
Jcr4S00547.20	B9SVA7	Aspartic proteinase, putative (EC 3.4.23.40)	13	FALSE	2	10	2	488	53.3	5.74	56.93
Jcr4S00561.60	B9SSF3	Glucosyltransferase, putative	4	FALSE	1	2	1	482	55.1	8.29	7.05
Jcr4S00575.60	B9S2H9	Pyruvate dehydrogenase E1 component subunit alpha (EC 1.2.4.1)	7	FALSE	2	2	2	396	43.6	7.9	6.93
Jcr4S00576.70	B9R7U8	60S ribosomal protein L11, putative	8	FALSE	1	3	1	182	20.8	9.89	11.37
Jcr4S00580.30	B9RY06	Uncharacterized protein	32	FALSE	5	29	5	228	25.7	6.27	112.95
Jcr4S00582.50	B9RFI2	Calreticulin	7	FALSE	1	1	1	414	47.6	4.63	4.76
Jcr4S00587.110	B9REF0	Hydrolase, hydrolyzing O-glycosyl compounds, putative	9	FALSE	1	2	1	146	15.2	5.26	7.62
Jcr4S00593.120	B9RAE8	Sec61 gamma subunit, putative	23	FALSE	1	1	1	69	7.8	9.72	3.84
Jcr4S00594.80	B9S500	Methionine--tRNA ligase (EC 6.1.1.10)	2	FALSE	1	3	1	845	94.4	7.88	11.55
Jcr4S00603.110	B9SNW3	3-5 exonuclease, putative	14	FALSE	1	1	1	252	29.3	8.51	0
Jcr4S00603.20	B9SK34	Nutrient reservoir, putative	15	FALSE	5	38	5	500	56.7	6.4	141.56
Jcr4S00609.30	B9R8J1	Alcohol dehydrogenase, putative (EC 1.1.1.284)	4	FALSE	1	2	1	604	65.9	5.05	12.01
Jcr4S00612.10	B9SKB3	Elongation factor 1 gamma, putative	18	FALSE	4	18	4	423	48.3	6.73	77.15
Jcr4S00619.40	B9SA33	2S albumin, putative	29	FALSE	4	7	4	140	15.7	8.05	26.49
Jcr4S00619.50	B9SA35	Sweet protein mabinlin-1 chain A (Sweet protein mabinlin-1, chain B)	11	FALSE	1	2	1	140	16	7.24	8.48
Jcr4S00619.60	B9SA35	Sweet protein mabinlin-1 chain A (Sweet protein mabinlin-1, chain B)	28	FALSE	4	132	4	142	16.1	7.18	555.54
Jcr4S00619.70	B9SA35	Sweet protein mabinlin-1 chain A (Sweet protein mabinlin-1, chain B)	50	FALSE	9	158	9	140	15.8	5.64	624.05
Jcr4S00619.80	B9SA35	Sweet protein mabinlin-1 chain A (Sweet protein mabinlin-1, chain B)	30	FALSE	3	15	3	142	16.1	6.55	57
Jcr4S00619.90	B9SA28	2S albumin, putative	16	FALSE	3	47	3	173	19.7	7.97	192.95
Jcr4S00642.80	B9SKE9	RNA binding protein, putative	4	FALSE	1	2	1	794	88.4	5.39	9.47
Jcr4S00653.20	B9SBN5	Rubisco subunit binding-protein beta subunit, rubb, putative	5	FALSE	2	2	2	512	54.3	5.12	7.11
Jcr4S00677.90	B9T0N9	KH domain-containing protein	6	FALSE	1	1	1	354	37.2	8.73	3.51
Jcr4S00684.10	B9SKS5	UTP--glucose-1-phosphate uridylyltransferase (EC 2.7.7.9)	7	FALSE	2	2	2	527	57.9	7.2	7.26
Jcr4S00706.60	B9RBC1	Late embryogenesis abundant, putative	23	FALSE	6	17	6	264	29.1	8.59	65.47
Jcr4S00712.70	B9R858	DUF4005 domain-containing protein	3	FALSE	1	2	1	810	89.2	7.12	8.63
Jcr4S00717.80	B9SGS2	60S ribosomal protein L4, putative	8	FALSE	3	8	3	390	43	9.99	29.44
Jcr4S00724.60	B9RTJ4	Stem-specific protein TSJT1, putative	6	FALSE	1	3	1	249	26.8	6.54	10.6
Jcr4S00725.90	B9SEY9	Ribosomal protein L5, putative	5	FALSE	1	4	1	299	34.3	9.45	14.42
Jcr4S00736.30	B9T2U5	Aconitate hydratase (Aconitase) (EC 4.2.1.3)	2	FALSE	1	4	1	1039	113.3	6.9	17.03
Jcr4S00739.60	B9RG92	Aspartic proteinase nepenthesin-1, putative (EC 3.4.23.3)	7	FALSE	2	22	2	431	45.9	9.14	76.7
Jcr4S00771.20	B9T0A6	Poly-A binding protein, putative	19	FALSE	1	1	1	140	16.5	9.82	3.23
Jcr4S00772.40	B9S750	DUF4149 domain-containing protein	35	FALSE	10	84	10	422	46.2	8.18	368.85
Jcr4S00775.10	B9S644	Microtubule-associated protein futsch, putative	1	FALSE	1	2	1	3597	405.3	4.44	6.68
Jcr4S00788.120	B9RNE9	WD-repeat protein, putative	1	FALSE	1	2	1	1617	182.3	7.18	6.25
Jcr4S00805.80	B9S8G5	Uncharacterized protein	35	FALSE	6	95	6	247	28.1	6.35	429.12
Jcr4S00836.20	B9SNG7	THO complex subunit 2	2	FALSE	1	2	1	895	100.4	8.73	8.07
Jcr4S00850.30	B9T1P6	Uncharacterized protein	8	FALSE	1	1	1	143	16.2	9.32	3.35
Jcr4S00866.70	B9SXF2	Uncharacterized protein	6	FALSE	1	2	1	428	47.1	8.27	7.35
Jcr4S00868.20	B9SZS3	ATP synthase subunit gamma	4	FALSE	1	1	1	508	56.3	7.65	3.52
Jcr4S00868.50	B9RLN6	Glycine-rich RNA-binding protein, putative	19	FALSE	3	153	3	301	30.1	4.93	880.14
Jcr4S00888.60	B9S1S1	AP-4 complex subunit epsilon	5	FALSE	2	3	2	959	105.1	6.33	13.84
Jcr4S00891.70	B9RXV5	Transcription regulator, putative	13	FALSE	1	1	1	270	30	5.43	4.38
Jcr4S00892.40	B9S994	Heterogeneous nuclear ribonucleoprotein A1, putative	5	FALSE	1	3	1	378	39.8	7.99	13.39
Jcr4S00899.60	B9RYY8	Transporter, putative	2	FALSE	1	1	1	1055	108.8	8.66	3.33
Jcr4S00911.10	B9RAC5	Metal ion binding protein, putative	6	FALSE	1	1	1	321	36	5.17	3.09
Jcr4S00913.60	B9SPN4	Nucleotide binding protein, putative	1	FALSE	1	1	1	1189	129.7	6.42	4.02
Jcr4S00914.20	B9T1V8	ATP synthase subunit beta (EC 7.1.2.2)	9	FALSE	3	20	2	555	59.6	6.49	94.25
Jcr4S00940.30	B9SJ60	Groes chaperonin, putative	24	FALSE	1	13	1	97	10.5	8.4	57.09
Jcr4S00944.40	B9SFU3	Uncharacterized protein	1	FALSE	1	4	1	2056	228.5	7.31	14.42
Jcr4S00953.30	B9RNW7	Nucleic acid binding protein, putative	12	FALSE	5	19	5	913	98.8	8.41	88.14
Jcr4S00953.40	B9RNW8	NADP-dependent glyceraldehyde-3-phosphate dehydrogenase, putative (EC 1.2.1.9)	6	FALSE	2	6	2	497	53.2	7.21	25.08
Jcr4S00962.10	B9SB84	Polygalacturonase non-catalytic subunit AroGP2, putative	8	FALSE	1	1	1	442	52.7	6.3	0
Jcr4S00982.140	B9RTA4	Ribosomal protein L19	19	FALSE	3	14	2	206	24.2	11.31	67.5
Jcr4S00983.40	B9S1L3	Acyl-CoA-binding protein, putative	14	FALSE	1	1	1	83	9.4	9.99	4.01
Jcr4S00992.60	B9T5C7	Uncharacterized protein (Fragment)	2	FALSE	1	2	1	598	65.5	6	7.13
Jcr4S00998.60	B9T4F4	Poly(RC)-binding protein, putative	5	FALSE	1	1	1	436	46.5	6.95	4.7
Jcr4S01003.30	B9SVF1	Synovial sarcoma associated ss18 protein, putative	12	FALSE	1	3	1	295	31.3	6.13	13.19
Jcr4S01018.30	B9RWL5	Dihydroxy-acid dehydratase, putative (EC 4.2.1.9)	2	FALSE	1	2	1	679	73.1	7.58	9.14
Jcr4S01018.60	B9RWL7	3-ketoacyl-CoA thiolase B, putative (EC 2.3.1.16)	8	FALSE	2	12	2	509	54	8.46	61.28
Jcr4S01018.80	B9RWM0	9-cis-epoxycarotenoid dioxygenase, putative	4	FALSE	1	7	1	609	67.7	6.27	23.29
Jcr4S01038.60	B9S510	Small ubiquitin-related modifier (SUMO)	29	FALSE	1	7	1	109	11.9	5.1	30.16
Jcr4S01071.10	B9RJN4	40S ribosomal protein S6	11	FALSE	2	7	1	249	28.3	10.71	33.21
Jcr4S01075.10	B9S3M9	Heat shock 70 kDa protein, putative (EC 1.3.1.74)	6	FALSE	2	2	2	812	89.8	5.58	7.1
Jcr4S01081.40	B9SSQ8	Glycerophosphodiester phosphodiesterase (EC 3.1.4.46)	3	FALSE	1	6	1	785	85.2	5.45	27.62
Jcr4S01082.10	B9S875	Actin, putative	8	FALSE	3	6	3	377	41.7	5.49	22.12
Jcr4S01102.20	B9SGK7	Uncharacterized protein	41	FALSE	14	144	14	408	43.5	5.9	711.12
Jcr4S01103.20	B9RF11	Glutathione synthetase (GSH-S) (EC 6.3.2.3)	3	FALSE	1	1	1	661	74.9	6.71	3.09
Jcr4S01112.30	B9RBC9	Structural constituent of cell wall, putative	24	FALSE	2	9	2	201	21.7	9.55	34.35
Jcr4S01122.80	B9RYV2	Uncharacterized protein	4	FALSE	1	1	1	457	49.6	8.13	3.45
Jcr4S01156.70	B9RTW2	ATP-dependent (S)-NAD(P)H-hydrate dehydratase (EC 4.2.1.93) (ATP-dependent NAD(P)HX dehydratase)	4	FALSE	1	3	1	396	42.9	8.25	12.08
Jcr4S01159.50	B9R8N4	Catalase (EC 1.11.1.6)	3	FALSE	1	1	1	390	45.7	7.06	3.24
Jcr4S01168.90	B9SMK4	Oligopeptidase A, putative (EC 3.4.24.70)	2	FALSE	1	1	1	772	87	5.41	3.07
Jcr4S01173.10	Q8VX73	Peptidyl-prolyl cis-trans isomerase (PPIase) (EC 5.2.1.8)	17	FALSE	2	10	2	172	18.1	8.44	41.89
Jcr4S01184.70	B9SWJ3	Hsp90 co-chaperone AHA1, putative	6	FALSE	1	2	1	345	38.6	5.73	6.6
Jcr4S01186.50	B9RR78	Ubiquinone biosynthesis protein	4	FALSE	1	3	1	353	38.9	6.92	11.52
Jcr4S01195.100	B9RW21	Clathrin light chain	19	FALSE	3	28	3	378	42	5.27	113.96
Jcr4S01204.30	B9SL44	Uncharacterized protein	1	FALSE	1	1	1	1587	180.4	8.32	3.32
Jcr4S01215.100	B9RP86	GTP-binding nuclear protein	4	FALSE	1	1	1	250	28.4	6.86	3.46
Jcr4S01221.60	B9T8C7	Histone h1/h5, putative	11	FALSE	3	13	3	480	50	10.9	53.71
Jcr4S01232.50	B9RM56	Biotin carboxyl carrier protein of acetyl-CoA carboxylase	8	FALSE	1	1	1	264	27.5	5.63	4.43
Jcr4S01251.90	B9S3B2	Heat-shock protein, putative	10	FALSE	1	3	1	151	17.2	6.25	11.58
Jcr4S01269.80	B9T1V8	ATP synthase subunit beta (EC 7.1.2.2)	6	FALSE	2	10	1	565	60.8	6.76	39.05
Jcr4S01276.90	Q5VKJ8	Oleosin	24	FALSE	4	48	4	137	14.3	9.63	180.14
Jcr4S01323.70	B9R7A8	WD-repeat protein, putative	4	FALSE	1	1	1	459	50.8	6.8	3.18
Jcr4S01341.30	B9T0K9	Plasminogen activator inhibitor 1 RNA-binding protein, putative	39	FALSE	7	97	7	363	38.9	8.06	509
Jcr4S01350.50	B9RYK2	Nucleoprotein TPR, putative	6	FALSE	1	20	1	549	57.2	4.58	85.17
Jcr4S01384.30	B9R8Y4	Uncharacterized protein	10	FALSE	1	2	1	230	25.6	8.57	6.52
Jcr4S01398.30	B9SQU8	Calcium ion binding protein, putative	7	FALSE	1	2	1	238	26.8	5.82	7.34
Jcr4S01416.60	B9R8L1	Uncharacterized protein	63	FALSE	3	29	3	92	10.2	5.95	109.94
Jcr4S01421.20	B9S9F5	Peptidylprolyl isomerase (EC 5.2.1.8)	14	FALSE	1	3	1	112	12	7.97	13.28
Jcr4S01431.90	B9RBB2	Auxin-repressed 12.5 kDa protein, putative	16	FALSE	1	12	1	147	16	9.47	47.2
Jcr4S01456.10	B9RYA3	D-3-phosphoglycerate dehydrogenase (EC 1.1.1.95)	5	FALSE	1	1	1	609	64.8	7.25	5.72
Jcr4S01462.20	B9TA76	Quinone oxidoreductase, putative (EC 1.6.5.5)	11	FALSE	1	2	1	319	33.5	8.66	15.52
Jcr4S01474.40	B9R9B7	Uncharacterized protein	46	FALSE	20	232	20	542	58.9	5.08	1073.97
Jcr4S01497.10	B9RBM4	AMP dependent CoA ligase, putative (EC 1.13.12.7)	4	FALSE	1	3	1	542	59.2	8.15	9.46
Jcr4S01500.30	B9RIX4	Tripeptidyl-peptidase II (EC 3.4.14.10)	6	FALSE	4	10	4	1304	143.2	6.09	39.79
Jcr4S01506.30	B9S1A2	mRNA cap-binding protein	17	FALSE	1	2	1	103	11.6	4.41	6.61
Jcr4S01509.80	B9RET4	Cysteine synthase (EC 2.5.1.47)	6	FALSE	1	6	1	325	34.2	6.06	32.21
Jcr4S01519.40	B9R8J3	Phosphoprotein ECPP44, putative	22	FALSE	4	27	4	212	24.1	5.3	143.87
Jcr4S01529.70	B9RES2	DNA-damage-repair/toleration protein DRT102, putative	5	FALSE	1	1	1	322	35	5.44	5.5
Jcr4S01532.40	B9S3G1	Sorting and assembly machinery (Sam50) protein, putative	3	FALSE	1	2	1	700	76	8.73	9.32
Jcr4S01558.10	B9T4D3	Histone H2A	15	FALSE	1	1	1	151	16	10.52	4.33
Jcr4S01609.40	B9RYC1	Cysteine protease, putative (EC 1.3.1.74)	3	FALSE	1	1	1	466	52.1	8.25	3.26
Jcr4S01614.80	B9REM7	Adenosinetriphosphatase (EC 3.6.1.3)	3	FALSE	2	2	2	641	72.1	6.35	7.39
Jcr4S01616.30	B9RGN3	Heat shock protein, putative (EC 1.3.1.74)	9	FALSE	3	7	2	589	64.4	5.34	26.13
Jcr4S01616.40	B9RGN3	Heat shock protein, putative (EC 1.3.1.74)	11	FALSE	4	25	2	652	71.4	5.99	94.63
Jcr4S01636.40	B9SW16	11S globulin subunit beta, putative	45	FALSE	18	662	18	472	53.6	8.51	2752.7
Jcr4S01636.60	Q9M4Q8	Legumin B, putative (Legumin-like protein)	42	FALSE	22	1188	22	576	64.6	8.88	5372.59
Jcr4S01636.70	B9SDX6	Legumin B, putative	57	FALSE	24	1565	24	476	52.4	5.54	6668.68
Jcr4S01650.40	B9RIX0	60S ribosomal protein L36	9	FALSE	1	1	1	101	11.5	11.56	3.43
Jcr4S01651.40	B9SAV9	Ribosomal protein L19	21	FALSE	3	51	2	210	24.4	11.31	267.99
Jcr4S01652.10	B9SDY2	Pumilio, putative	3	FALSE	1	2	1	1056	115.1	6.3	7.93
Jcr4S01664.30	B9RJN4	40S ribosomal protein S6	11	FALSE	2	14	1	249	28.3	10.71	71.26
Jcr4S01664.70	B9T0A2	SAM_MT_RSMB_NOP domain-containing protein	5	FALSE	1	1	1	878	98.4	5.45	3.23
Jcr4S01667.40	B9RI09	Ubiquitin, putative	8	FALSE	1	2	1	154	17.2	6.05	7.15
Jcr4S01668.20	B9T301	Histone H2B	7	FALSE	1	1	1	143	15.9	10.05	3.37
Jcr4S01672.20	B9SCU0	Ferredoxin	13	FALSE	1	6	1	150	16.1	5.3	22.63
Jcr4S01687.20	B9RFC5	Alpha-L-fucosidase 2, putative	7	FALSE	1	1	1	365	40.8	6.1	3.26
Jcr4S01708.30	B9SL44	Uncharacterized protein	1	FALSE	1	1	1	1835	208.8	7.24	3.32
Jcr4S01722.10	B9SD90	Uncharacterized protein	11	FALSE	1	2	1	180	20.5	4.69	7.09
Jcr4S01732.140	B9RFH6	Protein disulfide-isomerase (EC 5.3.4.1)	3	FALSE	1	1	1	434	47.9	6	3.51
Jcr4S01753.10	B9SJ00	DNA double-strand break repair rad50 ATPase, putative	7	FALSE	2	13	2	941	109.6	5.34	63.35
Jcr4S01753.30	B9SJ03	Nucleic acid binding protein, putative	6	FALSE	1	1	1	662	73.7	4.81	3.2
Jcr4S01757.40	B9S0I1	Transitional endoplasmic reticulum ATPase, putative (EC 3.6.4.3)	3	FALSE	1	1	1	805	89.5	5.29	3.91
Jcr4S01768.20	B9RTZ8	Brushy protein, putative	2	FALSE	1	1	1	1568	175.8	6.21	3.17
Jcr4S01772.110	B9SK56	Protein transport protein Sec61 subunit beta	45	FALSE	2	8	2	106	10.8	11.72	45.74
Jcr4S01777.40	B9RK17	40S ribosomal protein S3, putative	5	FALSE	1	1	1	238	26.5	9.58	4
Jcr4S01786.40	B9SJY9	Fructose-bisphosphate aldolase (EC 4.1.2.13)	3	FALSE	1	1	1	449	48.9	9.25	3.27
Jcr4S01793.10	B9T527	RAP domain-containing protein	5	FALSE	1	1	1	634	71.2	7.33	3.41
Jcr4S01793.30	B9T526	Late embryogenesis abundant protein Lea14-A, putative	4	FALSE	1	1	1	355	39.4	4.98	3.24
Jcr4S01794.30	B9SID9	Chlorophyll a-b binding protein, chloroplastic	7	FALSE	1	6	1	278	30	5.97	20.44
Jcr4S01797.80	B9SWB0	60S ribosomal protein L12, putative	20	FALSE	2	9	2	168	17.8	9.45	38.44
Jcr4S01799.10	B9R9N6	Phosphopyruvate hydratase (EC 4.2.1.11)	4	FALSE	1	6	1	431	46.5	7.9	25.22
Jcr4S01799.20	B9R9N7	Peptidylprolyl isomerase (EC 5.2.1.8)	5	FALSE	1	5	1	447	49.6	6.27	25.71
Jcr4S01884.50	B9RKG3	Uncharacterized protein	23	FALSE	1	4	1	83	8.7	8.81	15.47
Jcr4S01890.10	B9SD38	Eukaryotic translation elongation factor, putative	8	FALSE	1	9	1	294	33	5.34	50.1
Jcr4S01924.60	B9SL87	Dihydrolipoamide acetyltransferase component of pyruvate dehydrogenase complex (EC 2.3.1.-)	5	FALSE	1	7	1	615	66.9	5.15	40.43
Jcr4S02001.10	B9SWD7	Ubiquitin	7	FALSE	1	2	1	200	22.8	9.88	7.15
Jcr4S02004.20	B9RYC0	Phosphoprotein phosphatase, putative (EC 3.1.3.67)	3	FALSE	1	3	1	695	75.4	6.11	14.25
Jcr4S02007.40	B9SMT6	40S ribosomal protein S12	41	FALSE	5	15	5	140	14.8	6.27	78.27
Jcr4S02010.30	B9STE6	60S ribosomal protein L13	17	FALSE	2	20	2	206	23.8	10.9	91.35
Jcr4S02026.40	B9RXM0	Uncharacterized protein	5	FALSE	1	1	1	451	48.1	6.37	4.32
Jcr4S02069.20	B9T301	Histone H2B	9	FALSE	1	1	1	110	12.1	10.1	3.37
Jcr4S02089.10	B9RJ77	LysM domain GPI-anchored protein 1, putative	24	FALSE	5	18	5	379	39.4	5.19	79.8
Jcr4S02092.20	B9RF90	Nucleic acid binding protein, putative	4	FALSE	1	3	1	452	49.3	9.26	9.83
Jcr4S02106.40	B9RCW9	Uncharacterized protein	15	FALSE	1	2	1	144	15.3	7.27	7.13
Jcr4S02110.50	B9RYK8	Caspase, putative	5	FALSE	1	6	1	418	45.9	5.39	30.62
Jcr4S02143.40	B9STQ5	Eukaryotic translation initiation factor 5A (eIF-5A)	26	FALSE	3	10	3	160	17.5	5.99	44.35
Jcr4S02148.40	Q70AP3	Aquaporin (Aquaporin PIP2.7, putative)	5	FALSE	1	3	1	280	29.9	8.81	13.75
Jcr4S02203.10	B9SSC0	ATP binding protein, putative (EC 2.7.10.1) (EC 2.7.11.25)	4	FALSE	1	1	1	704	79.4	8.66	3.12
Jcr4S02216.30	B9RV64	Nucleosome-binding protein, putative	18	FALSE	3	7	3	284	30.9	4.81	31.63
Jcr4S02223.40	B9SM44	Dead box ATP-dependent RNA helicase, putative	8	FALSE	1	2	1	299	31.9	7.75	12.56
Jcr4S02234.80	B9RIT0	Heat shock protein, putative	7	FALSE	3	9	0	696	80	5.03	33.58
Jcr4S02245.20	B9RWU2	Uncharacterized protein	8	FALSE	1	1	1	178	18.9	9.77	3.88
Jcr4S02252.20	B9RZ64	Clathrin light chain	19	FALSE	3	28	3	378	42	5.27	113.96
Jcr4S02308.80	B9S3Z6	Late embryogenesis abundant protein D-34, putative	65	FALSE	9	120	9	260	27.4	4.73	569.5
Jcr4S02308.90	B9S3Z7	Late embryogenesis abundant protein D-34, putative	72	FALSE	14	279	14	254	26.4	4.81	1263.94
Jcr4S02309.30	B9RBX7	Xylem serine proteinase 1, putative (EC 1.3.1.74)	2	FALSE	1	1	1	682	73.4	8.44	3.87
Jcr4S02325.10	B9SP53	(1->3)-beta-glucan endohydrolase (EC 3.2.1.39) (Beta-1,3-endoglucanase)	5	FALSE	1	12	1	465	50	5.74	51.04
Jcr4S02326.80	B9STZ9	Uncharacterized protein	15	FALSE	1	1	1	122	13.5	7.2	4.05
Jcr4S02327.10	B9S8W2	Uncharacterized protein	2	FALSE	1	4	1	680	78.7	6.52	14.49
Jcr4S02338.80	B9SFP0	Elongation factor Tu	3	FALSE	1	5	1	495	53.9	6.43	19.37
Jcr4S02348.10	B9S5M4	Nascent polypeptide associated complex alpha subunit, putative (EC 3.6.3.8)	17	FALSE	1	6	1	157	17	8.35	24.84
Jcr4S02356.30	B9T7B2	Thioredoxin H-type	19	FALSE	1	22	1	122	13.4	5.22	110.57
Jcr4S02357.20	B9RG16	40S ribosomal protein S27	22	FALSE	2	9	2	86	9.6	8.75	36.79
Jcr4S02365.20	B9SCR8	Poly [ADP-ribose] polymerase (PARP) (EC 2.4.2.-)	8	FALSE	7	33	7	1540	173.8	6.6	134.34
Jcr4S02367.30	B9SU70	CCHC-type domain-containing protein	3	FALSE	1	1	1	942	107.8	8.25	3.45
Jcr4S02371.10	B9S886	Transporter, putative	5	FALSE	1	1	1	256	28	4.59	3.07
Jcr4S02373.30	B9RAB2	Protein DEK, putative	8	FALSE	3	17	3	655	73.5	5.26	74.54
Jcr4S02385.20	B9SMB7	Nucleic acid binding protein, putative	9	FALSE	3	11	3	778	82.3	4.98	48.94
Jcr4S02408.30	B9SJ98	Uncharacterized protein (Fragment)	7	FALSE	1	1	1	358	40.3	7.53	3.04
Jcr4S02414.50	B9RWQ2	Chaperonin-60kD, ch60, putative	12	FALSE	5	15	3	543	57.5	6.15	57.37
Jcr4S02462.10	B9SMZ3	HECT-type E3 ubiquitin transferase (EC 2.3.2.26)	1	FALSE	1	1	1	2877	316.3	5.14	4.75
Jcr4S02525.30	B9S697	Dehydrin Xero, putative	81	FALSE	13	650	13	156	17.1	7.09	2867.09
Jcr4S02531.10	B9SL44	Uncharacterized protein	3	FALSE	1	1	1	493	55.2	7.74	3.32
Jcr4S02531.20	B9SL44	Uncharacterized protein	1	FALSE	1	1	1	1763	201	7.14	3.32
Jcr4S02541.50	Q41135	Beta-ketoacyl-[acyl-carrier-protein] synthase I (EC 2.3.1.41)	5	FALSE	1	1	1	468	49.8	7.49	3.54
Jcr4S02560.50	B9S0I3	Transitional endoplasmic reticulum ATPase, putative (EC 3.6.4.3)	3	FALSE	1	1	1	805	89.5	5.24	3.91
Jcr4S02580.10	B9SIJ2	LysM domain GPI-anchored protein 2, putative	17	FALSE	5	13	4	464	49.5	6.02	62.17
Jcr4S02583.20	B9S469	Ribosomal protein S28, putative	25	FALSE	2	3	2	65	7.5	11.17	9.88
Jcr4S02593.60	B9RXR6	Ubiquitin, putative	10	FALSE	1	1	1	270	30.6	6.29	3.05
Jcr4S02598.30	B9RX55	Heat shock protein, putative (EC 1.3.1.74)	7	FALSE	3	17	3	680	73.1	5.8	69.42
Jcr4S02610.20	B9T5T6	Fructose-bisphosphate aldolase (EC 4.1.2.13)	4	FALSE	1	1	1	323	35	7.65	3.6
Jcr4S02621.10	B9S6H9	40S ribosomal protein S12	64	FALSE	6	16	6	140	14.7	6.27	83.28
Jcr4S02652.90	B9RNH0	Protein disulfide-isomerase (EC 5.3.4.1)	17	FALSE	4	10	4	350	38.4	5.48	39.47
Jcr4S02654.10	B9SHQ3	Nucleic acid binding protein, putative (EC 3.1.2.15)	3	FALSE	1	1	1	827	88.7	5.58	4.53
Jcr4S02656.20	B9SSM0	SAP domain-containing protein	5	FALSE	2	7	2	709	78.2	5	30.51
Jcr4S02701.10	B9SQQ2	LOB domain-containing protein, putative	7	FALSE	1	1	1	231	26.5	5.16	3.24
Jcr4S02704.30	B9SCK9	Superoxide dismutase [Cu-Zn] (EC 1.15.1.1)	51	FALSE	5	125	5	243	24.9	6.58	635.44
Jcr4S02734.80	B9T8F6	Nuclease, putative	4	FALSE	1	1	1	846	96.8	6.04	3.24
Jcr4S02759.40	B9T215	FAS1 domain-containing protein	7	FALSE	1	4	1	260	27.6	4.82	15
Jcr4S02786.30	B9RC66	Osmotin, putative	11	FALSE	1	1	1	225	24.3	5.99	3.51
Jcr4S02800.10	B9S395	Heat-shock protein, putative	10	FALSE	1	3	1	157	18.1	6.07	11.58
Jcr4S02802.40	B9RI05	Proteasome subunit alpha type (EC 3.4.25.1)	10	FALSE	1	1	1	221	24	5.43	3.72
Jcr4S02821.10	B9SWY5	Proliferation-associated 2g4, putative (EC 3.4.11.18)	11	FALSE	3	13	3	424	46.5	6.95	58.34
Jcr4S02821.20	B9RSC5	Ran binding protein, putative	33	FALSE	3	50	3	227	25.3	4.82	217.2
Jcr4S02827.30	B9T7V2	Spermidine synthase 1, putative (EC 2.1.1.53)	5	FALSE	1	1	1	318	35.4	4.93	4.17
Jcr4S02833.30	B9RN74	Ubiquitin	8	FALSE	1	2	1	156	17.7	9.79	7.15
Jcr4S02863.10	B9T211	Uncharacterized protein	32	FALSE	2	3	2	171	18.7	4.07	13.39
Jcr4S02878.10	B9S732	Patellin-3, putative	5	FALSE	1	3	1	600	66.8	4.79	11.16
Jcr4S02893.30	B9SD36	PWWP domain-containing protein	5	FALSE	2	4	2	1400	151.9	4.58	16.77
Jcr4S02912.10	B9RP86	GTP-binding nuclear protein	4	FALSE	1	1	1	221	25.1	6.86	3.46
Jcr4S02914.10	B9SWD7	Ubiquitin	12	FALSE	1	2	1	112	12.6	8.68	7.15
Jcr4S02945.20	B9SY04	Lipid binding protein, putative	4	FALSE	1	1	1	259	27	8.53	3.39
Jcr4S02965.20	B9SJJ8	Alcohol dehydrogenase, putative (EC 1.1.1.284)	17	FALSE	3	29	3	380	41.2	6.46	150.88
Jcr4S02976.50	B9SPA3	Squamous cell carcinoma antigen recognized by T-cells, putative	2	FALSE	1	1	1	723	83.2	5.31	3.85
Jcr4S02985.110	B9RCY9	RNA binding protein, putative	22	FALSE	4	48	4	441	47.9	8.21	208.6
Jcr4S02985.40	B9SKK5	Nucleoside diphosphate kinase (EC 2.7.4.6)	21	FALSE	3	14	3	148	16.3	6.8	55.43
Jcr4S02989.80	B9SHT3	Cysteine proteinase inhibitor	29	FALSE	4	11	4	191	21.5	6.54	46.66
Jcr4S03044.70	B9SL44	Uncharacterized protein	1	FALSE	1	1	1	1759	200.2	7.47	3.32
Jcr4S03109.50	B9RV59	Small heat-shock protein, putative	7	FALSE	1	1	1	235	26.2	8.48	3.09
Jcr4S03149.70	B9RA41	Calnexin, putative	3	FALSE	1	1	1	538	60.7	4.91	3.21
Jcr4S03153.60	B9SK34	Nutrient reservoir, putative	2	FALSE	2	7	2	656	77.9	5.4	27.3
Jcr4S03220.20	B9RJN4	40S ribosomal protein S6	7	FALSE	1	10	1	229	26	11.03	56.12
Jcr4S03281.10	B9RQE8	Malic enzyme	3	FALSE	1	2	1	642	70.6	6.49	7.9
Jcr4S03295.10	B9SE47	Malate dehydrogenase (EC 1.1.1.37)	7	FALSE	3	4	3	350	36.8	8.35	13.73
Jcr4S03314.10	B9T228	Heat shock protein, putative (EC 1.3.1.74)	6	FALSE	3	10	1	648	71.1	5.25	37.75
Jcr4S03356.50	B9RKI6	Malic enzyme	6	FALSE	2	6	2	557	60.9	6.49	24.95
Jcr4S03363.60	B9RCJ7	Reticulon-like protein	7	FALSE	1	2	1	245	27.8	7.61	8.99
Jcr4S03400.50	-	-	21	FALSE	1	1	1	134	14.9	5.01	3.19
Jcr4S03409.10	B9S750	DUF4149 domain-containing protein	16	FALSE	1	5	1	89	9.7	5.15	22.25
Jcr4S03493.70	B9STQ5	Eukaryotic translation initiation factor 5A (eIF-5A)	12	FALSE	1	16	1	159	17.4	5.99	69.11
Jcr4S03503.20	B9SFN3	60S ribosomal protein L6	8	FALSE	1	3	1	224	24.8	10.33	10.56
Jcr4S03519.90	B9RI09	Ubiquitin, putative	14	FALSE	1	2	1	192	21.6	8.31	7.15
Jcr4S03546.10	B9RB49	Aldehyde dehydrogenase, putative (EC 1.2.1.36)	6	FALSE	3	3	3	541	59	8.07	12.6
Jcr4S03560.60	B9RPJ9	40S ribosomal protein S4	15	FALSE	1	1	1	123	13.4	10.18	4.82
Jcr4S03566.10	B9S729	Patellin-5, putative	2	FALSE	1	4	1	589	66.5	4.92	15.54
Jcr4S03576.70	B9RS07	Malic enzyme	3	FALSE	1	2	1	613	67.7	7.72	7.9
Jcr4S03588.20	B9S6B0	Disease resistance protein RGA2, putative (EC 3.1.3.16)	5	FALSE	1	1	1	856	97.8	6.3	3.09
Jcr4S03591.20	B9RH99	RNA-binding protein, putative	3	FALSE	1	2	1	967	107.3	9.33	8.1
Jcr4S03592.10	B9T1Q8	Heat shock protein, putative	6	FALSE	3	6	3	700	80.2	5.14	22.99
Jcr4S03624.10	B9S2Q1	Protein transporter, putative	4	FALSE	1	3	1	475	51.3	5.4	10.94
Jcr4S03661.30	B9S3I7	Major latex allergen Hev b, putative	49	FALSE	2	11	2	148	16	4.09	41.24
Jcr4S03665.60	B9SKK5	Nucleoside diphosphate kinase (EC 2.7.4.6)	11	FALSE	1	1	1	148	16.5	7.5	3.64
Jcr4S03684.40	B9RMK3	Signal recognition particle subunit SRP72	3	FALSE	1	1	1	606	66.6	9.1	6.18
Jcr4S03703.10	B9S4Y5	Aminobutyrate aminotransferase, putative (EC 2.6.1.11)	2	FALSE	1	1	1	521	57.1	8.18	3.72
Jcr4S03723.20	B9SFI3	Nucleolar protein nop56, putative	45	FALSE	20	166	20	442	50.1	6.42	676.74
Jcr4S03729.30	B9T301	Histone H2B	7	FALSE	1	1	1	138	15.3	10.14	3.37
Jcr4S03735.10	B9SD25	Uncharacterized protein	28	FALSE	2	26	2	196	21.8	5.81	135.6
Jcr4S03791.50	B9S4D5	40S ribosomal protein S26	21	FALSE	2	30	2	132	15	11.06	122.75
Jcr4S03867.20	B9T301	Histone H2B	7	FALSE	1	1	1	152	16.6	10.02	3.37
Jcr4S03952.30	B9SBL4	Nucleic acid binding protein, putative	37	FALSE	2	2	2	126	13.6	5.03	7.4
Jcr4S03954.10	B9T7X8	Rubisco subunit binding-protein alpha subunit, ruba, putative (Fragment)	3	FALSE	1	3	1	623	66.1	5.54	12.32
Jcr4S04035.20	B9SB41	Elongation factor 1-beta, putative	16	FALSE	2	2	2	213	22.8	4.83	6.77
Jcr4S04060.10	B9SXJ2	Actin, putative	7	FALSE	1	9	1	230	25.5	5.34	32.75
Jcr4S04148.10	B9SW69	Uncharacterized protein	6	FALSE	1	3	1	469	52.1	5.88	9.92
Jcr4S04150.30	B9RRG5	CHZ domain-containing protein	4	FALSE	1	1	1	423	47.1	4.94	4.26
Jcr4S04192.20	B9SRP9	Uncharacterized protein	5	FALSE	1	1	1	330	38.8	5.69	4.24
Jcr4S04275.10	B9SE59	Uncharacterized protein	2	FALSE	1	1	1	460	49.3	8.12	3.36
Jcr4S04310.70	B9RZJ4	Histone-lysine N-methyltransferase ATXR6, putative (EC 2.1.1.43)	13	FALSE	1	1	1	315	35.8	8.22	3.88
Jcr4S04340.20	B9T3G2	PP2A regulatory subunit TAP46, putative	5	FALSE	1	4	1	403	45.6	5.17	12.49
Jcr4S04396.30	B9SPX9	Electron transporter, putative	10	FALSE	1	1	1	374	41.2	8.69	0
Jcr4S04426.40	B9RRC4	DNA binding protein, putative	4	FALSE	1	1	1	318	35	6.8	3.33
Jcr4S04436.10	B9T7R7	Alcohol dehydrogenase, putative (EC 1.1.1.255)	5	FALSE	1	1	1	369	39.4	6.65	3.22
Jcr4S04485.30	B9SVA1	Dihydrolipoyllysine-residue succinyltransferase (EC 2.3.1.61)	3	FALSE	1	2	1	557	61	8.65	6.61
Jcr4S04499.20	B9RPD4	Calmodulin	29	FALSE	3	46	3	166	18.7	4.31	178.27
Jcr4S04514.10	B9RPV0	DNA binding protein, putative	9	FALSE	1	10	1	234	27	6.62	32.11
Jcr4S04540.50	-	-	30	FALSE	4	25	4	347	38.4	6.64	58
Jcr4S04545.30	B9S390	Heat-shock protein, putative	13	FALSE	1	3	1	113	13	6.58	11.58
Jcr4S04591.30	B9RV64	Nucleosome-binding protein, putative	14	FALSE	3	9	3	259	28.4	5.38	32.59
Jcr4S04611.30	B9S9H5	Lipid binding protein, putative	12	FALSE	1	1	1	237	24.8	10.3	3.22
Jcr4S04669.10	B9RXZ7	MACPF domain-containing protein	5	FALSE	1	1	1	625	70.7	9.11	0
Jcr4S04671.10	B9RI09	Ubiquitin, putative	8	FALSE	1	2	1	154	17.2	6.06	7.15
Jcr4S04723.10	B9SQB9	Ran-binding protein, putative	10	FALSE	3	25	3	469	49.8	4.86	122.43
Jcr4S04748.40	B9RQV4	40S ribosomal protein S3, putative	5	FALSE	1	1	1	237	26.4	9.5	4
Jcr4S04777.10	B9RPL9	60S ribosomal protein L8, putative	18	FALSE	3	12	1	261	28.2	10.8	49.3
Jcr4S04851.40	B9SZE5	Zeamatin, putative	15	FALSE	2	6	2	250	27	7.88	24.51
Jcr4S04929.30	B9SWH2	40S ribosomal protein S17, putative	8	FALSE	1	1	1	145	16.3	10.23	3.44
Jcr4S04936.50	B9S582	Chaperonin-60kD, ch60, putative	10	FALSE	4	7	2	574	61	5.96	27.94
Jcr4S05049.20	B9RAI9	ATP:AMP phosphotransferase (EC 2.7.4.3)	8	FALSE	1	3	1	245	26.8	7.81	10.83
Jcr4S05049.30	B9RAI8	Nucleolar protein nop56, putative	6	FALSE	2	3	2	531	59.2	8.69	10.1
Jcr4S05050.20	B9T4B6	Protein phosphatase 2c, putative (EC 3.1.3.16)	5	FALSE	1	1	1	277	30	6.28	3.36
Jcr4S05103.30	B9RJC4	Eukaryotic translation initiation factor, putative	3	FALSE	1	1	1	408	45.2	5.29	4.08
Jcr4S05404.40	B9RV15	Late embryogenesis abundant protein D-7, putative	24	FALSE	3	31	3	127	14.2	6.21	118.29
Jcr4S05415.20	B9RB69	Uncharacterized protein	8	FALSE	2	8	2	613	69.7	5.45	32.62
Jcr4S05588.10	B9RK73	Translation machinery-associated protein 22	18	FALSE	2	8	2	196	21.3	7.62	42.03
Jcr4S05662.20	B9RER3	40S ribosomal protein S3a	14	FALSE	2	61	2	263	30	9.82	254.66
Jcr4S05665.30	B9T4J9	Uncharacterized protein	69	FALSE	4	12	4	88	9.6	5.54	43.61
Jcr4S05667.30	B9S4I2	C2 domain-containing protein	7	FALSE	1	1	1	265	28.8	6.57	3.21
Jcr4S05927.10	B9SXW2	Alpha-mannosidase (EC 3.2.1.-)	2	FALSE	1	1	1	664	74.1	7.97	4.79
Jcr4S05992.20	Q5VKJ9	Oleosin (Oleosin1)	22	FALSE	3	17	3	155	16.6	9.99	62.85
Jcr4S06050.30	B9SE97	Peroxidase (EC 1.11.1.7)	12	FALSE	1	2	1	126	14.5	4.74	7.88
Jcr4S06083.40	-	-	17	FALSE	1	1	1	210	24.4	6.64	3.07
Jcr4S06094.20	B9RJ25	Protein disulfide-isomerase (EC 5.3.4.1)	12	FALSE	4	12	4	504	56.6	4.98	47.49
Jcr4S06099.10	B9SL44	Uncharacterized protein	3	FALSE	1	1	1	1106	126.2	7.18	3.25
Jcr4S06285.10	B9RU88	Uncharacterized protein	12	FALSE	1	1	1	241	26.5	6.02	3.15
Jcr4S06387.30	B9RL91	Succinate--CoA ligase [ADP-forming] subunit alpha, mitochondrial (EC 6.2.1.5) (Succinyl-CoA synthetase subunit alpha) (SCS-alpha)	6	FALSE	1	2	1	324	34.1	8.57	8.48
Jcr4S06432.50	B9SCW1	40S ribosomal protein S14, putative	22	FALSE	5	11	5	150	16.3	10.56	43.57
Jcr4S06442.10	B9SEA1	Peroxidase (EC 1.11.1.7)	7	FALSE	1	1	1	351	38.9	7.84	3.2
Jcr4S06479.20	B9SXI0	CAAD domain-containing protein	7	FALSE	1	1	1	196	21.6	4.86	3.26
Jcr4S06558.10	B9S875	Actin, putative	4	FALSE	1	4	1	364	40.1	5.3	15.69
Jcr4S06568.10	B9SFA4	Glutaredoxin-1, grx1, putative	30	FALSE	2	11	2	109	11.3	7.24	46.1
Jcr4S06577.10	B9SSU4	60S acidic ribosomal protein P2, putative	28	FALSE	1	14	1	114	11.4	4.34	71.29
Jcr4S06685.10	B9T6D3	Cellular nucleic acid binding protein, putative	41	FALSE	4	33	4	205	19.3	6.99	141.15
Jcr4S06850.20	B9SQP0	Embryonic abundant protein, putative	73	FALSE	14	554	13	92	9.9	5.57	2370.76
Jcr4S06992.10	B9SF63	Chaperone binding protein, putative	5	FALSE	1	2	1	549	62	9.03	6.65
Jcr4S07071.50	B9RRI0	CCHC-type domain-containing protein	2	FALSE	1	2	1	1130	129.3	7.12	6.69
Jcr4S07148.20	B9RPJ9	40S ribosomal protein S4	7	FALSE	1	1	1	263	29.8	10.29	4.82
Jcr4S07203.10	B9S5D0	Uncharacterized protein	1	FALSE	1	1	1	1391	157.5	8.65	3.44
Jcr4S07206.20	B9T7Y8	(1->3)-beta-glucan endohydrolase (EC 3.2.1.39) (Beta-1,3-endoglucanase)	5	FALSE	1	3	1	443	49.4	9.11	13.35
Jcr4S07226.30	B9RPD4	Calmodulin	53	FALSE	5	58	5	149	16.8	4.27	255.15
Jcr4S07287.10	B9RI35	Eukaryotic translation elongation factor, putative	6	FALSE	2	15	2	557	62.1	6.98	62.78
Jcr4S07303.30	B9S905	Fucosyltransferase (EC 2.4.1.-)	3	FALSE	1	4	1	582	66.4	7.09	13.18
Jcr4S07306.10	B9SRH4	Fructose-bisphosphate aldolase (EC 4.1.2.13)	34	FALSE	3	4	3	85	9.3	5.4	14.9
Jcr4S07320.10	B9SPP1	Jun activation domain binding protein, putative	3	FALSE	1	1	1	726	79.2	5.2	3.28
Jcr4S07331.60	B9RB69	Uncharacterized protein	12	FALSE	2	8	2	426	49.1	5.76	32.62
Jcr4S07385.10	B9RNW8	NADP-dependent glyceraldehyde-3-phosphate dehydrogenase, putative (EC 1.2.1.9)	6	FALSE	2	6	2	497	53.3	7.34	25.08
Jcr4S07410.10	-	-	20	FALSE	1	2	1	65	7.6	4.82	6.24
Jcr4S07413.10	B9SP17	Heat shock protein, putative (EC 1.3.1.74)	5	FALSE	2	7	1	627	68.5	5.27	28.02
Jcr4S07453.20	B9S183	60S ribosomal protein L32, putative	8	FALSE	1	2	1	169	20	10.07	6.39
Jcr4S07479.30	B9SXD0	Uncharacterized protein	1	FALSE	1	1	1	1454	155.1	9.1	3.2
Jcr4S07701.10	B9SNC5	Amino acid transporter, putative	5	FALSE	1	1	1	505	55.7	5.45	3.4
Jcr4S07723.20	B9SVR0	Uncharacterized protein	5	FALSE	1	1	1	528	58.6	5.57	3.51
Jcr4S07807.20	B9RZX8	Peroxiredoxin (EC 1.11.1.24)	22	FALSE	3	55	3	219	24.3	6.54	292.32
Jcr4S07881.10	B9SX82	Acc synthase, putative (EC 4.4.1.14)	10	FALSE	1	1	1	388	43.9	8.85	4.16
Jcr4S07929.20	B9RFA2	Formin-like protein	1	FALSE	1	3	1	1680	185.5	7.49	11.42
Jcr4S08116.10	B9RHH9	Clustered mitochondria protein homolog	1	FALSE	1	1	1	1135	124.2	6.21	4.32
Jcr4S08285.10	B9R6Q4	Phosphoenolpyruvate carboxykinase (ATP) (EC 4.1.1.49)	5	FALSE	1	1	1	816	91	8.31	0
Jcr4S08363.20	B9SWY7	Late seed maturation protein P8B6, putative	74	FALSE	12	266	11	111	12.2	5.6	1065.24
Jcr4S08473.50	B9SHC5	Ubiquitin	8	FALSE	1	2	1	156	17.7	9.79	7.15
Jcr4S08495.10	B9SWG3	Small nuclear ribonucleoprotein G (snRNP-G)	13	FALSE	1	4	1	133	14.8	8.47	16.56
Jcr4S08573.10	B9T7Z1	Peptidylprolyl isomerase (EC 5.2.1.8)	24	FALSE	1	2	1	116	12.4	7.37	11.05
Jcr4S08573.20	B9TA12	Peptidylprolyl isomerase (EC 5.2.1.8)	2	FALSE	1	1	1	572	63.9	5.25	3.17
Jcr4S08659.10	-	-	4	FALSE	1	2	1	325	37.6	9.09	6.6
Jcr4S08667.20	B9SWD7	Ubiquitin	17	FALSE	1	2	1	76	8.5	7.25	7.15
Jcr4S08787.20	B9SR13	Heat shock protein, putative (EC 1.3.1.74)	12	FALSE	4	19	2	591	64.9	5.39	71.37
Jcr4S09188.20	B9T394	Endomembrane-associated protein, putative	8	FALSE	1	2	1	198	21.8	5.1	7.69
Jcr4S09276.10	B9SG67	Uncharacterized protein	2	FALSE	1	1	1	1831	210.2	8.57	3.54
Jcr4S09288.30	B9RLP4	Hydrolase, hydrolyzing O-glycosyl compounds, putative	36	FALSE	2	13	2	113	12.3	7.97	59.31
Jcr4S09368.60	B9T0J3	Uncharacterized protein	5	FALSE	1	4	1	611	66.7	5.2	19.2
Jcr4S09488.10	B9SZ24	Eukaryotic translation initiation factor, putative	13	FALSE	1	1	1	100	10.8	4.41	3.17
Jcr4S09615.20	B9SMC5	Amino acid transporter, putative	11	FALSE	1	2	1	384	41.7	6.89	6.27
Jcr4S09680.10	B9SNE0	Zinc finger protein, putative	3	FALSE	1	1	1	630	70.2	5.4	3.07
Jcr4S09697.10	B9SXB6	Aconitate hydratase (Aconitase) (EC 4.2.1.3)	2	FALSE	1	4	1	938	102.7	5.97	17.03
Jcr4S09731.30	B9RY07	Uncharacterized protein	2	FALSE	1	1	1	1458	163.9	6.14	3.34
Jcr4S09785.20	B9SQ91	Pentatricopeptide repeat-containing protein, putative	3	FALSE	1	1	1	613	69.7	7.06	3.24
Jcr4S09901.10	B9SVW6	Uncharacterized protein	9	FALSE	1	1	1	447	49.2	5.58	3.25
Jcr4S09911.10	B9SR08	Rop guanine nucleotide exchange factor, putative	7	FALSE	1	1	1	573	63.3	6.65	3.04
Jcr4S09979.10	B9S886	Transporter, putative	23	FALSE	1	2	1	97	10.7	4.77	10.22
Jcr4S10013.10	B9S395	Heat-shock protein, putative	9	FALSE	1	1	1	158	18.1	7.5	3.55
Jcr4S10067.50	B9SXJ2	Actin, putative	9	FALSE	2	10	2	389	43	5.4	35.89
Jcr4S10191.10	B9SK07	60S ribosomal protein L8, putative	18	FALSE	3	12	1	261	28.3	10.8	50.35
Jcr4S10317.20	B9SWA9	Lipid binding protein, putative	8	FALSE	1	15	1	179	17.4	7.85	54.07
Jcr4S10357.10	B9S4N0	Ankyrin repeat-containing protein, putative	37	FALSE	1	1	1	49	5.5	9.54	3.19
Jcr4S10532.10	B9SJ92	Ribonuclease P (EC 3.1.26.5)	6	FALSE	1	1	1	598	67.6	8.81	0
Jcr4S10913.20	B9SX66	Nascent polypeptide associated complex alpha subunit, putative	6	FALSE	1	1	1	527	60	6.54	3.15
Jcr4S10915.10	B9SZD9	Retrotrans_gag domain-containing protein	5	FALSE	1	1	1	450	50.4	7.64	3.33
Jcr4S11077.40	B9SVI7	Uncharacterized protein	21	FALSE	2	5	2	291	32.1	4.58	20.47
Jcr4S11094.40	B9SWB0	60S ribosomal protein L12, putative	30	FALSE	3	11	3	166	17.8	8.97	45.42
Jcr4S11449.10	B9RWV6	Uncharacterized protein	5	FALSE	1	1	1	750	83.3	7.12	0
Jcr4S11483.10	B9S5G9	Non-specific serine/threonine protein kinase (EC 2.7.11.1)	11	FALSE	1	1	1	266	30.2	6.42	3.3
Jcr4S11638.20	B9SWN0	Heat-shock protein, putative	26	FALSE	4	11	4	156	17.8	5.97	39.31
Jcr4S11646.10	B9SIJ2	LysM domain GPI-anchored protein 2, putative	16	FALSE	2	3	1	239	26.1	8.41	10.93
Jcr4S11667.10	B9RTW9	Glutaredoxin-dependent peroxiredoxin (EC 1.11.1.25)	6	FALSE	1	2	1	201	21.7	8.22	6.78
Jcr4S11675.10	B9SE83	60S ribosomal protein L3, putative	4	FALSE	2	9	2	389	44.3	10.14	37.13
Jcr4S11823.10	B9T4Q4	Nucleolar protein nop56, putative	7	FALSE	2	11	2	572	63	8.87	41.62
Jcr4S11847.20	B9T228	Heat shock protein, putative (EC 1.3.1.74)	6	FALSE	3	10	1	648	71.1	5.21	37.75
Jcr4S12537.20	-	-	31	FALSE	1	1	1	62	7.1	9.77	3.17
Jcr4S12824.20	B9SKC3	Glycinamide ribonucleotide synthetase (EC 6.3.4.13) (Phosphoribosylglycinamide synthetase)	3	FALSE	1	1	1	592	63.2	5.34	3.25
Jcr4S12999.10	B9SDE9	3'-N-debenzoyl-2'-deoxytaxol N-benzoyltransferase, putative (EC 2.3.1.162)	6	FALSE	1	1	1	454	50.4	7.11	3.26
Jcr4S13075.20	-	-	22	FALSE	1	1	1	129	14.6	4.86	3.19
Jcr4S13152.30	B9SZ29	Mixed-lineage leukemia protein, putative	4	FALSE	1	1	1	324	36.3	6.25	3.13
Jcr4S13641.20	-	-	7	FALSE	1	1	1	400	46	7.81	3.07
Jcr4S14120.10	B9SRH4	Fructose-bisphosphate aldolase (EC 4.1.2.13)	10	FALSE	1	17	1	272	29.1	7.72	76.95
Jcr4S15278.20	B9SK34	Nutrient reservoir, putative	2	FALSE	2	7	2	595	69.8	5.69	27.3
Jcr4S15347.10	-	-	4	FALSE	1	2	1	349	39.4	4.93	6.38
Jcr4S15586.10	B9SCV1	Uncharacterized protein	41	FALSE	1	38	1	87	9.3	8.35	227.42
Jcr4S15597.20	B9SKJ2	Receptor protein kinase, putative	21	FALSE	1	1	1	85	9.5	5.26	3.12
Jcr4S15668.10	B9SDX6	Legumin B, putative	64	FALSE	6	41	6	128	14.3	9.52	167.91
Jcr4S15771.10	B9SD93	Uncharacterized protein	8	FALSE	1	2	1	285	32.6	8.85	8.18
Jcr4S15918.10	B9T215	FAS1 domain-containing protein	7	FALSE	1	4	1	260	27.6	4.92	15
Jcr4S16124.30	B9SNZ6	60S acidic ribosomal protein P3, putative	15	FALSE	1	1	1	123	12.1	4.31	3.17
Jcr4S16138.20	B9S1G9	Uncharacterized protein	29	FALSE	4	209	4	152	16.1	8.4	976.9
Jcr4S16229.10	B9RYC1	Cysteine protease, putative (EC 1.3.1.74)	6	FALSE	1	1	1	274	29.5	5.14	3.26
Jcr4S16387.20	B9SX66	Nascent polypeptide associated complex alpha subunit, putative	3	FALSE	1	1	1	555	62.5	5.27	3.21
Jcr4S16426.20	B9RY07	Uncharacterized protein	3	FALSE	1	1	1	1414	159.8	7.55	3.27
Jcr4S16499.10	B9RZE7	Uncharacterized protein	3	FALSE	1	1	1	695	80	8.88	3.09
Jcr4S16645.20	B9SEX6	Uncharacterized protein	2	FALSE	1	1	1	997	113.8	5.9	3.39
Jcr4S16796.10	B9SQF1	Glycine-rich cell wall structural protein 2, putative	26	FALSE	1	1	1	177	15.3	5.78	6.16
Jcr4S16847.20	B9RWU5	Probable 6-phosphogluconolactonase	9	FALSE	2	10	2	328	35.8	7.65	43.28
Jcr4S17142.10	B9RRK6	Cysteine proteinase inhibitor B, putative	9	FALSE	1	7	1	197	22	6.11	30.72
Jcr4S17530.20	B9SQJ2	Translation initiation factor, putative	9	FALSE	1	8	1	379	41.3	6.64	36.88
Jcr4S17749.10	B9RKG3	Uncharacterized protein	36	FALSE	2	100	2	148	16.7	5.66	423.95
Jcr4S17767.20	B9RTM9	Vicilin GC72-A, putative	10	FALSE	6	38	6	560	64.7	7.2	147.77
Jcr4S18030.10	B9RK73	Translation machinery-associated protein 22	19	FALSE	2	8	2	187	20.3	8.27	42.03
Jcr4S18690.10	B9S395	Heat-shock protein, putative	10	FALSE	1	3	1	157	18	5.72	11.58
Jcr4S19565.30	B9SL44	Uncharacterized protein	13	FALSE	1	1	1	255	28.9	6.04	3.1
Jcr4S19645.10	B9SI37	VARLMGL domain-containing protein	5	FALSE	1	1	1	388	44	8.92	3.32
Jcr4S19794.20	B9SWG3	Small nuclear ribonucleoprotein G (snRNP-G)	21	FALSE	1	4	1	80	8.9	8.5	16.56
Jcr4S20074.30	B9SL44	Uncharacterized protein	9	FALSE	1	1	1	342	38.9	6.3	3.28
Jcr4S20081.10	B9SMS2	ATP binding protein, putative	7	FALSE	1	3	1	615	67.9	7.43	9.96
Jcr4S20272.10	B9SG67	Uncharacterized protein	3	FALSE	1	1	1	1412	159.6	7.21	3.14
Jcr4S20378.20	B9RCY9	RNA binding protein, putative	20	FALSE	3	47	3	284	30.5	6.83	204.75
Jcr4S20386.10	B9T3Q0	Non-specific lipid-transfer protein	19	FALSE	1	8	1	114	11.7	8.9	32.81
Jcr4S20423.10	B9SCM3	Histone h2b, putative	11	FALSE	1	15	1	259	29.9	7.52	84.35
Jcr4S20749.20	B9SM33	Uncharacterized protein	15	FALSE	1	1	1	209	22.9	8.18	3.6
Jcr4S21046.10	B9SEX6	Uncharacterized protein	7	FALSE	1	1	1	594	67.2	5.44	3.47
Jcr4S21078.10	B9SEX6	Uncharacterized protein	3	FALSE	1	1	1	487	55.1	7.61	3.39
Jcr4S21649.10	B9T172	Malate dehydrogenase (EC 1.1.1.37)	8	FALSE	1	2	1	146	15.9	5.52	6.99
Jcr4S22203.10	B9RPT1	Ferredoxin	48	FALSE	2	23	2	99	10.7	4.36	107.29
Jcr4S23881.10	-	-	12	FALSE	1	1	1	137	15.5	6.19	3.33
Jcr4S25759.10	B9T4D3	Histone H2A	15	FALSE	1	1	1	150	15.8	10.58	4.33
Jcr4S25940.30	B9SVQ8	Monoxygenase, putative	26	FALSE	1	1	1	124	13.7	8.72	3.3
Jcr4S25965.10	B9RI09	Ubiquitin, putative	17	FALSE	1	2	1	229	25.7	7.49	7.15
Jcr4S26378.20	-	-	8	FALSE	1	1	1	257	28.2	10.15	3.09
Jcr4S26802.30	-	-	7	FALSE	1	9	1	257	29	12.09	30.48
Jcr4S26809.30	B9T4D7	Histone H2B	7	FALSE	1	1	1	147	16.1	10.08	3.37
Jcr4S26989.10	B9RZX1	Polygalacturonase, putative (EC 3.2.1.67)	4	FALSE	1	8	1	421	44.8	4.54	26.1
Jcr4S27012.10	B9SCL5	Histone H2B	7	FALSE	1	1	1	139	15.4	10.08	3.37
Jcr4S27071.10	B9RWN5	Retrotrans_gag domain-containing protein	5	FALSE	1	1	1	614	69.5	5.71	3.53
Jcr4S27076.10	B9SP53	(1->3)-beta-glucan endohydrolase (EC 3.2.1.39) (Beta-1,3-endoglucanase)	5	FALSE	1	12	1	423	45.6	5.58	51.04
Jcr4S27524.10	B9RBN8	Glyceraldehyde-3-phosphate dehydrogenase (EC 1.2.1.-)	5	FALSE	3	8	3	814	89.7	8.82	28.65
Jcr4S27563.10	-	-	9	FALSE	1	1	1	222	25.7	9.85	3.37
Jcr4S28292.10	-	-	23	FALSE	1	2	1	136	15	4.07	9.25
Jcr4S28308.20	B9SG67	Uncharacterized protein	4	FALSE	1	1	1	1040	119.4	9.13	3.27
Jcr4S28329.10	B9RF09	Phosphoglycerate mutase, putative	5	FALSE	1	1	1	305	36.3	6.13	3.28
Jcr4S28633.30	B9RY07	Uncharacterized protein	3	FALSE	1	1	1	1305	146.4	7.47	3.35
Jcr4U28849.10	B9SZ58	Ankyrin repeat-containing protein, putative	3	FALSE	1	5	1	463	49.4	11.75	17.46
Jcr4U29393.10	B9RAL0	Glyceraldehyde-3-phosphate dehydrogenase (EC 1.2.1.-)	22	FALSE	3	8	3	251	26.6	5.36	36.03
Jcr4U29577.10	B9SDX6	Legumin B, putative	55	FALSE	23	1502	23	422	46.3	7.77	6420.29
Jcr4U29909.10	B9R8J1	Alcohol dehydrogenase, putative (EC 1.1.1.284)	4	FALSE	1	2	1	500	54.7	5.4	10.22
Jcr4U29933.30	B9RHH8	Uncharacterized protein	17	FALSE	1	1	1	177	20.2	4.75	3.28
Jcr4U30386.10	-	-	11	FALSE	1	1	1	177	20	9.95	3.37
Jcr4U30929.10	B9RJ77	LysM domain GPI-anchored protein 1, putative	15	FALSE	5	18	5	620	66	6.71	79.8
Jcr4U30961.20	B9RR11	Electron transporter, putative	10	FALSE	2	2	2	603	66.7	6.35	7.18
Jcr4U30993.20	B9S510	Small ubiquitin-related modifier (SUMO)	89	FALSE	1	7	1	36	3.5	7.25	30.16
Jcr4U31050.10	B9S9H5	Lipid binding protein, putative	18	FALSE	1	1	1	155	16.3	10.01	3.22
Jcr4U31135.10	B9SX66	Nascent polypeptide associated complex alpha subunit, putative	3	FALSE	1	1	1	575	64.9	5.69	3.21
Jcr4U32212.10	B9T800	Uncharacterized protein	43	FALSE	1	1	1	95	10.5	9.16	3.04
Jcr4U32787.10	B9T7X8	Rubisco subunit binding-protein alpha subunit, ruba, putative (Fragment)	13	FALSE	1	3	1	134	14.1	8.41	12.32
Jcr4U32796.10	B9S5V2	Acetyltransferase component of pyruvate dehydrogenase complex (EC 2.3.1.12)	40	FALSE	3	3	3	91	9.6	4.72	11.57
Jcr4U33617.10	-	-	7	FALSE	1	1	1	280	30	7.97	3.28
Jcr4U34957.10	-	-	8	FALSE	1	1	1	236	24.9	5.05	3.07
Jcr4U38790.10	-	-	23	FALSE	1	1	1	102	11.2	8.5	3.53

## Sheet: JC_PSMs
Master Protein Accessions	Protein Accessions	Annotated Sequence	Modifications	Contaminant	# Proteins	# Missed Cleavages	Charge	DeltaScore	DeltaCn	Rank	Search Engine Rank	m/z [Da]	MH+ [Da]	Theo. MH+ [Da]	DeltaM [ppm]	Deltam/z [Da]	Activation Type	MS Order	Isolation Interference [%]	Ion Inject Time [ms]	RT [min]	First Scan	Spectrum File	File ID	XCorr	# Protein Groups
Jcr4S00077.20	Jcr4S00077.20	[K].ILESDKPVVEDEDEDEDEDDDEDDDKDEDEAEGQHDGDASGR.[S]		FALSE	1	1	4	0.8971	0	1	1	1180.96	4720.8	4720.82	-3.41	-0.00403	CID	MS2	14.0324	59.495	37.2512	9983	VL_0008043_JC_B3_2.raw	F6	10.11	1
Jcr4S00077.20	Jcr4S00077.20	[K].ILESDKPVVEDEDEDEDEDDDEDDDKDEDEAEGQHDGDASGR.[S]		FALSE	1	1	4	0.981	0	1	1	1180.96	4720.83	4720.82	3.26	0.00385	CID	MS2	2.38354	6.848	37.8226	10784	VL_0008040_JC_B2_2.raw	F4	10.01	1
Jcr4S00077.20	Jcr4S00077.20	[K].ILESDKPVVEDEDEDEDEDDDEDDDKDEDEAEGQHDGDASGR.[S]		FALSE	1	1	4	0.97	0	1	1	1180.96	4720.83	4720.82	2.17	0.00256	CID	MS2	0	28.229	38.1366	10287	VL_0008043_JC_B3_2.raw	F6	9.99	1
Jcr4S00077.20	Jcr4S00077.20	[K].ILESDKPVVEDEDEDEDEDDDEDDDKDEDEAEGQHDGDASGR.[S]		FALSE	1	1	4	0.8967	0	1	1	1180.96	4720.81	4720.82	-0.81	-0.00095	CID	MS2	1.55444	10.89	36.0635	10386	VL_0008042_JC_B3_1.raw	F5	9.97	1
Jcr4S00077.20	Jcr4S00077.20	[K].ILESDKPVVEDEDEDEDEDDDEDDDKDEDEAEGQHDGDASGR.[S]		FALSE	1	1	4	1	0	1	1	1180.96	4720.83	4720.82	2.95	0.00348	CID	MS2	2.12411	29.412	35.788	10103	VL_0008040_JC_B2_2.raw	F4	9.75	1
Jcr4S00077.20	Jcr4S00077.20	[K].ILESDKPVVEDEDEDEDEDDDEDDDKDEDEAEGQHDGDASGR.[S]		FALSE	1	1	4	0.8914	0	1	1	1180.96	4720.82	4720.82	0.39	0.00045	CID	MS2	0	24.702	38.2895	9959	VL_0008037_JC_B1_2.raw	F2	9.58	1
Jcr4S00077.20	Jcr4S00077.20	[K].ILESDKPVVEDEDEDEDEDDDEDDDKDEDEAEGQHDGDASGR.[S]		FALSE	1	1	4	1	0	1	1	1180.96	4720.81	4720.82	-0.72	-0.00085	CID	MS2	3.09011	37.527	37.3856	10027	VL_0008043_JC_B3_2.raw	F6	9.48	1
Jcr4S00077.20	Jcr4S00077.20	[K].ILESDKPVVEDEDEDEDEDDDEDDDKDEDEAEGQHDGDASGR.[S]		FALSE	1	1	4	0.9335	0	1	1	1180.96	4720.83	4720.82	3.31	0.00391	CID	MS2	18.9414	39.148	40.5176	11057	VL_0008043_JC_B3_2.raw	F6	9.47	1
Jcr4S00077.20	Jcr4S00077.20	[K].ILESDKPVVEDEDEDEDEDDDEDDDKDEDEAEGQHDGDASGR.[S]		FALSE	1	1	4	0.9989	0	1	1	1180.96	4720.82	4720.82	-0.29	-0.00034	CID	MS2	2.21538	11.155	36.3423	10493	VL_0008042_JC_B3_1.raw	F5	9.4	1
Jcr4S00077.20	Jcr4S00077.20	[K].ILESDKPVVEDEDEDEDEDDDEDDDKDEDEAEGQHDGDASGR.[S]		FALSE	1	1	4	1	0	1	1	1180.96	4720.82	4720.82	0.21	0.00024	CID	MS2	0	21.387	38.4611	10398	VL_0008043_JC_B3_2.raw	F6	9.39	1
Jcr4S02580.10	Jcr4S02580.10	[R].VVHYGHLVEEGSTTAEIAKDFGTTDDVLFK.[L]		FALSE	1	1	3	0.773	0	1	1	1093.55	3278.63	3278.62	1.36	0.00149	CID	MS2	9.38872	3.831	145.266	49568	VL_0008039_JC_B2_1_200803205633.raw	F3	9.34	1
Jcr4S00077.20	Jcr4S00077.20	[K].ILESDKPVVEDEDEDEDEDDDEDDDKDEDEAEGQHDGDASGR.[S]		FALSE	1	1	4	0.9216	0	1	1	1180.97	4720.84	4720.82	5.55	0.00655	CID	MS2	3.63704	14.941	37.2027	10004	VL_0008036_JC_B1_1.raw	F1	9.18	1
Jcr4S00077.20	Jcr4S00077.20	[K].ILESDKPVVEDEDEDEDEDDDEDDDKDEDEAEGQHDGDASGR.[S]		FALSE	1	1	4	0.977	0	1	1	1180.96	4720.83	4720.82	3.49	0.00412	CID	MS2	4.55222	28.579	38.0048	9863	VL_0008037_JC_B1_2.raw	F2	9.12	1
Jcr4S00077.20	Jcr4S00077.20	[K].ILESDKPVVEDEDEDEDEDDDEDDDKDEDEAEGQHDGDASGR.[S]		FALSE	1	1	4	0.9748	0	1	1	1180.96	4720.83	4720.82	3.05	0.0036	CID	MS2	1.22936	18.86	36.3887	10315	VL_0008040_JC_B2_2.raw	F4	9.11	1
Jcr4S00099.60	Jcr4S00099.60	[K].LEDRPcPPTPTTVQQQDYPELLEK.[C]	C6(Carbamidomethyl)	FALSE	1	0	3	0.7486	0	1	1	952.135	2854.39	2854.39	-0.84	-0.0008	CID	MS2	1.36383	0.944	108.034	34832	VL_0008039_JC_B2_1_200803205633.raw	F3	9.11	1
Jcr4S00077.20	Jcr4S00077.20	[K].ILESDKPVVEDEDEDEDEDDDEDDDKDEDEAEGQHDGDASGR.[S]		FALSE	1	1	4	1	0	1	1	1180.96	4720.81	4720.82	-0.81	-0.00095	CID	MS2	49.2637	14.827	38.198	11166	VL_0008042_JC_B3_1.raw	F5	9.11	1
Jcr4S00077.20	Jcr4S00077.20	[K].ILESDKPVVEDEDEDEDEDDDEDDDKDEDEAEGQHDGDASGR.[S]		FALSE	1	1	4	0.9659	0	1	1	1180.96	4720.81	4720.82	-1.69	-0.002	CID	MS2	3.51216	24.903	37.0551	9950	VL_0008036_JC_B1_1.raw	F1	9.1	1
Jcr4S00099.60	Jcr4S00099.60	[K].LEDRPcPPTPTTVQQQDYPELLEK.[C]	C6(Carbamidomethyl)	FALSE	1	0	3	0.7591	0	1	1	952.136	2854.39	2854.39	0.36	0.00034	CID	MS2	0	3.625	102.763	35289	VL_0008042_JC_B3_1.raw	F5	9.09	1
Jcr4S00077.20	Jcr4S00077.20	[K].ILESDKPVVEDEDEDEDEDDDEDDDKDEDEAEGQHDGDASGR.[S]		FALSE	1	1	4	1	0	1	1	1180.96	4720.82	4720.82	0.16	0.00019	CID	MS2	3.26235	17.845	36.8182	10467	VL_0008040_JC_B2_2.raw	F4	9.09	1
Jcr4S00077.20	Jcr4S00077.20	[K].ILESDKPVVEDEDEDEDEDDDEDDDKDEDEAEGQHDGDASGR.[S]		FALSE	1	1	4	0.9338	0	1	1	1180.96	4720.81	4720.82	-0.5	-0.00059	CID	MS2	0	14.673	35.7719	10276	VL_0008042_JC_B3_1.raw	F5	9.06	1
Jcr4S00077.20	Jcr4S00077.20	[K].ILESDKPVVEDEDEDEDEDDDEDDDKDEDEAEGQHDGDASGR.[S]		FALSE	1	1	4	0.9015	0	1	1	1180.96	4720.83	4720.82	2.69	0.00317	CID	MS2	0	16.995	39.085	10613	VL_0008043_JC_B3_2.raw	F6	9.04	1
Jcr4S00077.20	Jcr4S00077.20	[K].ILESDKPVVEDEDEDEDEDDDEDDDKDEDEAEGQHDGDASGR.[S]		FALSE	1	1	4	0.9147	0	1	1	1180.96	4720.81	4720.82	-1.7	-0.00201	CID	MS2	3.15647	37.449	36.1751	10241	VL_0008040_JC_B2_2.raw	F4	9.03	1
Jcr4S02525.30	Jcr4S02525.30	[R].AIRQTDEYGNPIPQTGTTTAYGGAPETGTTGLGMGHR.[Q]		FALSE	1	1	3	0.7295	0	1	1	1259.61	3776.8	3776.79	2.54	0.0032	CID	MS2	0	7.546	84.1812	27538	VL_0008040_JC_B2_2.raw	F4	9.02	1
Jcr4S00077.20	Jcr4S00077.20	[K].ILESDKPVVEDEDEDEDEDDDEDDDKDEDEAEGQHDGDASGR.[S]		FALSE	1	1	4	0.9201	0	1	1	1180.96	4720.81	4720.82	-1.33	-0.00156	CID	MS2	0	16.43	38.1655	11154	VL_0008042_JC_B3_1.raw	F5	9.01	1
Jcr4S00077.20	Jcr4S00077.20	[K].ILESDKPVVEDEDEDEDEDDDEDDDKDEDEAEGQHDGDASGR.[S]		FALSE	1	1	4	0.9123	0	1	1	1180.97	4720.84	4720.82	5.23	0.00617	CID	MS2	3.97938	34.927	34.9949	9827	VL_0008040_JC_B2_2.raw	F4	9.01	1
Jcr4S00099.60	Jcr4S00099.60	[K].IADKLEDRPcPPTPTTVQQQDYPELLEK.[C]	C10(Carbamidomethyl)	FALSE	1	1	3	0.6959	0	1	1	1094.55	3281.64	3281.64	0.36	0.0004	CID	MS2	0	13.247	102.484	35185	VL_0008042_JC_B3_1.raw	F5	9.01	1
Jcr4S00077.20	Jcr4S00077.20	[K].ILESDKPVVEDEDEDEDEDDDEDDDKDEDEAEGQHDGDASGR.[S]		FALSE	1	1	4	0.9967	0	1	1	1180.96	4720.82	4720.82	0.72	0.00085	CID	MS2	5.52308	32.122	37.9313	10218	VL_0008043_JC_B3_2.raw	F6	8.98	1
Jcr4S00099.60	Jcr4S00099.60	[K].LEDRPcPPTPTTVQQQDYPELLEK.[C]	C6(Carbamidomethyl)	FALSE	1	0	3	0.721	0	1	1	952.137	2854.4	2854.39	0.87	0.00083	CID	MS2	0	3.604	98.8415	33368	VL_0008036_JC_B1_1.raw	F1	8.89	1
Jcr4S00077.20	Jcr4S00077.20	[K].ILESDKPVVEDEDEDEDEDDDEDDDKDEDEAEGQHDGDASGR.[S]		FALSE	1	1	4	0.8974	0	1	1	1180.96	4720.82	4720.82	0.69	0.00081	CID	MS2	0	16.568	36.9839	9924	VL_0008036_JC_B1_1.raw	F1	8.87	1
Jcr4S00077.20	Jcr4S00077.20	[K].ILESDKPVVEDEDEDEDEDDDEDDDKDEDEAEGQHDGDASGR.[S]		FALSE	1	1	4	0.8974	0	1	1	1180.96	4720.82	4720.82	1.61	0.0019	CID	MS2	0	33.018	38.0782	10863	VL_0008040_JC_B2_2.raw	F4	8.87	1
Jcr4S00077.20	Jcr4S00077.20	[K].ILESDKPVVEDEDEDEDEDDDEDDDKDEDEAEGQHDGDASGR.[S]		FALSE	1	1	4	0.9581	0	1	1	1180.96	4720.81	4720.82	-0.41	-0.00049	CID	MS2	48.3714	34.077	37.8219	10181	VL_0008043_JC_B3_2.raw	F6	8.84	1
Jcr4S00099.60	Jcr4S00099.60	[K].IADKLEDRPcPPTPTTVQQQDYPELLEK.[C]	C10(Carbamidomethyl)	FALSE	1	1	3	0.6855	0	1	1	1094.55	3281.64	3281.64	1.92	0.0021	CID	MS2	1.65474	0.932	99.9466	32420	VL_0008037_JC_B1_2.raw	F2	8.84	1
Jcr4S02704.30	Jcr4S02704.30	[R].ALVVHELEDDLGKGGHELSLTTGNAGGR.[L]		FALSE	1	1	3	0.7446	0	1	1	949.154	2845.45	2845.44	1.3	0.00124	CID	MS2	4.16415	18.418	133.957	45528	VL_0008040_JC_B2_2.raw	F4	8.81	1
Jcr4S00077.20	Jcr4S00077.20	[K].ILESDKPVVEDEDEDEDEDDDEDDDKDEDEAEGQHDGDASGR.[S]		FALSE	1	1	4	0.8736	0	1	1	1180.96	4720.83	4720.82	3.37	0.00398	CID	MS2	0.733066	6.178	38.0918	10320	VL_0008036_JC_B1_1.raw	F1	8.78	1
Jcr4S00077.20	Jcr4S00077.20	[K].ILESDKPVVEDEDEDEDEDDDEDDDKDEDEAEGQHDGDASGR.[S]		FALSE	1	1	4	0.836	0	1	1	1180.96	4720.82	4720.82	-0.34	-0.0004	CID	MS2	3.04593	28.997	39.9954	10527	VL_0008037_JC_B1_2.raw	F2	8.78	1
Jcr4S01462.20	Jcr4S01462.20	[K].NLTVARPPEVSAAEGAGLPVAGITAHQALTQAAGIK.[L]		FALSE	1	0	3	0.6327	0	1	1	1160.64	3479.9	3479.9	0.58	0.00067	CID	MS2	20.1731	3.265	141.67	48115	VL_0008039_JC_B2_1_200803205633.raw	F3	8.74	1
Jcr4S00099.60	Jcr4S00099.60	[K].LEDRPcPPTPTTVQQQDYPELLEK.[C]	C6(Carbamidomethyl)	FALSE	1	0	3	0.698	0	1	1	952.137	2854.4	2854.39	0.98	0.00094	CID	MS2	1.55332	4.165	100.01	32445	VL_0008037_JC_B1_2.raw	F2	8.71	1
Jcr4S00077.20	Jcr4S00077.20	[K].ILESDKPVVEDEDEDEDEDDDEDDDKDEDEAEGQHDGDASGR.[S]		FALSE	1	1	4	0.9585	0	1	1	1180.95	4720.8	4720.82	-3.98	-0.0047	CID	MS2	3.36625	29.351	36.4579	10339	VL_0008040_JC_B2_2.raw	F4	8.68	1
Jcr4S00077.20	Jcr4S00077.20	[K].ILESDKPVVEDEDEDEDEDDDEDDDKDEDEAEGQHDGDASGR.[S]		FALSE	1	1	4	1	0	1	1	1180.96	4720.84	4720.82	4.3	0.00507	CID	MS2	3.85567	34.522	35.1445	9875	VL_0008040_JC_B2_2.raw	F4	8.67	1
Jcr4S00077.20	Jcr4S00077.20	[K].ILESDKPVVEDEDEDEDEDDDEDDDKDEDEAEGQHDGDASGR.[S]		FALSE	1	1	4	0.8374	0	1	1	1180.96	4720.83	4720.82	2.17	0.00256	CID	MS2	0	17.517	38.0996	10273	VL_0008043_JC_B3_2.raw	F6	8.61	1
Jcr4S00077.20	Jcr4S00077.20	[K].ILESDKPVVEDEDEDEDEDDDEDDDKDEDEAEGQHDGDASGR.[S]		FALSE	1	1	4	1	0	1	1	1180.95	4720.79	4720.82	-5.05	-0.00596	CID	MS2	4.73966	18.883	35.8269	10296	VL_0008042_JC_B3_1.raw	F5	8.59	1
Jcr4S01102.20	Jcr4S01102.20	[K].DKTVETGEGAAHYAGEVAIDVKDK.[A]		FALSE	1	2	3	0.6775	0	1	1	835.081	2503.23	2503.23	-0.5	-0.00042	CID	MS2	0.889576	2.929	79.9366	25921	VL_0008040_JC_B2_2.raw	F4	8.59	1
Jcr4S02704.30	Jcr4S02704.30	[R].ALVVHELEDDLGKGGHELSLTTGNAGGR.[L]		FALSE	1	1	3	0.773	0	1	1	949.154	2845.45	2845.44	1.48	0.00141	CID	MS2	3.43451	3.215	129.725	44036	VL_0008037_JC_B1_2.raw	F2	8.59	1
Jcr4S00099.60	Jcr4S00099.60	[K].LEDRPcPPTPTTVQQQDYPELLEK.[C]	C6(Carbamidomethyl)	FALSE	1	0	3	0.7098	0	1	1	952.137	2854.4	2854.39	1.11	0.00106	CID	MS2	0	3.779	98.8972	32015	VL_0008037_JC_B1_2.raw	F2	8.58	1
Jcr4S00099.60	Jcr4S00099.60	[K].LEDRPcPPTPTTVQQQDYPELLEK.[C]	C6(Carbamidomethyl)	FALSE	1	0	3	0.7483	0	1	1	952.136	2854.39	2854.39	0.5	0.00048	CID	MS2	0	3.748	105.609	34108	VL_0008043_JC_B3_2.raw	F6	8.58	1
Jcr4S00077.20	Jcr4S00077.20	[K].ILESDKPVVEDEDEDEDEDDDEDDDKDEDEAEGQHDGDASGR.[S]		FALSE	1	1	4	0.9533	0	1	1	1180.96	4720.82	4720.82	0.58	0.00069	CID	MS2	0	17.364	37.4298	10079	VL_0008036_JC_B1_1.raw	F1	8.57	1
Jcr4S00077.20	Jcr4S00077.20	[K].ILESDKPVVEDEDEDEDEDDDEDDDKDEDEAEGQHDGDASGR.[S]		FALSE	1	1	4	0.9497	0	1	1	1180.96	4720.82	4720.82	0.12	0.00014	CID	MS2	0	6.194	38.1019	11131	VL_0008042_JC_B3_1.raw	F5	8.55	1
Jcr4S01474.40	Jcr4S01474.40	[K].TSDVKEVPHALLNKPASITPGIVEQTK.[S]		FALSE	1	1	3	0.6792	0	1	1	958.198	2872.58	2872.58	0.62	0.00059	CID	MS2	2.84973	6.825	95.3369	31807	VL_0008040_JC_B2_2.raw	F4	8.54	1
Jcr4S00077.20	Jcr4S00077.20	[K].ILESDKPVVEDEDEDEDEDDDEDDDKDEDEAEGQHDGDASGR.[S]		FALSE	1	1	4	0.9401	0	1	1	1180.96	4720.82	4720.82	0.41	0.00049	CID	MS2	0	21.28	38.2227	10317	VL_0008043_JC_B3_2.raw	F6	8.51	1
Jcr4S00077.20	Jcr4S00077.20	[K].ILESDKPVVEDEDEDEDEDDDEDDDKDEDEAEGQHDGDASGR.[S]		FALSE	1	1	4	0.98	0	1	1	1180.96	4720.81	4720.82	-2.17	-0.00256	CID	MS2	44.6503	19.737	38.5735	10440	VL_0008043_JC_B3_2.raw	F6	8.5	1
Jcr4S00077.20	Jcr4S00077.20	[K].ILESDKPVVEDEDEDEDEDDDEDDDKDEDEAEGQHDGDASGR.[S]		FALSE	1	1	4	0.9764	0	1	1	1180.96	4720.83	4720.82	3.54	0.00417	CID	MS2	1.94414	14.195	36.0225	10370	VL_0008042_JC_B3_1.raw	F5	8.47	1
Jcr4S00077.20	Jcr4S00077.20	[K].ILESDKPVVEDEDEDEDEDDDEDDDKDEDEAEGQHDGDASGR.[S]		FALSE	1	1	4	0.961	0	1	1	1180.96	4720.81	4720.82	-1.82	-0.00214	CID	MS2	26.2401	4.574	65.5892	17619	VL_0008039_JC_B2_1_200803205633.raw	F3	8.46	1
Jcr4S00077.20	Jcr4S00077.20	[K].ILESDKPVVEDEDEDEDEDDDEDDDKDEDEAEGQHDGDASGR.[S]		FALSE	1	1	4	0.9822	0	1	1	1180.96	4720.84	4720.82	3.9	0.0046	CID	MS2	24.2033	18.4	37.7878	9790	VL_0008037_JC_B1_2.raw	F2	8.43	1
Jcr4S00099.60	Jcr4S00099.60	[K].LEDRPcPPTPTTVQQQDYPELLEK.[C]	C6(Carbamidomethyl)	FALSE	1	0	3	0.715	0	1	1	952.135	2854.39	2854.39	-1.04	-0.00099	CID	MS2	0	3.238	107.041	34436	VL_0008039_JC_B2_1_200803205633.raw	F3	8.42	1
Jcr4S00077.20	Jcr4S00077.20	[K].ILESDKPVVEDEDEDEDEDDDEDDDKDEDEAEGQHDGDASGR.[S]		FALSE	1	1	4	0.9417	0	1	1	1180.96	4720.81	4720.82	-0.6	-0.00071	CID	MS2	0	9.888	36.2544	10460	VL_0008042_JC_B3_1.raw	F5	8.4	1
Jcr4S00077.20	Jcr4S00077.20	[K].ILESDKPVVEDEDEDEDEDDDEDDDKDEDEAEGQHDGDASGR.[S]		FALSE	1	1	5	0.9619	0	1	1	944.969	4720.81	4720.82	-0.6	-0.00057	CID	MS2	0.706973	4.076	36.9267	10713	VL_0008042_JC_B3_1.raw	F5	8.4	1
Jcr4S00099.60	Jcr4S00099.60	[K].LEDRPcPPTPTTVQQQDYPELLEK.[C]	C6(Carbamidomethyl)	FALSE	1	0	3	0.7235	0	1	1	952.135	2854.39	2854.39	-0.59	-0.00056	CID	MS2	0	2.053	107.259	34524	VL_0008039_JC_B2_1_200803205633.raw	F3	8.39	1
Jcr4S00077.20	Jcr4S00077.20	[K].ILESDKPVVEDEDEDEDEDDDEDDDKDEDEAEGQHDGDASGR.[S]		FALSE	1	1	4	0.9654	0	1	1	1180.97	4720.84	4720.82	5.24	0.00618	CID	MS2	0	10.491	37.9391	10265	VL_0008036_JC_B1_1.raw	F1	8.38	1
Jcr4S00099.60	Jcr4S00099.60	[K].IADKLEDRPcPPTPTTVQQQDYPELLEK.[C]	C10(Carbamidomethyl)	FALSE	1	1	3	0.6774	0	1	1	1094.55	3281.64	3281.64	-0.04	-4e-05	CID	MS2	0	21.437	101.92	34242	VL_0008040_JC_B2_2.raw	F4	8.37	1
Jcr4S02704.30	Jcr4S02704.30	[R].ALVVHELEDDLGKGGHELSLTTGNAGGR.[L]		FALSE	1	1	3	0.7332	0	1	1	949.153	2845.44	2845.44	-0.05	-5e-05	CID	MS2	3.00248	4.52	133.861	45491	VL_0008040_JC_B2_2.raw	F4	8.32	1
Jcr4S02704.30	Jcr4S02704.30	[R].ALVVHELEDDLGKGGHELSLTTGNAGGR.[L]		FALSE	1	1	3	0.7164	0	1	1	949.154	2845.45	2845.44	1.67	0.00159	CID	MS2	6.29127	3.179	130.001	44147	VL_0008037_JC_B1_2.raw	F2	8.25	1
Jcr4S00077.20	Jcr4S00077.20	[K].ILESDKPVVEDEDEDEDEDDDEDDDKDEDEAEGQHDGDASGR.[S]		FALSE	1	1	4	0.8823	0	1	1	1180.96	4720.83	4720.82	2.59	0.00305	CID	MS2	0	22.075	39.5087	10744	VL_0008043_JC_B3_2.raw	F6	8.24	1
Jcr4S00077.20	Jcr4S00077.20	[K].ILESDKPVVEDEDEDEDEDDDEDDDKDEDEAEGQHDGDASGR.[S]		FALSE	1	1	4	1	0	1	1	1180.96	4720.82	4720.82	1.34	0.00159	CID	MS2	0	19.661	38.0354	10252	VL_0008043_JC_B3_2.raw	F6	8.2	1
Jcr4S00099.60	Jcr4S00099.60	[K].IADKLEDRPcPPTPTTVQQQDYPELLEK.[C]	C10(Carbamidomethyl)	FALSE	1	1	3	0.7585	0	1	1	1094.55	3281.64	3281.64	-0.15	-0.00017	CID	MS2	0.803587	4.148	103.74	34908	VL_0008040_JC_B2_2.raw	F4	8.2	1
Jcr4S00077.20	Jcr4S00077.20	[K].ILESDKPVVEDEDEDEDEDDDEDDDKDEDEAEGQHDGDASGR.[S]		FALSE	1	1	4	0.9023	0	1	1	1180.96	4720.82	4720.82	1.3	0.00153	CID	MS2	2.29812	21.412	35.7601	10094	VL_0008040_JC_B2_2.raw	F4	8.19	1
Jcr4S00077.20	Jcr4S00077.20	[K].ILESDKPVVEDEDEDEDEDDDEDDDKDEDEAEGQHDGDASGR.[S]		FALSE	1	1	4	0.857	0	1	1	1180.96	4720.82	4720.82	1.1	0.0013	CID	MS2	0	14.094	36.9512	9913	VL_0008036_JC_B1_1.raw	F1	8.18	1
Jcr4S00099.60	Jcr4S00099.60	[K].IADKLEDRPcPPTPTTVQQQDYPELLEK.[C]	C10(Carbamidomethyl)	FALSE	1	1	3	0.6993	0	1	1	1094.55	3281.63	3281.64	-1.38	-0.00151	CID	MS2	0	2.994	102.805	34567	VL_0008040_JC_B2_2.raw	F4	8.18	1
Jcr4S00077.20	Jcr4S00077.20	[K].ILESDKPVVEDEDEDEDEDDDEDDDKDEDEAEGQHDGDASGR.[S]		FALSE	1	1	4	0.9071	0	1	1	1180.96	4720.82	4720.82	1.1	0.0013	CID	MS2	2.16035	12.657	37.4901	10101	VL_0008036_JC_B1_1.raw	F1	8.18	1
Jcr4S00099.60	Jcr4S00099.60	[K].IADKLEDRPcPPTPTTVQQQDYPELLEK.[C]	C10(Carbamidomethyl)	FALSE	1	1	3	0.6724	0	1	1	1094.55	3281.63	3281.64	-0.87	-0.00095	CID	MS2	0	5.858	106.367	34166	VL_0008039_JC_B2_1_200803205633.raw	F3	8.15	1
Jcr4S00099.60	Jcr4S00099.60	[K].IADKLEDRPcPPTPTTVQQQDYPELLEK.[C]	C10(Carbamidomethyl)	FALSE	1	1	3	0.7092	0	1	1	1094.55	3281.63	3281.64	-1.85	-0.00203	CID	MS2	0.916639	4.559	106.148	34307	VL_0008043_JC_B3_2.raw	F6	8.15	1
Jcr4S00099.60	Jcr4S00099.60	[K].IADKLEDRPcPPTPTTVQQQDYPELLEK.[C]	C10(Carbamidomethyl)	FALSE	1	1	3	0.629	0	1	1	1094.55	3281.64	3281.64	1.6	0.00176	CID	MS2	7.56526	19.242	105.305	34001	VL_0008043_JC_B3_2.raw	F6	8.14	1
Jcr4S00099.60	Jcr4S00099.60	[K].IADKLEDRPcPPTPTTVQQQDYPELLEK.[C]	C10(Carbamidomethyl)	FALSE	1	1	3	0.6667	0	1	1	1094.55	3281.64	3281.64	0.41	0.00045	CID	MS2	0.673871	4.281	103.017	34644	VL_0008040_JC_B2_2.raw	F4	8.13	1
Jcr4S00077.20	Jcr4S00077.20	[K].ILESDKPVVEDEDEDEDEDDDEDDDKDEDEAEGQHDGDASGR.[S]		FALSE	1	1	4	0.8967	0	1	1	1180.96	4720.84	4720.82	4.21	0.00497	CID	MS2	0.946865	10.174	38.7111	10103	VL_0008037_JC_B1_2.raw	F2	8.13	1
Jcr4S01102.20	Jcr4S01102.20	[K].DKTVETGEGAAHYAGEVAIDVKDK.[A]		FALSE	1	2	3	0.7171	0	1	1	835.084	2503.24	2503.23	1.98	0.00166	CID	MS2	1.74219	5.12	80.3839	26872	VL_0008042_JC_B3_1.raw	F5	8.13	1
Jcr4S00077.20	Jcr4S00077.20	[K].ILESDKPVVEDEDEDEDEDDDEDDDKDEDEAEGQHDGDASGR.[S]		FALSE	1	1	4	0.8487	0	1	1	1180.96	4720.82	4720.82	1.1	0.0013	CID	MS2	0	14.461	37.5279	10116	VL_0008036_JC_B1_1.raw	F1	8.13	1
Jcr4S00077.20	Jcr4S00077.20	[K].ILESDKPVVEDEDEDEDEDDDEDDDKDEDEAEGQHDGDASGR.[S]		FALSE	1	1	4	0.9717	0	1	1	1180.96	4720.82	4720.82	1.61	0.0019	CID	MS2	1.40099	17.58	38.0092	10840	VL_0008040_JC_B2_2.raw	F4	8.13	1
Jcr4S00099.60	Jcr4S00099.60	[K].IADKLEDRPcPPTPTTVQQQDYPELLEK.[C]	C10(Carbamidomethyl)	FALSE	1	1	3	0.6675	0	1	1	1094.55	3281.63	3281.64	-0.31	-0.00034	CID	MS2	4.20224	3.46	106.619	34266	VL_0008039_JC_B2_1_200803205633.raw	F3	8.12	1
Jcr4S00077.20	Jcr4S00077.20	[K].ILESDKPVVEDEDEDEDEDDDEDDDKDEDEAEGQHDGDASGR.[S]		FALSE	1	1	4	0.9988	0	1	1	1180.96	4720.83	4720.82	2.74	0.00324	CID	MS2	29.6317	35.47	37.3192	10630	VL_0008040_JC_B2_2.raw	F4	8.12	1
Jcr4S00077.20	Jcr4S00077.20	[K].ILESDKPVVEDEDEDEDEDDDEDDDKDEDEAEGQHDGDASGR.[S]		FALSE	1	1	4	0.9852	0	1	1	1180.96	4720.83	4720.82	2.34	0.00276	CID	MS2	5.56902	14.842	37.1504	9985	VL_0008036_JC_B1_1.raw	F1	8.1	1
Jcr4S00099.60	Jcr4S00099.60	[K].IADKLEDRPcPPTPTTVQQQDYPELLEK.[C]	C10(Carbamidomethyl)	FALSE	1	1	3	0.6679	0	1	1	1094.55	3281.64	3281.64	1.02	0.00112	CID	MS2	0.673426	0.689	99.7495	33716	VL_0008036_JC_B1_1.raw	F1	8.1	1
Jcr4S00099.60	Jcr4S00099.60	[K].IADKLEDRPcPPTPTTVQQQDYPELLEK.[C]	C10(Carbamidomethyl)	FALSE	1	1	3	0.7162	0	1	1	1094.55	3281.64	3281.64	0.13	0.00014	CID	MS2	1.04903	2.401	98.9765	33420	VL_0008036_JC_B1_1.raw	F1	8.07	1
Jcr4S00099.60	Jcr4S00099.60	[K].LEDRPcPPTPTTVQQQDYPELLEK.[C]	C6(Carbamidomethyl)	FALSE	1	0	3	0.6807	0	1	1	952.136	2854.39	2854.39	-0.2	-0.00019	CID	MS2	79.0373	62.399	104.651	33776	VL_0008043_JC_B3_2.raw	F6	8.05	1
Jcr4S15586.10	Jcr4S15586.10	[R].KGPKPEETATSGPGGSPTDVKPSASSSSTTGESTEK.[I]		FALSE	1	1	3	0.7052	0	1	1	1159.56	3476.66	3476.65	2.75	0.00319	CID	MS2	5.41249	48.32	21.85	5096	VL_0008043_JC_B3_2.raw	F6	8.04	1
Jcr4S00099.60	Jcr4S00099.60	[K].LEDRPcPPTPTTVQQQDYPELLEK.[C]	C6(Carbamidomethyl)	FALSE	1	0	3	0.7198	0	1	1	952.137	2854.4	2854.39	0.79	0.00075	CID	MS2	0	5.965	100.07	32468	VL_0008037_JC_B1_2.raw	F2	8.03	1
Jcr4S00077.20	Jcr4S00077.20	[K].ILESDKPVVEDEDEDEDEDDDEDDDKDEDEAEGQHDGDASGR.[S]		FALSE	1	1	4	0.9128	0	1	1	1180.97	4720.84	4720.82	5.25	0.00619	CID	MS2	47.4414	24.726	38.0701	9884	VL_0008037_JC_B1_2.raw	F2	8.03	1
Jcr4S00349.40	Jcr4S00349.40	[K].HKEEHKQTAITETTPGDPQHHQHEK.[K]		FALSE	1	2	3	0.6264	0	1	1	981.809	2943.41	2943.41	0.97	0.00095	CID	MS2	4.04644	30.236	11.4592	2004	VL_0008042_JC_B3_1.raw	F5	8.03	1
Jcr4S00099.60	Jcr4S00099.60	[K].IADKLEDRPcPPTPTTVQQQDYPELLEK.[C]	C10(Carbamidomethyl)	FALSE	1	1	3	0.7198	0	1	1	1094.55	3281.63	3281.64	-0.31	-0.00034	CID	MS2	1.06913	0.414	107.534	34634	VL_0008039_JC_B2_1_200803205633.raw	F3	8.03	1
Jcr4S00077.20	Jcr4S00077.20	[K].ILESDKPVVEDEDEDEDEDDDEDDDKDEDEAEGQHDGDASGR.[S]		FALSE	1	1	4	0.8966	0	1	1	1180.96	4720.8	4720.82	-2.54	-0.003	CID	MS2	7.94807	8.122	63.8536	16925	VL_0008039_JC_B2_1_200803205633.raw	F3	8.03	1
Jcr4S05588.10	Jcr4S18030.10; Jcr4S05588.10	[K].EADKVADQLQSTGISSGGAAATPSGSTSASK.[E]		FALSE	2	1	3	0.6933	0	1	1	960.467	2879.39	2879.39	0.24	0.00023	CID	MS2	0	4.406	74.7848	21328	VL_0008039_JC_B2_1_200803205633.raw	F3	8.02	1
Jcr4S00077.20	Jcr4S00077.20	[K].ILESDKPVVEDEDEDEDEDDDEDDDKDEDEAEGQHDGDASGR.[S]		FALSE	1	1	4	0.8784	0	1	1	1180.96	4720.83	4720.82	2.25	0.00265	CID	MS2	15.8351	19.85	38.0981	9893	VL_0008037_JC_B1_2.raw	F2	7.98	1
Jcr4S00077.20	Jcr4S00077.20	[K].ILESDKPVVEDEDEDEDEDDDEDDDKDEDEAEGQHDGDASGR.[S]		FALSE	1	1	4	0.9385	0	1	1	1180.96	4720.81	4720.82	-0.58	-0.00068	CID	MS2	0.750816	1.96	64.4587	17167	VL_0008039_JC_B2_1_200803205633.raw	F3	7.97	1
Jcr4S00077.20	Jcr4S00077.20	[K].ILESDKPVVEDEDEDEDEDDDEDDDKDEDEAEGQHDGDASGR.[S]		FALSE	1	1	4	0.8692	0	1	1	1180.96	4720.82	4720.82	0.23	0.00027	CID	MS2	6.98703	12.686	36.4557	10538	VL_0008042_JC_B3_1.raw	F5	7.95	1
Jcr4S01341.30	Jcr4S01341.30	[K].NVVAEKPSGEEDAADANKESPADEPEEKVEDK.[E]		FALSE	1	2	4	0.8428	0	1	1	857.395	3426.56	3426.57	-2.17	-0.00186	CID	MS2	37.7066	14.518	33.1707	9222	VL_0008040_JC_B2_2.raw	F4	7.95	1
Jcr4S00868.50	Jcr4S00868.50	[K].DGGDDKFFGQGGSSFDDAGAGYDQAEPLEGRDDDDSDFAK.[R]		FALSE	1	2	4	0.7862	0	1	1	1044.18	4173.7	4173.7	1.44	0.0015	CID	MS2	4.42616	18.728	115.23	39000	VL_0008040_JC_B2_2.raw	F4	7.95	1
Jcr4S00077.20	Jcr4S00077.20	[K].ILESDKPVVEDEDEDEDEDDDEDDDKDEDEAEGQHDGDASGR.[S]		FALSE	1	1	4	0.976	0	1	1	1180.96	4720.82	4720.82	0.1	0.00012	CID	MS2	11.9657	19.94	38.2539	10328	VL_0008043_JC_B3_2.raw	F6	7.93	1
Jcr4S01341.30	Jcr4S01341.30	[K].NVVAEKPSGEEDAADANKESPADEPEEKVEDK.[E]		FALSE	1	2	4	0.8083	0	1	1	857.396	3426.56	3426.57	-1.33	-0.00114	CID	MS2	0	3.215	62.5959	16420	VL_0008039_JC_B2_1_200803205633.raw	F3	7.93	1
Jcr4S00099.60	Jcr4S00099.60	[K].IADKLEDRPcPPTPTTVQQQDYPELLEK.[C]	C10(Carbamidomethyl)	FALSE	1	1	3	0.673	0	1	1	1094.55	3281.63	3281.64	-2.2	-0.00241	CID	MS2	1.14341	1.482	103.374	35519	VL_0008042_JC_B3_1.raw	F5	7.92	1
Jcr4S00099.60	Jcr4S00099.60	[K].LEDRPcPPTPTTVQQQDYPELLEK.[C]	C6(Carbamidomethyl)	FALSE	1	0	3	0.7247	0	1	1	952.136	2854.39	2854.39	0.6	0.00057	CID	MS2	0	2.547	99.6601	32310	VL_0008037_JC_B1_2.raw	F2	7.92	1
Jcr4S00099.60	Jcr4S00099.60	[K].LEDRPcPPTPTTVQQQDYPELLEK.[C]	C6(Carbamidomethyl)	FALSE	1	0	3	0.7487	0	1	1	952.136	2854.39	2854.39	0.23	0.00022	CID	MS2	2.99567	9.943	103.556	35589	VL_0008042_JC_B3_1.raw	F5	7.92	1
Jcr4S00099.60	Jcr4S00099.60	[K].IADKLEDRPcPPTPTTVQQQDYPELLEK.[C]	C10(Carbamidomethyl)	FALSE	1	1	3	0.7071	0	1	1	1094.55	3281.64	3281.64	-0.08	-9e-05	CID	MS2	0	6.561	102.906	35343	VL_0008042_JC_B3_1.raw	F5	7.92	1
Jcr4S00402.60	Jcr4S00402.60	[-].mTTEKEAEVASTVEQPPPATEEAKPAETKPVK.[E]	N-Term(Prot)(Met-loss)	FALSE	1	1	3	0.7181	0	1	1	1098.23	3292.69	3292.68	2.91	0.0032	CID	MS2	8.28168	34.17	46.9226	13749	VL_0008040_JC_B2_2.raw	F4	7.91	1
Jcr4S00099.60	Jcr4S00099.60	[K].IADKLEDRPcPPTPTTVQQQDYPELLEK.[C]	C10(Carbamidomethyl)	FALSE	1	1	3	0.7244	0	1	1	1094.55	3281.63	3281.64	-3.05	-0.00334	CID	MS2	2.71879	4.833	103.953	34985	VL_0008040_JC_B2_2.raw	F4	7.91	1
Jcr4S00099.60	Jcr4S00099.60	[K].IADKLEDRPcPPTPTTVQQQDYPELLEK.[C]	C10(Carbamidomethyl)	FALSE	1	1	3	0.6717	0	1	1	1094.55	3281.63	3281.64	-1.98	-0.00217	CID	MS2	6.32316	7.418	106.154	34081	VL_0008039_JC_B2_1_200803205633.raw	F3	7.89	1
Jcr4S02704.30	Jcr4S02704.30	[R].ALVVHELEDDLGKGGHELSLTTGNAGGR.[L]		FALSE	1	1	3	0.7221	0	1	1	949.153	2845.44	2845.44	0.17	0.00016	CID	MS2	0	4.878	131.123	43920	VL_0008039_JC_B2_1_200803205633.raw	F3	7.88	1
Jcr4S00099.60	Jcr4S00099.60	[K].IADKLEDRPcPPTPTTVQQQDYPELLEK.[C]	C10(Carbamidomethyl)	FALSE	1	1	3	0.7166	0	1	1	1094.55	3281.64	3281.64	0.92	0.001	CID	MS2	3.75501	2.308	108.286	34932	VL_0008039_JC_B2_1_200803205633.raw	F3	7.87	1
Jcr4S01636.70	Jcr4U29577.10; Jcr4S01636.70	[R].HFNLAGNPEDEFPQLHEGR.[R]		FALSE	2	0	3	0.7379	0	1	1	736.349	2207.03	2207.03	2.35	0.00173	CID	MS2	1.65171	1.199	106.701	36751	VL_0008042_JC_B3_1.raw	F5	7.86	1
Jcr4S00099.60	Jcr4S00099.60	[K].LEDRPcPPTPTTVQQQDYPELLEK.[C]	C6(Carbamidomethyl)	FALSE	1	0	3	0.7163	0	1	1	952.136	2854.39	2854.39	0.29	0.00027	CID	MS2	0	5.507	102.329	34394	VL_0008040_JC_B2_2.raw	F4	7.86	1
Jcr4S02704.30	Jcr4S02704.30	[R].ALVVHELEDDLGKGGHELSLTTGNAGGR.[L]		FALSE	1	1	3	0.7417	0	1	1	949.153	2845.44	2845.44	0.26	0.00025	CID	MS2	6.77125	5.28	129.478	43938	VL_0008037_JC_B1_2.raw	F2	7.86	1
Jcr4S00077.20	Jcr4S00077.20	[K].ILESDKPVVEDEDEDEDEDDDEDDDKDEDEAEGQHDGDASGR.[S]		FALSE	1	1	4	0.9427	0	1	1	1180.96	4720.81	4720.82	-1.38	-0.00163	CID	MS2	0	9.048	37.6708	10168	VL_0008036_JC_B1_1.raw	F1	7.86	1
Jcr4S00099.60	Jcr4S00099.60	[K].IADKLEDRPcPPTPTTVQQQDYPELLEK.[C]	C10(Carbamidomethyl)	FALSE	1	1	3	0.642	0	1	1	1094.55	3281.63	3281.64	-3.21	-0.00351	CID	MS2	6.02483	5.929	104.313	35872	VL_0008042_JC_B3_1.raw	F5	7.85	1
Jcr4S00077.20	Jcr4S00077.20	[K].ILESDKPVVEDEDEDEDEDDDEDDDKDEDEAEGQHDGDASGR.[S]		FALSE	1	1	4	1	0	1	1	1180.96	4720.82	4720.82	1.67	0.00198	CID	MS2	0.723849	6.973	37.3737	10876	VL_0008042_JC_B3_1.raw	F5	7.81	1
Jcr4S02965.20	Jcr4S02965.20	[R].IFGHEASGIVESVGPGVTDLKPGDHVLPVFTGEcR.[E]	C34(Carbamidomethyl)	FALSE	1	0	4	0.7047	0	1	1	919.968	3676.85	3676.84	1.47	0.00135	CID	MS2	4.01281	1.391	144.301	49793	VL_0008037_JC_B1_2.raw	F2	7.79	1
Jcr4S00077.20	Jcr4S00077.20	[K].ILESDKPVVEDEDEDEDEDDDEDDDKDEDEAEGQHDGDASGR.[S]		FALSE	1	1	5	0.9923	0	1	1	944.967	4720.81	4720.82	-2.03	-0.00191	CID	MS2	3.11782	15.257	35.6249	10220	VL_0008042_JC_B3_1.raw	F5	7.78	1
Jcr4S00619.60	Jcr4S00619.60	[R].cESILYLPEKQGFVGSEEYEEAESR.[S]	C1(Carbamidomethyl)	FALSE	1	1	3	0.7365	0	1	1	983.788	2949.35	2949.35	1.39	0.00137	CID	MS2	3.85429	4.994	130.094	43515	VL_0008039_JC_B2_1_200803205633.raw	F3	7.78	1
Jcr4S00099.60	Jcr4S00099.60	[K].IADKLEDRPcPPTPTTVQQQDYPELLEK.[C]	C10(Carbamidomethyl)	FALSE	1	1	3	0.6461	0	1	1	1094.55	3281.63	3281.64	-0.42	-0.00046	CID	MS2	0	4.446	103.11	35420	VL_0008042_JC_B3_1.raw	F5	7.77	1
Jcr4S00050.100	Jcr4S00050.100	[R].KSEDIDHNDEGEDDANQLASEEEAAAEK.[A]		FALSE	1	1	3	0.7722	0	1	1	1020.43	3059.27	3059.28	-2.81	-0.00287	CID	MS2	8.00254	8.341	78.1837	22717	VL_0008039_JC_B2_1_200803205633.raw	F3	7.77	1
Jcr4S00077.20	Jcr4S00077.20	[K].ILESDKPVVEDEDEDEDEDDDEDDDKDEDEAEGQHDGDASGR.[S]		FALSE	1	1	4	0.8634	0	1	1	1180.96	4720.83	4720.82	1.93	0.00227	CID	MS2	0	4.074	39.1571	10683	VL_0008036_JC_B1_1.raw	F1	7.76	1
Jcr4S00077.20	Jcr4S00077.20	[K].ILESDKPVVEDEDEDEDEDDDEDDDKDEDEAEGQHDGDASGR.[S]		FALSE	1	1	4	0.8903	0	1	1	1180.95	4720.79	4720.82	-4.91	-0.0058	CID	MS2	4.12011	72.084	38.1243	10877	VL_0008040_JC_B2_2.raw	F4	7.75	1
Jcr4S00099.60	Jcr4S00099.60	[K].LEDRPcPPTPTTVQQQDYPELLEK.[C]	C6(Carbamidomethyl)	FALSE	1	0	3	0.7158	0	1	1	952.134	2854.39	2854.39	-1.63	-0.00155	CID	MS2	0	10.735	103.498	35567	VL_0008042_JC_B3_1.raw	F5	7.74	1
Jcr4S07226.30	Jcr4S07226.30	[-].mADQLTDDQISEFKEAFSLFDKDGDGcITTK.[E]	N-Term(Prot)(Met-loss+Acetyl); C27(Carbamidomethyl)	FALSE	1	2	3	0.7128	0	1	1	1146.2	3436.59	3436.57	4.92	0.00563	CID	MS2	3.65376	0.723	163.694	58575	VL_0008042_JC_B3_1.raw	F5	7.73	1
Jcr4S00077.20	Jcr4S00077.20	[K].ILESDKPVVEDEDEDEDEDDDEDDDKDEDEAEGQHDGDASGR.[S]		FALSE	1	1	4	1	0	1	1	1180.96	4720.81	4720.82	-1.02	-0.0012	CID	MS2	6.03981	22.829	35.455	10156	VL_0008042_JC_B3_1.raw	F5	7.73	1
Jcr4S00077.20	Jcr4S00077.20	[K].ILESDKPVVEDEDEDEDEDDDEDDDKDEDEAEGQHDGDASGR.[S]		FALSE	1	1	4	1	0	1	1	1180.96	4720.82	4720.82	1.16	0.00136	CID	MS2	0	10.828	37.4702	10912	VL_0008042_JC_B3_1.raw	F5	7.73	1
Jcr4S00099.60	Jcr4S00099.60	[K].IADKLEDRPcPPTPTTVQQQDYPELLEK.[C]	C10(Carbamidomethyl)	FALSE	1	1	3	0.728	0	1	1	1094.55	3281.63	3281.64	-2.52	-0.00276	CID	MS2	0	8.891	106.833	34551	VL_0008043_JC_B3_2.raw	F6	7.72	1
Jcr4S00077.20	Jcr4S00077.20	[K].ILESDKPVVEDEDEDEDEDDDEDDDKDEDEAEGQHDGDASGR.[S]		FALSE	1	1	4	0.8549	0	1	1	1180.96	4720.82	4720.82	0.35	0.00042	CID	MS2	2.10889	4.883	64.0298	16996	VL_0008039_JC_B2_1_200803205633.raw	F3	7.72	1
Jcr4S01519.40	Jcr4S01519.40	[K].KAEEVTPPPPPPPPPAEHEATSHEGEAK.[E]		FALSE	1	1	3	0.7536	0	1	1	976.146	2926.42	2926.42	0.16	0.00016	CID	MS2	2.71465	31.078	37.2224	10600	VL_0008040_JC_B2_2.raw	F4	7.71	1
Jcr4S02621.10	Jcr4S02621.10; Jcr4S02007.40	[R].KVVGcScVVVKDYGEETEGLNVVQQHIK.[S]	C5(Carbamidomethyl); C7(Carbamidomethyl)	FALSE	2	2	4	0.6991	0	1	1	794.402	3174.59	3174.59	-1.75	-0.00139	CID	MS2	47.9993	5.376	104.169	34062	VL_0008037_JC_B1_2.raw	F2	7.71	1
P00761 SWISS-PROT:P00761	P00761 SWISS-PROT:P00761	[R].LGEHNIDVLEGNEQFINAAK.[I]		TRUE	1	0	3	0.6862	0	1	1	737.705	2211.1	2211.1	-0.98	-0.00072	CID	MS2	2.12166	0.35	119.201	39266	VL_0008039_JC_B2_1_200803205633.raw	F3	7.68	1
Jcr4S04723.10	Jcr4S04723.10	[K].IAAGGEEVENKNTADGEETEDVKAVGGGTSENK.[K]		FALSE	1	2	3	0.6845	0	1	1	1102.51	3305.52	3305.53	-0.23	-0.00025	CID	MS2	4.85416	88.822	37.3062	10627	VL_0008040_JC_B2_2.raw	F4	7.67	1
Jcr4S01636.70	Jcr4U29577.10; Jcr4S01636.70	[R].HFNLAGNPEDEFPQLHEGR.[R]		FALSE	2	0	3	0.7614	0	1	1	736.348	2207.03	2207.03	1.21	0.00089	CID	MS2	1.40979	0.513	109.464	36976	VL_0008040_JC_B2_2.raw	F4	7.67	1
Jcr4S00077.20	Jcr4S00077.20	[K].ILESDKPVVEDEDEDEDEDDDEDDDKDEDEAEGQHDGDASGR.[S]		FALSE	1	1	5	0.9387	0	1	1	944.969	4720.82	4720.82	-0.26	-0.00025	CID	MS2	8.26666	16.936	38.5666	10437	VL_0008043_JC_B3_2.raw	F6	7.67	1
Jcr4S00077.20	Jcr4S00077.20	[K].ILESDKPVVEDEDEDEDEDDDEDDDKDEDEAEGQHDGDASGR.[S]		FALSE	1	1	4	0.8956	0	1	1	1180.96	4720.83	4720.82	3.21	0.00378	CID	MS2	0	21.111	38.6642	10473	VL_0008043_JC_B3_2.raw	F6	7.66	1
Jcr4S15586.10	Jcr4S15586.10	[R].KGPKPEETATSGPGGSPTDVKPSASSSSTTGESTEK.[I]		FALSE	1	1	3	0.7219	0	1	1	1159.56	3476.66	3476.65	2.24	0.00259	CID	MS2	11.9678	30.716	21.1779	5165	VL_0008042_JC_B3_1.raw	F5	7.66	1
Jcr4S00099.60	Jcr4S00099.60	[K].IADKLEDRPcPPTPTTVQQQDYPELLEK.[C]	C10(Carbamidomethyl)	FALSE	1	1	3	0.6201	0	1	1	1094.55	3281.64	3281.64	1.83	0.002	CID	MS2	0	12.386	107.097	34648	VL_0008043_JC_B3_2.raw	F6	7.66	1
Jcr4S00099.60	Jcr4S00099.60	[K].IADKLEDRPcPPTPTTVQQQDYPELLEK.[C]	C10(Carbamidomethyl)	FALSE	1	1	3	0.7007	0	1	1	1094.55	3281.63	3281.64	-2.16	-0.00236	CID	MS2	0	2.342	103.078	34666	VL_0008040_JC_B2_2.raw	F4	7.65	1
Jcr4S01341.30	Jcr4S01341.30	[K].NVVAEKPSGEEDAADANKESPADEPEEKVEDK.[E]		FALSE	1	2	4	0.7843	0	1	1	857.398	3426.57	3426.57	1.46	0.00125	CID	MS2	2.48845	8.166	33.5723	9493	VL_0008042_JC_B3_1.raw	F5	7.65	1
Jcr4S02704.30	Jcr4S02704.30	[R].ALVVHELEDDLGKGGHELSLTTGNAGGR.[L]		FALSE	1	1	3	0.75	0	1	1	949.154	2845.45	2845.44	1.71	0.00162	CID	MS2	12.0883	9.099	130.347	43613	VL_0008039_JC_B2_1_200803205633.raw	F3	7.64	1
Jcr4S01519.40	Jcr4S01519.40	[K].KAEEVTPPPPPPPPPAEHEATSHEGEAK.[E]		FALSE	1	1	3	0.7055	0	1	1	976.148	2926.43	2926.42	2.54	0.00248	CID	MS2	4.33298	52.019	37.5854	10711	VL_0008040_JC_B2_2.raw	F4	7.64	1
Jcr4S00279.60	Jcr4S00279.60	[R].SGNIFSGLDEQLLADAFNVNVEVAR.[K]		FALSE	1	0	3	0.7055	0	1	1	893.458	2678.36	2678.34	6.24	0.00557	CID	MS2	0.531025	0.902	173.585	62701	VL_0008036_JC_B1_1.raw	F1	7.64	1
Jcr4S00099.60	Jcr4S00099.60	[K].IADKLEDRPcPPTPTTVQQQDYPELLEK.[C]	C10(Carbamidomethyl)	FALSE	1	1	3	0.6719	0	1	1	1094.55	3281.64	3281.64	0.04	5e-05	CID	MS2	4.23969	22.142	105.196	33962	VL_0008043_JC_B3_2.raw	F6	7.62	1
Jcr4S00099.60	Jcr4S00099.60	[K].IADKLEDRPcPPTPTTVQQQDYPELLEK.[C]	C10(Carbamidomethyl)	FALSE	1	1	3	0.6903	0	1	1	1094.55	3281.63	3281.64	-0.37	-0.00041	CID	MS2	0	20.386	101.773	34188	VL_0008040_JC_B2_2.raw	F4	7.62	1
Jcr4S02704.30	Jcr4S02704.30	[R].ALVVHELEDDLGKGGHELSLTTGNAGGR.[L]		FALSE	1	1	3	0.7306	0	1	1	949.154	2845.45	2845.44	1.75	0.00166	CID	MS2	10.9989	3.509	129.837	45455	VL_0008036_JC_B1_1.raw	F1	7.61	1
Jcr4S00099.60	Jcr4S00099.60	[K].IADKLEDRPcPPTPTTVQQQDYPELLEK.[C]	C10(Carbamidomethyl)	FALSE	1	1	3	0.7004	0	1	1	1094.55	3281.64	3281.64	0.96	0.00106	CID	MS2	0	5.444	102.327	34393	VL_0008040_JC_B2_2.raw	F4	7.61	1
Jcr4S00279.60	Jcr4S00279.60	[R].RIQSEAGVTDIWDENDEQFR.[C]		FALSE	1	1	3	0.5961	0	1	1	803.376	2408.11	2408.11	0.87	0.0007	CID	MS2	1.4403	0.838	112.77	38153	VL_0008040_JC_B2_2.raw	F4	7.6	1
Jcr4S00099.60	Jcr4S00099.60	[K].IADKLEDRPcPPTPTTVQQQDYPELLEK.[C]	C10(Carbamidomethyl)	FALSE	1	1	3	0.6895	0	1	1	1094.55	3281.64	3281.64	1.8	0.00197	CID	MS2	2.06929	4.945	98.8993	32016	VL_0008037_JC_B1_2.raw	F2	7.6	1
Jcr4S00077.20	Jcr4S00077.20	[K].ILESDKPVVEDEDEDEDEDDDEDDDKDEDEAEGQHDGDASGR.[S]		FALSE	1	1	4	0.875	0	1	1	1180.96	4720.83	4720.82	1.97	0.00232	CID	MS2	2.1077	15.78	39.4021	10712	VL_0008043_JC_B3_2.raw	F6	7.6	1
Jcr4S02704.30	Jcr4S02704.30	[R].ALVVHELEDDLGKGGHELSLTTGNAGGR.[L]		FALSE	1	1	3	0.6715	0	1	1	949.155	2845.45	2845.44	2.46	0.00233	CID	MS2	5.80183	8.621	134.161	45603	VL_0008040_JC_B2_2.raw	F4	7.58	1
Jcr4S00279.60	Jcr4S00279.60	[R].IQSEAGVTDIWDENDEQFR.[C]		FALSE	1	0	3	0.7968	0	1	1	751.341	2252.01	2252.01	-0.56	-0.00042	CID	MS2	1.05184	1.056	125.543	41193	VL_0008043_JC_B3_2.raw	F6	7.58	1
Jcr4S00077.20	Jcr4S00077.20	[K].ILESDKPVVEDEDEDEDEDDDEDDDKDEDEAEGQHDGDASGR.[S]		FALSE	1	1	5	0.8798	0	1	1	944.971	4720.82	4720.82	1.72	0.00162	CID	MS2	0	7.565	37.5453	10122	VL_0008036_JC_B1_1.raw	F1	7.57	1
P00761 SWISS-PROT:P00761	P00761 SWISS-PROT:P00761	[R].LGEHNIDVLEGNEQFINAAK.[I]		TRUE	1	0	3	0.6605	0	1	1	737.707	2211.11	2211.1	1.58	0.00116	CID	MS2	1.1919	0.808	114.03	37920	VL_0008037_JC_B1_2.raw	F2	7.57	1
Jcr4S00099.60	Jcr4S00099.60	[K].IADKLEDRPcPPTPTTVQQQDYPELLEK.[C]	C10(Carbamidomethyl)	FALSE	1	1	3	0.6235	0	1	1	1094.55	3281.65	3281.64	4.15	0.00454	CID	MS2	7.19754	11.7	100.791	32745	VL_0008037_JC_B1_2.raw	F2	7.57	1
Jcr4S01636.40	Jcr4S01636.40	[R].ITTTQPSHRIDSEGGETEIWDPSEDQFQcAGVAAYR.[D]	C29(Carbamidomethyl)	FALSE	1	1	3	0.7239	0	1	1	1351.28	4051.83	4051.84	-1.81	-0.00244	CID	MS2	2.75632	8.106	118.709	39070	VL_0008039_JC_B2_1_200803205633.raw	F3	7.57	1
Jcr4S00099.60	Jcr4S00099.60	[K].IADKLEDRPcPPTPTTVQQQDYPELLEK.[C]	C10(Carbamidomethyl)	FALSE	1	1	3	0.7424	0	1	1	1094.55	3281.63	3281.64	-1.52	-0.00166	CID	MS2	1.18669	8.17	106.679	34495	VL_0008043_JC_B3_2.raw	F6	7.57	1
Jcr4S02621.10	Jcr4S02621.10; Jcr4S02007.40	[R].KVVGcScVVVKDYGEETEGLNVVQQHIK.[S]	C5(Carbamidomethyl); C7(Carbamidomethyl)	FALSE	2	2	4	0.6786	0	1	1	794.403	3174.59	3174.59	-0.25	-0.0002	CID	MS2	10.0786	4.585	103.864	35323	VL_0008036_JC_B1_1.raw	F1	7.56	1
Jcr4S00279.60	Jcr4S00279.60	[R].IQSEAGVTDIWDENDEQFR.[C]		FALSE	1	0	3	0.7725	0	1	1	751.342	2252.01	2252.01	0.92	0.00069	CID	MS2	2.60602	0.431	119.239	39956	VL_0008037_JC_B1_2.raw	F2	7.56	1
Jcr4S00077.20	Jcr4S00077.20	[K].ILESDKPVVEDEDEDEDEDDDEDDDKDEDEAEGQHDGDASGR.[S]		FALSE	1	1	4	0.955	0	1	1	1180.96	4720.82	4720.82	0.05	6e-05	CID	MS2	0	20.045	36.3187	10289	VL_0008040_JC_B2_2.raw	F4	7.56	1
Jcr4S00099.60	Jcr4S00099.60	[K].LEDRPcPPTPTTVQQQDYPELLEK.[C]	C6(Carbamidomethyl)	FALSE	1	0	3	0.7156	0	1	1	952.137	2854.4	2854.39	1.06	0.00101	CID	MS2	0	2.267	99.6107	33663	VL_0008036_JC_B1_1.raw	F1	7.56	1
Jcr4S02704.30	Jcr4S02704.30	[R].ALVVHELEDDLGKGGHELSLTTGNAGGR.[L]		FALSE	1	1	4	0.7152	0	1	1	712.117	2845.44	2845.44	0.23	0.00016	CID	MS2	0.933592	0.624	137.036	45395	VL_0008043_JC_B3_2.raw	F6	7.55	1
Jcr4S00868.50	Jcr4S00868.50	[K].DGGDDKFFGQGGSSFDDAGAGYDQAEPLEGRDDDDSDFAK.[R]		FALSE	1	2	4	0.8103	0	1	1	1044.18	4173.69	4173.7	-1.15	-0.0012	CID	MS2	4.63117	17.138	118.361	38675	VL_0008043_JC_B3_2.raw	F6	7.54	1
Jcr4S02704.30	Jcr4S02704.30	[R].ALVVHELEDDLGKGGHELSLTTGNAGGR.[L]		FALSE	1	1	3	0.7477	0	1	1	949.154	2845.45	2845.44	1.48	0.00141	CID	MS2	5.54108	14.399	130.232	44241	VL_0008037_JC_B1_2.raw	F2	7.53	1
Jcr4S07807.20	Jcr4S07807.20	[K].IATPVDWKPGDPVVISSNVSNEEAK.[K]		FALSE	1	0	3	0.5426	0	1	1	884.789	2652.35	2652.35	0.4	0.00035	CID	MS2	6.29027	1.213	116.338	40173	VL_0008036_JC_B1_1.raw	F1	7.52	1
Jcr4S07226.30	Jcr4S07226.30	[-].mADQLTDDQISEFKEAFSLFDKDGDGcITTK.[E]	N-Term(Prot)(Met-loss+Acetyl); C27(Carbamidomethyl)	FALSE	1	2	3	0.766	0	1	1	1146.2	3436.6	3436.57	6.76	0.00774	CID	MS2	3.49711	0.68	163.511	57577	VL_0008037_JC_B1_2.raw	F2	7.52	1
Jcr4S00099.60	Jcr4S00099.60	[K].IADKLEDRPcPPTPTTVQQQDYPELLEK.[C]	C10(Carbamidomethyl)	FALSE	1	1	3	0.6871	0	1	1	1094.55	3281.64	3281.64	0.96	0.00106	CID	MS2	7.54677	20.976	104.202	35077	VL_0008040_JC_B2_2.raw	F4	7.51	1
Jcr4S02965.20	Jcr4S02965.20	[R].IFGHEASGIVESVGPGVTDLKPGDHVLPVFTGEcR.[E]	C34(Carbamidomethyl)	FALSE	1	0	4	0.7443	0	1	1	919.969	3676.85	3676.84	2.66	0.00245	CID	MS2	2.8845	1.347	144.597	49912	VL_0008037_JC_B1_2.raw	F2	7.51	1
Jcr4S00868.50	Jcr4S00868.50	[K].FFGQGGSSFDDAGAGYDQAEPLEGRDDDDSDFAK.[R]		FALSE	1	1	3	0.84	0	1	1	1196.16	3586.48	3586.48	0.22	0.00026	CID	MS2	0.603103	2.801	122.023	39950	VL_0008043_JC_B3_2.raw	F6	7.5	1
Jcr4S00099.60	Jcr4S00099.60	[K].LEDRPcPPTPTTVQQQDYPELLEK.[C]	C6(Carbamidomethyl)	FALSE	1	0	3	0.696	0	1	1	952.136	2854.39	2854.39	-0.11	-0.0001	CID	MS2	0	6.776	98.7814	31971	VL_0008037_JC_B1_2.raw	F2	7.5	1
Jcr4S01636.60	Jcr4S01636.60	[R].GITGEmFPGcPETFQEYQGAGGSSR.[V]	M6(Oxidation); C10(Carbamidomethyl)	FALSE	1	0	3	0.7891	0	1	1	893.721	2679.15	2679.14	0.99	0.00088	CID	MS2	2.57058	6.154	104.069	33580	VL_0008043_JC_B3_2.raw	F6	7.49	1
Jcr4S00099.60	Jcr4S00099.60	[K].LEDRPcPPTPTTVQQQDYPELLEK.[C]	C6(Carbamidomethyl)	FALSE	1	0	3	0.7076	0	1	1	952.136	2854.39	2854.39	0.05	5e-05	CID	MS2	3.46619	4.803	106.832	34352	VL_0008039_JC_B2_1_200803205633.raw	F3	7.49	1
Jcr4S00099.60	Jcr4S00099.60	[K].IADKLEDRPcPPTPTTVQQQDYPELLEK.[C]	C10(Carbamidomethyl)	FALSE	1	1	3	0.6262	0	1	1	1094.55	3281.62	3281.64	-3.99	-0.00436	CID	MS2	12.7932	7.392	104.226	35841	VL_0008042_JC_B3_1.raw	F5	7.49	1
Jcr4S15586.10	Jcr4S15586.10	[R].KGPKPEETATSGPGGSPTDVKPSASSSSTTGESTEK.[I]		FALSE	1	1	3	0.7206	0	1	1	1159.56	3476.65	3476.65	0.87	0.00101	CID	MS2	1.64219	12.898	21.3878	5233	VL_0008042_JC_B3_1.raw	F5	7.48	1
P00761 SWISS-PROT:P00761	P00761 SWISS-PROT:P00761	[R].LGEHNIDVLEGNEQFINAAK.[I]		TRUE	1	0	3	0.6698	0	1	1	737.707	2211.11	2211.1	1.46	0.00108	CID	MS2	1.36542	0.493	113.583	39096	VL_0008036_JC_B1_1.raw	F1	7.48	1
Jcr4S01636.60	Jcr4S01636.60	[R].IQSEAGTIESWNPSRDQFQcAGVAIVR.[R]	C20(Carbamidomethyl)	FALSE	1	1	4	0.7848	0	1	1	755.623	3019.47	3019.47	0.89	0.00067	CID	MS2	0.694738	1.397	130.886	45873	VL_0008036_JC_B1_1.raw	F1	7.48	1
Jcr4S00099.60	Jcr4S00099.60	[K].IADKLEDRPcPPTPTTVQQQDYPELLEK.[C]	C10(Carbamidomethyl)	FALSE	1	1	3	0.6698	0	1	1	1094.55	3281.63	3281.64	-2.75	-0.00301	CID	MS2	0	11.34	107.013	34617	VL_0008043_JC_B3_2.raw	F6	7.48	1
Jcr4S00077.20	Jcr4S00077.20	[K].APDLSHVISKPETSAMAQDDEEVDETGVEPK.[D]		FALSE	1	0	3	0.5871	0	1	1	1108.85	3324.54	3324.54	-0.01	-1e-05	CID	MS2	18.5872	14.022	89.8334	30417	VL_0008042_JC_B3_1.raw	F5	7.46	1
Jcr4S01341.30	Jcr4S01341.30	[K].NVVAEKPSGEEDAADANKESPADEPEEKVEDK.[E]		FALSE	1	2	4	0.8405	0	1	1	857.398	3426.57	3426.57	0.61	0.00052	CID	MS2	1.2735	6.745	33.1108	9201	VL_0008040_JC_B2_2.raw	F4	7.46	1
Jcr4S00077.20	Jcr4S00077.20	[K].ILESDKPVVEDEDEDEDEDDDEDDDKDEDEAEGQHDGDASGR.[S]		FALSE	1	1	4	0.9531	0	1	1	1180.97	4720.84	4720.82	4.81	0.00568	CID	MS2	14.0277	19.308	35.4843	9997	VL_0008040_JC_B2_2.raw	F4	7.46	1
Jcr4S02308.90	Jcr4S02308.90	[R].VmLDEDKTTLSDVLADATAK.[L]	M2(Oxidation)	FALSE	1	1	3	0.5954	0	1	1	718.029	2152.07	2152.07	1.16	0.00083	CID	MS2	1.44303	0.679	133.319	45455	VL_0008037_JC_B1_2.raw	F2	7.44	1
Jcr4S00077.20	Jcr4S00077.20	[K].ILESDKPVVEDEDEDEDEDDDEDDDKDEDEAEGQHDGDASGR.[S]		FALSE	1	1	4	0.93	0	1	1	1180.96	4720.81	4720.82	-1.28	-0.00151	CID	MS2	30.2116	31.151	36.1816	9654	VL_0008036_JC_B1_1.raw	F1	7.43	1
Jcr4S02525.30	Jcr4S02525.30	[R].AIRQTDEYGNPIPQTGTTTAYGGAPETGTTGLGMGHR.[Q]		FALSE	1	1	3	0.7372	0	1	1	1259.61	3776.81	3776.79	3.92	0.00494	CID	MS2	14.2382	35.82	87.3144	27480	VL_0008043_JC_B3_2.raw	F6	7.42	1
Jcr4S01519.40	Jcr4S01519.40	[K].KAEEVTPPPPPPPPPAEHEATSHEGEAK.[E]		FALSE	1	1	3	0.7368	0	1	1	976.148	2926.43	2926.42	2.85	0.00278	CID	MS2	2.92391	57.723	37.0658	10549	VL_0008040_JC_B2_2.raw	F4	7.41	1
Jcr4S07226.30	Jcr4S07226.30	[-].mADQLTDDQISEFKEAFSLFDKDGDGcITTK.[E]	N-Term(Prot)(Met-loss+Acetyl); C27(Carbamidomethyl)	FALSE	1	2	3	0.75	0	1	1	1146.2	3436.59	3436.57	5.37	0.00615	CID	MS2	11.3789	1.99	164.019	59137	VL_0008036_JC_B1_1.raw	F1	7.4	1
Jcr4S00027.260	Jcr4S00027.260	[K].VEEKPAIDVVEETKEEQPKEVDDPESLVESSEKPR.[E]		FALSE	1	2	5	0.7189	0	1	1	799.6	3993.97	3993.97	1.16	0.00093	CID	MS2	58.4785	5.998	99.1575	32116	VL_0008037_JC_B1_2.raw	F2	7.4	1
P00761 SWISS-PROT:P00761	P00761 SWISS-PROT:P00761	[R].LGEHNIDVLEGNEQFINAAK.[I]		TRUE	1	0	3	0.6716	0	1	1	737.705	2211.1	2211.1	-1.46	-0.00108	CID	MS2	0.770366	0.984	117.245	40568	VL_0008042_JC_B3_1.raw	F5	7.4	1
Jcr4S02525.30	Jcr4S02525.30	[R].AIRQTDEYGNPIPQTGTTTAYGGAPETGTTGLGMGHR.[Q]		FALSE	1	1	3	0.6739	0	1	1	1259.61	3776.81	3776.79	3.15	0.00397	CID	MS2	0	5.548	92.7758	28679	VL_0008039_JC_B2_1_200803205633.raw	F3	7.39	1
Jcr4S00099.60	Jcr4S00099.60	[K].IADKLEDRPcPPTPTTVQQQDYPELLEK.[C]	C10(Carbamidomethyl)	FALSE	1	1	3	0.6951	0	1	1	1094.55	3281.64	3281.64	0.63	0.00069	CID	MS2	0	9.163	101.948	34253	VL_0008040_JC_B2_2.raw	F4	7.38	1
Jcr4S00077.20	Jcr4S00077.20	[K].ILESDKPVVEDEDEDEDEDDDEDDDKDEDEAEGQHDGDASGR.[S]		FALSE	1	1	5	1	0	1	1	944.968	4720.81	4720.82	-0.93	-0.00088	CID	MS2	1.607	14.416	35.391	10132	VL_0008042_JC_B3_1.raw	F5	7.37	1
Jcr4S00099.60	Jcr4S00099.60	[K].IADKLEDRPcPPTPTTVQQQDYPELLEK.[C]	C10(Carbamidomethyl)	FALSE	1	1	3	0.6345	0	1	1	1094.55	3281.64	3281.64	1.6	0.00176	CID	MS2	0	18.658	107.324	34733	VL_0008043_JC_B3_2.raw	F6	7.36	1
Jcr4S01102.20	Jcr4S01102.20	[K].GGSSLLGAIGETIAEIAQTTK.[E]		FALSE	1	0	3	0.6549	0	1	1	673.037	2017.1	2017.08	8.04	0.00541	CID	MS2	0.86256	1.875	178.603	64087	VL_0008042_JC_B3_1.raw	F5	7.36	1
Jcr4S00279.60	Jcr4S00279.60	[R].RIQSEAGVTDIWDENDEQFR.[C]		FALSE	1	1	3	0.5429	0	1	1	803.378	2408.12	2408.11	3.01	0.00242	CID	MS2	2.78065	0.98	117.79	38477	VL_0008043_JC_B3_2.raw	F6	7.35	1
Jcr4S02965.20	Jcr4S02965.20	[R].IFGHEASGIVESVGPGVTDLKPGDHVLPVFTGEcR.[E]	C34(Carbamidomethyl)	FALSE	1	0	4	0.7075	0	1	1	919.966	3676.84	3676.84	-0.23	-0.00021	CID	MS2	14.38	1.285	144.217	49145	VL_0008039_JC_B2_1_200803205633.raw	F3	7.35	1
Jcr4S00077.20	Jcr4S00077.20	[K].APDLSHVISKPETSAMAQDDEEVDETGVEPK.[D]		FALSE	1	0	3	0.5769	0	1	1	1108.85	3324.54	3324.54	-1.54	-0.00171	CID	MS2	9.17813	15.071	92.6334	29371	VL_0008043_JC_B3_2.raw	F6	7.35	1
Jcr4S00077.20	Jcr4S00077.20	[K].ILESDKPVVEDEDEDEDEDDDEDDDKDEDEAEGQHDGDASGR.[S]		FALSE	1	1	4	0.9278	0	1	1	1180.96	4720.81	4720.82	-1.08	-0.00128	CID	MS2	0	54.644	36.0836	10209	VL_0008040_JC_B2_2.raw	F4	7.34	1
Jcr4S07226.30	Jcr4S07226.30	[-].mADQLTDDQISEFKEAFSLFDKDGDGcITTK.[E]	N-Term(Prot)(Met-loss+Acetyl); C27(Carbamidomethyl)	FALSE	1	2	3	0.6989	0	1	1	1146.2	3436.59	3436.57	4.01	0.0046	CID	MS2	4.19188	0.509	163.999	57219	VL_0008039_JC_B2_1_200803205633.raw	F3	7.34	1
Jcr4S01636.70	Jcr4U29577.10; Jcr4S01636.70	[R].HFNLAGNPEDEFPQLHEGR.[R]		FALSE	2	0	3	0.7722	0	1	1	736.347	2207.03	2207.03	0.42	0.00031	CID	MS2	0.779892	0.452	105.597	34620	VL_0008037_JC_B1_2.raw	F2	7.33	1
Jcr4S01102.20	Jcr4S01102.20	[K].DKTVETGEGAAHYAGEVAIDVK.[D]		FALSE	1	1	3	0.5806	0	1	1	754.041	2260.11	2260.11	-0.5	-0.00038	CID	MS2	10.2912	2.178	90.0137	27543	VL_0008039_JC_B2_1_200803205633.raw	F3	7.32	1
P00761 SWISS-PROT:P00761	P00761 SWISS-PROT:P00761	[R].LGEHNIDVLEGNEQFINAAK.[I]		TRUE	1	0	3	0.623	0	1	1	737.708	2211.11	2211.1	2	0.00147	CID	MS2	1.18578	1.759	120.223	39312	VL_0008043_JC_B3_2.raw	F6	7.32	1
Jcr4S00077.20	Jcr4S00077.20	[K].ILESDKPVVEDEDEDEDEDDDEDDDKDEDEAEGQHDGDASGR.[S]		FALSE	1	1	4	1	0	1	1	1180.96	4720.84	4720.82	4.32	0.00509	CID	MS2	8.62783	53.373	36.9839	9533	VL_0008037_JC_B1_2.raw	F2	7.32	1
Jcr4S00099.60	Jcr4S00099.60	[K].IADKLEDRPcPPTPTTVQQQDYPELLEK.[C]	C10(Carbamidomethyl)	FALSE	1	1	3	0.6183	0	1	1	1094.55	3281.63	3281.64	-1.76	-0.00192	CID	MS2	21.1095	17.622	104.463	35930	VL_0008042_JC_B3_1.raw	F5	7.31	1
Jcr4S00868.50	Jcr4S00868.50	[K].DGGDDKFFGQGGSSFDDAGAGYDQAEPLEGRDDDDSDFAK.[R]		FALSE	1	2	4	0.9123	0	1	1	1044.18	4173.69	4173.7	-1.25	-0.00131	CID	MS2	4.48149	0.874	116.731	38287	VL_0008039_JC_B2_1_200803205633.raw	F3	7.3	1
P00761 SWISS-PROT:P00761	P00761 SWISS-PROT:P00761	[R].LGEHNIDVLEGNEQFINAAK.[I]		TRUE	1	0	3	0.663	0	1	1	737.707	2211.11	2211.1	0.87	0.00064	CID	MS2	1.04709	2.286	116.868	39550	VL_0008040_JC_B2_2.raw	F4	7.3	1
Jcr4S01341.30	Jcr4S01341.30	[K].NVVAEKPSGEEDAADANKESPADEPEEKVEDK.[E]		FALSE	1	2	4	0.7901	0	1	1	857.398	3426.57	3426.57	1.1	0.00094	CID	MS2	19.4113	21.161	35.5416	9458	VL_0008043_JC_B3_2.raw	F6	7.29	1
Jcr4S00099.60	Jcr4S00099.60	[K].IADKLEDRPcPPTPTTVQQQDYPELLEK.[C]	C10(Carbamidomethyl)	FALSE	1	1	3	0.6763	0	1	1	1094.55	3281.64	3281.64	1.02	0.00112	CID	MS2	0.407177	0.765	99.9769	33805	VL_0008036_JC_B1_1.raw	F1	7.29	1
Jcr4S00099.60	Jcr4S00099.60	[K].IADKLEDRPcPPTPTTVQQQDYPELLEK.[C]	C10(Carbamidomethyl)	FALSE	1	1	3	0.7106	0	1	1	1094.55	3281.63	3281.64	-0.74	-0.00081	CID	MS2	0	6.676	106.587	34462	VL_0008043_JC_B3_2.raw	F6	7.29	1
Jcr4S00099.60	Jcr4S00099.60	[K].IADKLEDRPcPPTPTTVQQQDYPELLEK.[C]	C10(Carbamidomethyl)	FALSE	1	1	3	0.6626	0	1	1	1094.55	3281.64	3281.64	0.92	0.00101	CID	MS2	28.688	18.146	102.361	35138	VL_0008042_JC_B3_1.raw	F5	7.29	1
Jcr4S01636.70	Jcr4U29577.10; Jcr4S01636.70	[R].HFNLAGNPEDEFPQLHEGR.[R]		FALSE	2	0	3	0.7243	0	1	1	736.349	2207.03	2207.03	2.37	0.00174	CID	MS2	1.85026	0.676	108.704	36701	VL_0008040_JC_B2_2.raw	F4	7.29	1
Jcr4S01636.70	Jcr4U29577.10; Jcr4S01636.70	[R].HFNLAGNPEDEFPQLHEGR.[R]		FALSE	2	0	3	0.7404	0	1	1	736.348	2207.03	2207.03	1.51	0.00111	CID	MS2	1.70896	0.299	112.561	36605	VL_0008043_JC_B3_2.raw	F6	7.28	1
Jcr4S00279.60	Jcr4S00279.60	[R].IQSEAGVTDIWDENDEQFR.[C]		FALSE	1	0	3	0.7775	0	1	1	751.343	2252.01	2252.01	1.26	0.00094	CID	MS2	2.31493	1.344	122.925	42647	VL_0008042_JC_B3_1.raw	F5	7.28	1
Jcr4S01636.60	Jcr4S01636.60	[R].GITGEmFPGcPETFQEYQGAGGSSR.[V]	M6(Oxidation); C10(Carbamidomethyl)	FALSE	1	0	3	0.7308	0	1	1	893.721	2679.15	2679.14	1.22	0.00109	CID	MS2	7.75766	4.722	125.371	42487	VL_0008040_JC_B2_2.raw	F4	7.28	1
Jcr4S00099.60	Jcr4S00099.60	[K].IADKLEDRPcPPTPTTVQQQDYPELLEK.[C]	C10(Carbamidomethyl)	FALSE	1	1	3	0.7153	0	1	1	1094.55	3281.65	3281.64	3.09	0.00337	CID	MS2	1.23445	4.246	102.208	34349	VL_0008040_JC_B2_2.raw	F4	7.27	1
Jcr4S00619.60	Jcr4S00619.60	[R].cESILYLPEKQGFVGSEEYEEAESR.[S]	C1(Carbamidomethyl)	FALSE	1	1	3	0.7428	0	1	1	983.788	2949.35	2949.35	1.29	0.00127	CID	MS2	4.84867	3.915	127.639	43202	VL_0008037_JC_B1_2.raw	F2	7.27	1
Jcr4S02308.90	Jcr4S02308.90	[R].VMLDEDKTTLSDVLADATAK.[L]		FALSE	1	1	2	0.597	0	1	1	1068.54	2136.08	2136.07	1.03	0.0011	CID	MS2	12.7275	7.61	141.881	48509	VL_0008040_JC_B2_2.raw	F4	7.27	1
Jcr4S20423.10	Jcr4S20423.10	[K].ENLQEQEDLSTKDTTGEENVQEQERPIK.[K]		FALSE	1	1	3	0.6946	0	1	1	1096.53	3287.56	3287.55	3.89	0.00426	CID	MS2	80.0166	26.63	52.6137	14612	VL_0008037_JC_B1_2.raw	F2	7.27	1
Jcr4S01636.70	Jcr4U29577.10; Jcr4S01636.70	[R].HFNLAGNPEDEFPQLHEGR.[R]		FALSE	2	0	3	0.732	0	1	1	736.348	2207.03	2207.03	0.78	0.00057	CID	MS2	1.02008	0.435	109.774	37873	VL_0008042_JC_B3_1.raw	F5	7.24	1
Jcr4S01636.70	Jcr4U29577.10; Jcr4S01636.70	[R].HFNLAGNPEDEFPQLHEGR.[R]		FALSE	2	0	3	0.7528	0	1	1	736.348	2207.03	2207.03	1.88	0.00138	CID	MS2	1.97713	0.056	103.722	35267	VL_0008036_JC_B1_1.raw	F1	7.24	1
Jcr4S00099.60	Jcr4S00099.60	[K].LEDRPcPPTPTTVQQQDYPELLEK.[C]	C6(Carbamidomethyl)	FALSE	1	0	3	0.6708	0	1	1	952.137	2854.4	2854.39	1.77	0.00168	CID	MS2	0	6.261	99.9847	33809	VL_0008036_JC_B1_1.raw	F1	7.23	1
Jcr4S00349.40	Jcr4S00349.40	[K].HKEEHKQTAITETTPGDPQHHQHEK.[K]		FALSE	1	2	3	0.6501	0	1	1	981.809	2943.41	2943.41	1.27	0.00125	CID	MS2	0	46.885	10.9931	1821	VL_0008040_JC_B2_2.raw	F4	7.23	1
Jcr4S00279.60	Jcr4S00279.60	[R].RIQSEAGVTDIWDENDEQFR.[C]		FALSE	1	1	3	0.5546	0	1	1	803.376	2408.11	2408.11	1.45	0.00116	CID	MS2	5.26855	0.166	114.094	37231	VL_0008039_JC_B2_1_200803205633.raw	F3	7.23	1
Jcr4S00077.20	Jcr4S00077.20	[K].ILESDKPVVEDEDEDEDEDDDEDDDKDEDEAEGQHDGDASGR.[S]		FALSE	1	1	4	0.9018	0	1	1	1180.96	4720.82	4720.82	0.17	0.0002	CID	MS2	2.24935	16.091	39.3455	10752	VL_0008036_JC_B1_1.raw	F1	7.23	1
Jcr4S00279.60	Jcr4S00279.60	[R].RIQSEAGVTDIWDENDEQFR.[C]		FALSE	1	1	3	0.6177	0	1	1	803.377	2408.12	2408.11	2.01	0.00161	CID	MS2	9.31815	4.339	114.672	38824	VL_0008040_JC_B2_2.raw	F4	7.22	1
Jcr4S02308.90	Jcr4S02308.90	[R].VmLDEDKTTLSDVLADATAKLPR.[D]	M2(Oxidation)	FALSE	1	2	3	0.5762	0	1	1	840.11	2518.32	2518.31	3.23	0.00271	CID	MS2	6.12976	5.088	152.689	53182	VL_0008037_JC_B1_2.raw	F2	7.22	1
Jcr4S00077.20	Jcr4S00077.20	[K].ILESDKPVVEDEDEDEDEDDDEDDDKDEDEAEGQHDGDASGR.[S]		FALSE	1	1	5	0.9764	0	1	1	944.969	4720.81	4720.82	-0.52	-0.00049	CID	MS2	6.21992	17.839	38.6011	10450	VL_0008043_JC_B3_2.raw	F6	7.2	1
Jcr4S00099.60	Jcr4S00099.60	[K].AScLADKIADKLEDRPcPPTPTTVQQQDYPELLEK.[C]	C3(Carbamidomethyl); C17(Carbamidomethyl)	FALSE	1	2	3	0.6306	0	1	1	1342.99	4026.97	4026.98	-2.63	-0.00354	CID	MS2	4.40269	37.831	137.654	45634	VL_0008043_JC_B3_2.raw	F6	7.2	1
Jcr4S02525.30	Jcr4S02525.30	[R].AIRQTDEYGNPIPQTGTTTAYGGAPETGTTGLGMGHR.[Q]		FALSE	1	1	3	0.6857	0	1	1	1259.61	3776.8	3776.79	2.61	0.00329	CID	MS2	21.4557	12.986	84.3755	28362	VL_0008042_JC_B3_1.raw	F5	7.19	1
Jcr4S01102.20	Jcr4S01102.20	[K].GGSSLLGAIGETIAEIAQTTK.[E]		FALSE	1	0	2	0.6518	0	1	1	1009.05	2017.09	2017.08	6.01	0.00607	CID	MS2	1.21564	3.104	178.599	61202	VL_0008043_JC_B3_2.raw	F6	7.18	1
Jcr4S00279.60	Jcr4S00279.60	[R].RIQSEAGVTDIWDENDEQFR.[C]		FALSE	1	1	3	0.6374	0	1	1	803.377	2408.12	2408.11	1.93	0.00155	CID	MS2	2.85489	1.576	113.303	38986	VL_0008036_JC_B1_1.raw	F1	7.17	1
Jcr4S00099.60	Jcr4S00099.60	[K].IADKLEDRPcPPTPTTVQQQDYPELLEK.[C]	C10(Carbamidomethyl)	FALSE	1	1	3	0.7462	0	1	1	1094.55	3281.63	3281.64	-0.64	-0.0007	CID	MS2	1.51678	1.988	103.605	35607	VL_0008042_JC_B3_1.raw	F5	7.17	1
Jcr4S00349.40	Jcr4S00349.40	[K].GHTGEHVGGAEPEPVKAEQPQQQQQELER.[S]		FALSE	1	1	3	0.689	0	1	1	1065.19	3193.54	3193.53	4.77	0.00508	CID	MS2	17.9998	100	35.9479	9587	VL_0008043_JC_B3_2.raw	F6	7.17	1
Jcr4S07807.20	Jcr4S07807.20	[-].mPGLTLGDTVPNLEVETTHGIIK.[L]	N-Term(Prot)(Met-loss)	FALSE	1	0	3	0.6625	0	1	1	768.754	2304.25	2304.24	1.85	0.00142	CID	MS2	4.58596	0.591	144.836	51371	VL_0008036_JC_B1_1.raw	F1	7.17	1
Jcr4S00099.60	Jcr4S00099.60	[K].IADKLEDRPcPPTPTTVQQQDYPELLEK.[C]	C10(Carbamidomethyl)	FALSE	1	1	3	0.6271	0	1	1	1094.55	3281.65	3281.64	3.04	0.00333	CID	MS2	2.0426	9.936	102.27	35104	VL_0008042_JC_B3_1.raw	F5	7.16	1
Jcr4S02525.30	Jcr4S02525.30	[R].QTDEYGNPIPQTGTTTAYGGAPETGTTGLGMGHR.[Q]		FALSE	1	0	3	0.6187	0	1	1	1146.2	3436.58	3436.57	1.67	0.00192	CID	MS2	0.425685	0.401	84.1628	27600	VL_0008036_JC_B1_1.raw	F1	7.16	1
Jcr4S02525.30	Jcr4S02525.30	[R].QTDEYGNPIPQTGTTTAYGGAPETGTTGLGMGHR.[Q]		FALSE	1	0	3	0.743	0	1	1	1146.2	3436.58	3436.57	1.86	0.00213	CID	MS2	0.308576	1.235	90.1372	28487	VL_0008043_JC_B3_2.raw	F6	7.16	1
Jcr4S00077.20	Jcr4S00077.20	[K].ILESDKPVVEDEDEDEDEDDDEDDDKDEDEAEGQHDGDASGR.[S]		FALSE	1	1	4	0.9749	0	1	1	1180.96	4720.82	4720.82	-0.19	-0.00022	CID	MS2	2.34035	9.116	36.3771	10507	VL_0008042_JC_B3_1.raw	F5	7.16	1
Jcr4S00279.60	Jcr4S00279.60	[R].SGNIFSGLDEQLLADAFNVNVEVAR.[K]		FALSE	1	0	3	0.7081	0	1	1	893.458	2678.36	2678.34	6.86	0.00612	CID	MS2	0.441717	2.786	174.35	62966	VL_0008036_JC_B1_1.raw	F1	7.16	1
Jcr4S01519.40	Jcr4S01519.40	[K].KAEEVTPPPPPPPPPAEHEATSHEGEAK.[E]		FALSE	1	1	3	0.7399	0	1	1	976.146	2926.42	2926.42	0.68	0.00066	CID	MS2	0	54.934	39.0274	10595	VL_0008043_JC_B3_2.raw	F6	7.15	1
Jcr4S00279.60	Jcr4S00279.60	[R].GIHGAVFPGcPETFQSPSEPQER.[Y]	C10(Carbamidomethyl)	FALSE	1	0	3	0.6294	0	1	1	843.062	2527.17	2527.17	1.68	0.00142	CID	MS2	5.65122	0.702	88.9873	28143	VL_0008037_JC_B1_2.raw	F2	7.15	1
Jcr4S00772.40	Jcr4S00772.40	[R].ETSTTESNRAEQEPVADASPATALGSTATTTGSSAPTK.[V]		FALSE	1	1	3	0.7441	0	1	1	1241.59	3722.76	3722.75	4.01	0.00498	CID	MS2	5.8982	22.962	65.5801	19248	VL_0008037_JC_B1_2.raw	F2	7.15	1
Jcr4S02308.90	Jcr4S02308.90	[R].VMLDEDKTTLSDVLADATAK.[L]		FALSE	1	1	2	0.5714	0	1	1	1068.54	2136.07	2136.07	-0.71	-0.00076	CID	MS2	12.4492	3.742	140.804	47764	VL_0008039_JC_B2_1_200803205633.raw	F3	7.14	1
Jcr4S01636.40	Jcr4S01636.40	[R].ITTTQPSHRIDSEGGETEIWDPSEDQFQcAGVAAYR.[D]	C29(Carbamidomethyl)	FALSE	1	1	3	0.7843	0	1	1	1351.29	4051.84	4051.84	1.08	0.00146	CID	MS2	0	6.157	118.653	39048	VL_0008039_JC_B2_1_200803205633.raw	F3	7.14	1
Jcr4S00099.60	Jcr4S00099.60	[K].LEDRPcPPTPTTVQQQDYPELLEK.[C]	C6(Carbamidomethyl)	FALSE	1	0	3	0.6872	0	1	1	952.136	2854.39	2854.39	0.74	0.00071	CID	MS2	0	10.292	102.006	35006	VL_0008042_JC_B3_1.raw	F5	7.13	1
P00761 SWISS-PROT:P00761	P00761 SWISS-PROT:P00761	[R].LGEHNIDVLEGNEQFINAAK.[I]		TRUE	1	0	3	0.6508	0	1	1	737.707	2211.11	2211.1	0.86	0.00063	CID	MS2	4.03777	2.095	118.004	40854	VL_0008042_JC_B3_1.raw	F5	7.13	1
Jcr4S00535.40	Jcr4S00535.40	[K].LGLGIDEDESGEQEDIDMPALEEGGNEESK.[M]		FALSE	1	0	3	0.7672	0	1	1	1069.14	3205.39	3205.38	1.75	0.00187	CID	MS2	3.58692	7.218	134.159	45602	VL_0008040_JC_B2_2.raw	F4	7.13	1
Jcr4S00547.20	Jcr4S00547.20	[K].TTGIcGSGcAAIADSGTSLLAGPTAIIAEVNHAIGATGVVSQEcK.[A]	C5(Carbamidomethyl); C9(Carbamidomethyl); C44(Carbamidomethyl)	FALSE	1	0	3	0.6742	0	1	1	1462.72	4386.15	4386.14	2.88	0.00421	CID	MS2	16.4515	5.798	177.779	64153	VL_0008036_JC_B1_1.raw	F1	7.12	1
Jcr4S01474.40	Jcr4S01474.40	[K].TSDVKEVPHALLNKPASITPGIVEQTK.[S]		FALSE	1	1	3	0.6615	0	1	1	958.197	2872.58	2872.58	-0.13	-0.00012	CID	MS2	1.82283	2.897	99.6923	31492	VL_0008039_JC_B2_1_200803205633.raw	F3	7.12	1
Jcr4S00868.50	Jcr4S00868.50	[K].DGGDDKFFGQGGSSFDDAGAGYDQAEPLEGRDDDDSDFAK.[R]		FALSE	1	2	3	0.879	0	1	1	1391.91	4173.7	4173.7	0.9	0.00125	CID	MS2	18.68	7.245	116.878	38347	VL_0008039_JC_B2_1_200803205633.raw	F3	7.11	1
Jcr4S00077.20	Jcr4S00077.20	[K].ILESDKPVVEDEDEDEDEDDDEDDDKDEDEAEGQHDGDASGR.[S]		FALSE	1	1	5	0.7803	0	1	1	944.97	4720.82	4720.82	0.82	0.00077	CID	MS2	2.63118	8.106	35.9112	10328	VL_0008042_JC_B3_1.raw	F5	7.1	1
Jcr4S00099.60	Jcr4S00099.60	[K].AScLADKIADKLEDRPcPPTPTTVQQQDYPELLEK.[C]	C3(Carbamidomethyl); C17(Carbamidomethyl)	FALSE	1	2	3	0.5451	0	1	1	1343	4026.98	4026.98	1.55	0.00208	CID	MS2	12.3064	34.004	135.795	46197	VL_0008040_JC_B2_2.raw	F4	7.1	1
Jcr4S00099.60	Jcr4S00099.60	[K].IADKLEDRPcPPTPTTVQQQDYPELLEK.[C]	C10(Carbamidomethyl)	FALSE	1	1	3	0.7038	0	1	1	1094.55	3281.64	3281.64	1.16	0.00127	CID	MS2	1.12806	6.868	106.922	34583	VL_0008043_JC_B3_2.raw	F6	7.09	1
Jcr4S01341.30	Jcr4S01341.30	[K].NVVAEKPSGEEDAADANKESPADEPEEKVEDK.[E]		FALSE	1	2	4	0.7278	0	1	1	857.398	3426.57	3426.57	0.75	0.00065	CID	MS2	2.5203	4.662	33.3331	9279	VL_0008040_JC_B2_2.raw	F4	7.09	1
Jcr4S00868.50	Jcr4S00868.50	[K].DGGDDKFFGQGGSSFDDAGAGYDQAEPLEGRDDDDSDFAK.[R]		FALSE	1	2	4	0.9224	0	1	1	1044.18	4173.69	4173.7	-0.79	-0.00082	CID	MS2	5.17361	0.73	116.785	38309	VL_0008039_JC_B2_1_200803205633.raw	F3	7.09	1
Jcr4S00619.60	Jcr4S00619.60	[R].cESILYLPEKQGFVGSEEYEEAESR.[S]	C1(Carbamidomethyl)	FALSE	1	1	3	0.7616	0	1	1	983.788	2949.35	2949.35	1.57	0.00155	CID	MS2	5.28852	4.747	130.201	43556	VL_0008039_JC_B2_1_200803205633.raw	F3	7.09	1
Jcr4S00349.40	Jcr4S00349.40	[K].HKEEHKQTAITETTPGDPQHHQHEK.[K]		FALSE	1	2	3	0.6102	0	1	1	981.807	2943.41	2943.41	-0.71	-0.0007	CID	MS2	5.51592	72.796	11.5361	1969	VL_0008043_JC_B3_2.raw	F6	7.08	1
Jcr4S02704.30	Jcr4S02704.30	[R].ALVVHELEDDLGKGGHELSLTTGNAGGR.[L]		FALSE	1	1	3	0.6921	0	1	1	949.152	2845.44	2845.44	-0.75	-0.00071	CID	MS2	2.74806	4.863	133.72	46663	VL_0008042_JC_B3_1.raw	F5	7.08	1
Jcr4S07226.30	Jcr4S07226.30	[-].mADQLTDDQISEFKEAFSLFDKDGDGcITTK.[E]	N-Term(Prot)(Met-loss+Acetyl); C27(Carbamidomethyl)	FALSE	1	2	3	0.7246	0	1	1	1146.2	3436.59	3436.57	5.8	0.00664	CID	MS2	12.1679	1.441	163.458	57556	VL_0008037_JC_B1_2.raw	F2	7.08	1
Jcr4S20423.10	Jcr4S20423.10	[K].ENLQEQEDLSTKDTTGEENVQEQERPIK.[K]		FALSE	1	1	3	0.5042	0	1	1	1096.53	3287.57	3287.55	4.39	0.00481	CID	MS2	13.7959	41.458	51.7139	15364	VL_0008040_JC_B2_2.raw	F4	7.08	1
Jcr4S00099.60	Jcr4S00099.60	[K].IADKLEDRPcPPTPTTVQQQDYPELLEK.[C]	C10(Carbamidomethyl)	FALSE	1	1	3	0.6719	0	1	1	1094.55	3281.64	3281.64	1.37	0.0015	CID	MS2	1.38846	5.396	102.766	35290	VL_0008042_JC_B3_1.raw	F5	7.07	1
Jcr4S00077.20	Jcr4S00077.20	[K].ILESDKPVVEDEDEDEDEDDDEDDDKDEDEAEGQHDGDASGR.[S]		FALSE	1	1	5	0.898	0	1	1	944.971	4720.82	4720.82	1.4	0.00132	CID	MS2	1.96328	10.606	35.7043	10250	VL_0008042_JC_B3_1.raw	F5	7.06	1
Jcr4S01102.20	Jcr4S01102.20	[K].DKTVETGEGAAHYAGEVAIDVKDK.[A]		FALSE	1	2	3	0.6544	0	1	1	835.084	2503.24	2503.23	2.43	0.00203	CID	MS2	0	3.722	78.0976	23960	VL_0008037_JC_B1_2.raw	F2	7.06	1
Jcr4S00099.60	Jcr4S00099.60	[K].IADKLEDRPcPPTPTTVQQQDYPELLEK.[C]	C10(Carbamidomethyl)	FALSE	1	1	3	0.6941	0	1	1	1094.55	3281.64	3281.64	1.47	0.00161	CID	MS2	0	3.833	99.1793	32124	VL_0008037_JC_B1_2.raw	F2	7.06	1
Jcr4S00279.60	Jcr4S00279.60	[R].SGNIFSGLDEQLLADAFNVNVEVAR.[K]		FALSE	1	0	3	0.705	0	1	1	893.457	2678.36	2678.34	5.67	0.00506	CID	MS2	0.309796	1.14	173.504	61405	VL_0008037_JC_B1_2.raw	F2	7.05	1
Jcr4S07807.20	Jcr4S07807.20	[K].IATPVDWKPGDPVVISSNVSNEEAK.[K]		FALSE	1	0	3	0.6411	0	1	1	884.788	2652.35	2652.35	-0.52	-0.00046	CID	MS2	29.8914	0.882	116.539	38899	VL_0008037_JC_B1_2.raw	F2	7.05	1
Jcr4S01474.40	Jcr4S01474.40	[K].VAETGSNMISKVPGMGTETANEEESKVK.[G]		FALSE	1	2	3	0.6028	0	1	1	975.142	2923.41	2923.4	2.74	0.00267	CID	MS2	15.7837	14.155	82.1914	25505	VL_0008037_JC_B1_2.raw	F2	7.05	1
Jcr4S00547.20	Jcr4S00547.20	[K].TTGIcGSGcAAIADSGTSLLAGPTAIIAEVNHAIGATGVVSQEcK.[A]	C5(Carbamidomethyl); C9(Carbamidomethyl); C44(Carbamidomethyl)	FALSE	1	0	3	0.6624	0	1	1	1462.73	4386.17	4386.14	7.56	0.01105	CID	MS2	22.8292	7.267	177.722	64132	VL_0008036_JC_B1_1.raw	F1	7.05	1
Jcr4S01102.20	Jcr4S01102.20	[K].DKTVETGEGAAHYAGEVAIDVKDK.[A]		FALSE	1	2	3	0.723	0	1	1	835.084	2503.24	2503.23	2.5	0.00209	CID	MS2	2.56455	4.416	77.9867	23919	VL_0008037_JC_B1_2.raw	F2	7.04	1
Jcr4S15586.10	Jcr4S15586.10	[R].KGPKPEETATSGPGGSPTDVKPSASSSSTTGESTEK.[I]		FALSE	1	1	3	0.723	0	1	1	1159.56	3476.67	3476.65	5.02	0.00581	CID	MS2	11.8259	30.49	20.7226	4979	VL_0008040_JC_B2_2.raw	F4	7.04	1
Jcr4S01474.40	Jcr4S01474.40	[K].KQLAITEENSDERVDPSSVHNAGSAMVDK.[L]		FALSE	1	2	4	0.6903	0	1	1	782.63	3127.5	3127.5	0.33	0.00026	CID	MS2	3.06422	5.181	61.4332	18769	VL_0008036_JC_B1_1.raw	F1	7.04	1
Jcr4S01636.70	Jcr4U29577.10; Jcr4S01636.70	[R].HFNLAGNPEDEFPQLHEGR.[R]		FALSE	2	0	3	0.7699	0	1	1	736.348	2207.03	2207.03	1.3	0.00096	CID	MS2	2.78596	0.223	105.255	35861	VL_0008036_JC_B1_1.raw	F1	7.04	1
P00761 SWISS-PROT:P00761	P00761 SWISS-PROT:P00761	[R].LGEHNIDVLEGNEQFINAAK.[I]		TRUE	1	0	3	0.6472	0	1	1	737.706	2211.1	2211.1	-0.86	-0.00064	CID	MS2	4.19018	3.216	117.646	39825	VL_0008040_JC_B2_2.raw	F4	7.03	1
Jcr4S00099.60	Jcr4S00099.60	[K].LEDRPcPPTPTTVQQQDYPELLEK.[C]	C6(Carbamidomethyl)	FALSE	1	0	3	0.6401	0	1	1	952.133	2854.38	2854.39	-3.05	-0.0029	CID	MS2	0	6.863	102.237	34360	VL_0008040_JC_B2_2.raw	F4	7.03	1
Jcr4S00099.60	Jcr4S00099.60	[K].IADKLEDRPcPPTPTTVQQQDYPELLEK.[C]	C10(Carbamidomethyl)	FALSE	1	1	3	0.6984	0	1	1	1094.55	3281.64	3281.64	1.59	0.00174	CID	MS2	0	5.263	106.26	34123	VL_0008039_JC_B2_1_200803205633.raw	F3	7.03	1
Jcr4S02965.20	Jcr4S02965.20	[R].IFGHEASGIVESVGPGVTDLKPGDHVLPVFTGEcR.[E]	C34(Carbamidomethyl)	FALSE	1	0	4	0.7738	0	1	1	919.969	3676.85	3676.84	2.62	0.0024	CID	MS2	6.53198	1.588	144.155	51099	VL_0008036_JC_B1_1.raw	F1	7.03	1
Jcr4S07807.20	Jcr4S07807.20	[-].mPGLTLGDTVPNLEVETTHGIIK.[L]	N-Term(Prot)(Met-loss)	FALSE	1	0	3	0.7226	0	1	1	768.755	2304.25	2304.24	2.36	0.00181	CID	MS2	3.63746	0.5	144.869	50020	VL_0008037_JC_B1_2.raw	F2	7.03	1
Jcr4S00279.60	Jcr4S00279.60	[R].RIQSEAGVTDIWDENDEQFR.[C]		FALSE	1	1	3	0.5989	0	1	1	803.376	2408.11	2408.11	0.38	0.0003	CID	MS2	13.5387	4.194	114.66	38162	VL_0008037_JC_B1_2.raw	F2	7.03	1
Jcr4S01102.20	Jcr4S01102.20	[K].GGSSLLGAIGETIAEIAQTTK.[E]		FALSE	1	0	3	0.6225	0	1	1	673.033	2017.08	2017.08	1.86	0.00125	CID	MS2	0.564878	0.673	178.648	63015	VL_0008039_JC_B2_1_200803205633.raw	F3	7.02	1
Jcr4S01474.40	Jcr4S01474.40	[K].LGYGEKGDNKEHEGEEHAK.[A]		FALSE	1	2	3	0.7066	0	1	1	709.665	2126.98	2126.97	2.52	0.00179	CID	MS2	4.49424	9.534	11.1043	1836	VL_0008043_JC_B3_2.raw	F6	7.02	1
Jcr4S00099.60	Jcr4S00099.60	[K].IADKLEDRPcPPTPTTVQQQDYPELLEK.[C]	C10(Carbamidomethyl)	FALSE	1	1	3	0.7279	0	1	1	1094.55	3281.64	3281.64	2.15	0.00235	CID	MS2	3.89173	5.682	102.646	35245	VL_0008042_JC_B3_1.raw	F5	7.02	1
Jcr4S01102.20	Jcr4S01102.20	[K].GGSSLLGAIGETIAEIAQTTK.[E]		FALSE	1	0	2	0.6325	0	1	1	1009.05	2017.1	2017.08	9.05	0.00913	CID	MS2	2.14048	1.034	178.601	64086	VL_0008042_JC_B3_1.raw	F5	7.02	1
Jcr4S00279.60	Jcr4S00279.60	[R].RIQSEAGVTDIWDENDEQFR.[C]		FALSE	1	1	3	0.5906	0	1	1	803.378	2408.12	2408.11	2.79	0.00224	CID	MS2	1.88256	0.46	116.251	37936	VL_0008043_JC_B3_2.raw	F6	7.01	1
Jcr4S15586.10	Jcr4S15586.10	[R].KGPKPEETATSGPGGSPTDVKPSASSSSTTGESTEK.[I]		FALSE	1	1	3	0.6605	0	1	1	1159.56	3476.66	3476.65	1.5	0.00174	CID	MS2	2.86782	13.723	21.2519	5189	VL_0008042_JC_B3_1.raw	F5	7.01	1
Jcr4S01102.20	Jcr4S01102.20	[K].DKTVETGEGAAHYAGEVAIDVK.[D]		FALSE	1	1	3	0.3238	0	1	1	754.042	2260.11	2260.11	1.45	0.00109	CID	MS2	3.7524	5.199	83.7209	26211	VL_0008043_JC_B3_2.raw	F6	7.01	1
Jcr4S01102.20	Jcr4S01102.20	[K].GGSSLLGAIGETIAEIAQTTK.[E]		FALSE	1	0	3	0.6714	0	1	1	673.035	2017.09	2017.08	4.21	0.00283	CID	MS2	0.929848	2.474	178.629	63266	VL_0008037_JC_B1_2.raw	F2	7	1
Jcr4S00099.60	Jcr4S00099.60	[K].IADKLEDRPcPPTPTTVQQQDYPELLEK.[C]	C10(Carbamidomethyl)	FALSE	1	1	3	0.7014	0	1	1	1094.55	3281.63	3281.64	-0.87	-0.00095	CID	MS2	4.54663	2.357	106.775	34329	VL_0008039_JC_B2_1_200803205633.raw	F3	7	1
Jcr4S00099.60	Jcr4S00099.60	[K].IADKLEDRPcPPTPTTVQQQDYPELLEK.[C]	C10(Carbamidomethyl)	FALSE	1	1	3	0.6629	0	1	1	1094.55	3281.63	3281.64	-1.65	-0.0018	CID	MS2	0	4.564	103.72	35652	VL_0008042_JC_B3_1.raw	F5	7	1
Jcr4S00279.60	Jcr4S00279.60	[R].RIQSEAGVTDIWDENDEQFR.[C]		FALSE	1	1	3	0.6	0	1	1	803.376	2408.11	2408.11	1.22	0.00098	CID	MS2	1.65119	0.333	115.626	37847	VL_0008039_JC_B2_1_200803205633.raw	F3	7	1
Jcr4S07807.20	Jcr4S07807.20	[K].IATPVDWKPGDPVVISSNVSNEEAK.[K]		FALSE	1	0	3	0.5422	0	1	1	884.788	2652.35	2652.35	-0.25	-0.00022	CID	MS2	7.30188	2.491	122.779	40214	VL_0008043_JC_B3_2.raw	F6	6.99	1
Jcr4S00077.20	Jcr4S00077.20	[K].ILESDKPVVEDEDEDEDEDDDEDDDKDEDEAEGQHDGDASGR.[S]		FALSE	1	1	5	0.7668	0	1	1	944.968	4720.81	4720.82	-1.74	-0.00165	CID	MS2	27.2495	7.062	63.1849	16657	VL_0008039_JC_B2_1_200803205633.raw	F3	6.99	1
Jcr4S06850.20	Jcr4S06850.20	[R].KEQLGTEGYQEmGR.[K]	M12(Oxidation)	FALSE	1	1	3	0.6252	0	1	1	547.924	1641.76	1641.75	1.83	0.001	CID	MS2	16.1656	1.415	38.0271	10297	VL_0008036_JC_B1_1.raw	F1	6.99	1
Jcr4S00279.60	Jcr4S00279.60	[R].IQSEAGVTDIWDENDEQFR.[C]		FALSE	1	0	3	0.7679	0	1	1	751.343	2252.02	2252.01	2.27	0.00171	CID	MS2	1.85623	0.341	119.469	41394	VL_0008036_JC_B1_1.raw	F1	6.98	1
Jcr4S06850.20	Jcr4S06850.20	[R].KEQLGTEGYQEmGR.[K]	M12(Oxidation)	FALSE	1	1	3	0.6175	0	1	1	547.923	1641.75	1641.75	-0.06	-3e-05	CID	MS2	28.097	0.676	36.3945	10513	VL_0008042_JC_B3_1.raw	F5	6.98	1
Jcr4S01636.70	Jcr4U29577.10; Jcr4S01636.70	[R].HFNLAGNPEDEFPQLHEGR.[R]		FALSE	2	0	3	0.7665	0	1	1	736.347	2207.03	2207.03	0.36	0.00027	CID	MS2	1.78621	0.246	107.458	37026	VL_0008042_JC_B3_1.raw	F5	6.98	1
Jcr4S07807.20	Jcr4S07807.20	[K].IATPVDWKPGDPVVISSNVSNEEAK.[K]		FALSE	1	0	3	0.5344	0	1	1	884.788	2652.35	2652.35	-1.01	-0.00089	CID	MS2	18.9159	4.243	122.929	40269	VL_0008043_JC_B3_2.raw	F6	6.98	1
Jcr4S01519.40	Jcr4S01519.40	[K].KKEEEKPQEEVIVTEFEEK.[V]		FALSE	1	2	3	0.6089	0	1	1	783.4	2348.19	2348.19	-0.56	-0.00044	CID	MS2	2.52042	8.381	79.6317	26590	VL_0008042_JC_B3_1.raw	F5	6.98	1
Jcr4S00349.40	Jcr4S00349.40	[K].HKEEHKQTAITETTPGDPQHHQHEK.[K]		FALSE	1	2	3	0.5997	0	1	1	981.81	2943.42	2943.41	2.11	0.00207	CID	MS2	2.17812	38.913	11.6775	1934	VL_0008036_JC_B1_1.raw	F1	6.97	1
Jcr4S02385.20	Jcr4S02385.20	[K].ATKPTVDESSSDEEDSSSDEEPATK.[A]		FALSE	1	0	3	0.7288	0	1	1	881.043	2641.11	2641.11	0.77	0.00068	CID	MS2	6.91466	14.388	15.8258	3437	VL_0008040_JC_B2_2.raw	F4	6.97	1
Jcr4S00547.20	Jcr4S00547.20	[K].TTGIcGSGcAAIADSGTSLLAGPTAIIAEVNHAIGATGVVSQEcK.[A]	C5(Carbamidomethyl); C9(Carbamidomethyl); C44(Carbamidomethyl)	FALSE	1	0	3	0.7073	0	1	1	1462.71	4386.13	4386.14	-2.27	-0.00331	CID	MS2	17.454	4.87	177.678	62912	VL_0008037_JC_B1_2.raw	F2	6.97	1
Jcr4S00099.60	Jcr4S00099.60	[K].AScLADKIADKLEDRPcPPTPTTVQQQDYPELLEK.[C]	C3(Carbamidomethyl); C17(Carbamidomethyl)	FALSE	1	2	3	0.6786	0	1	1	1342.99	4026.94	4026.98	-9.39	-0.0126	CID	MS2	21.0003	20.72	135.731	47430	VL_0008042_JC_B3_1.raw	F5	6.97	1
Jcr4S02308.90	Jcr4S02308.90	[R].VMLDEDKTTLSDVLADATAK.[L]		FALSE	1	1	2	0.6149	0	1	1	1068.54	2136.08	2136.07	2.38	0.00254	CID	MS2	11.1123	16.244	143.213	47787	VL_0008043_JC_B3_2.raw	F6	6.96	1
Jcr4S01636.70	Jcr4U29577.10; Jcr4S01636.70	[R].HFNLAGNPEDEFPQLHEGR.[R]		FALSE	2	0	3	0.7155	0	1	1	736.347	2207.03	2207.03	-0.15	-0.00011	CID	MS2	3.11654	3.076	110.243	35781	VL_0008043_JC_B3_2.raw	F6	6.96	1
Jcr4S00279.60	Jcr4S00279.60	[R].GIHGAVFPGcPETFQSPSEPQER.[Y]	C10(Carbamidomethyl)	FALSE	1	0	3	0.6983	0	1	1	843.062	2527.17	2527.17	1.17	0.00099	CID	MS2	5.71611	1.184	90.151	28603	VL_0008037_JC_B1_2.raw	F2	6.96	1
Jcr4S00050.100	Jcr4S00050.100	[R].KSEDIDHNDEGEDDANQLASEEEAAAEK.[A]		FALSE	1	1	3	0.7902	0	1	1	1020.44	3059.3	3059.28	6.76	0.00689	CID	MS2	16.0652	42.082	60.0485	19156	VL_0008042_JC_B3_1.raw	F5	6.96	1
Jcr4S01636.70	Jcr4U29577.10; Jcr4S01636.70	[R].HFNLAGNPEDEFPQLHEGR.[R]		FALSE	2	0	3	0.7672	0	1	1	736.349	2207.03	2207.03	2.6	0.00192	CID	MS2	2.12545	0.222	108.239	37312	VL_0008042_JC_B3_1.raw	F5	6.96	1
Jcr4S00868.50	Jcr4S00868.50	[K].DGGDDKFFGQGGSSFDDAGAGYDQAEPLEGRDDDDSDFAK.[R]		FALSE	1	2	4	0.954	0	1	1	1044.18	4173.7	4173.7	1.68	0.00175	CID	MS2	6.72056	21.17	115.341	39038	VL_0008040_JC_B2_2.raw	F4	6.96	1
Jcr4S00099.60	Jcr4S00099.60	[K].AScLADKIADKLEDRPcPPTPTTVQQQDYPELLEK.[C]	C3(Carbamidomethyl); C17(Carbamidomethyl)	FALSE	1	2	3	0.6034	0	1	1	1343	4026.99	4026.98	2.41	0.00324	CID	MS2	14.0815	26.152	132.789	45250	VL_0008037_JC_B1_2.raw	F2	6.96	1
Jcr4S00868.50	Jcr4S00868.50	[K].FFGQGGSSFDDAGAGYDQAEPLEGRDDDDSDFAK.[R]		FALSE	1	1	3	0.9411	0	1	1	1196.16	3586.48	3586.48	-0.52	-0.00062	CID	MS2	2.34787	1.268	115.129	39700	VL_0008036_JC_B1_1.raw	F1	6.96	1
Jcr4S00868.50	Jcr4S00868.50	[K].DGGDDKFFGQGGSSFDDAGAGYDQAEPLEGRDDDDSDFAK.[R]		FALSE	1	2	3	0.8878	0	1	1	1391.91	4173.72	4173.7	4.56	0.00634	CID	MS2	7.0449	44.789	114.889	38894	VL_0008040_JC_B2_2.raw	F4	6.95	1
Jcr4S00868.50	Jcr4S00868.50	[K].FFGQGGSSFDDAGAGYDQAEPLEGRDDDDSDFAK.[R]		FALSE	1	1	3	0.8748	0	1	1	1196.16	3586.47	3586.48	-1.11	-0.00133	CID	MS2	2.49442	3.909	122.305	40050	VL_0008043_JC_B3_2.raw	F6	6.95	1
Jcr4S00050.100	Jcr4S00050.100	[R].KSEDIDHNDEGEDDANQLASEEEAAAEK.[A]		FALSE	1	1	3	0.7698	0	1	1	1020.43	3059.28	3059.28	-0.2	-0.0002	CID	MS2	22.3533	24.624	59.9354	17181	VL_0008037_JC_B1_2.raw	F2	6.95	1
Jcr4S00099.60	Jcr4S00099.60	[K].IADKLEDRPcPPTPTTVQQQDYPELLEK.[C]	C10(Carbamidomethyl)	FALSE	1	1	3	0.6801	0	1	1	1094.55	3281.64	3281.64	0.13	0.00014	CID	MS2	1.05827	1.199	100.264	32541	VL_0008037_JC_B1_2.raw	F2	6.94	1
Jcr4S15586.10	Jcr4S15586.10	[R].KGPKPEETATSGPGGSPTDVKPSASSSSTTGESTEK.[I]		FALSE	1	1	3	0.6513	0	1	1	1159.55	3476.65	3476.65	-1.46	-0.00169	CID	MS2	12.3558	46.945	21.9546	5132	VL_0008043_JC_B3_2.raw	F6	6.94	1
Jcr4S15586.10	Jcr4S15586.10	[R].KGPKPEETATSGPGGSPTDVKPSASSSSTTGESTEK.[I]		FALSE	1	1	3	0.6441	0	1	1	1159.56	3476.65	3476.65	-0.03	-4e-05	CID	MS2	6.4421	12.297	52.0758	12416	VL_0008039_JC_B2_1_200803205633.raw	F3	6.94	1
Jcr4S04723.10	Jcr4S04723.10	[K].IAAGGEEVENKNTADGEETEDVK.[A]		FALSE	1	1	3	0.6643	0	1	1	802.369	2405.09	2405.1	-1.59	-0.00128	CID	MS2	4.31227	10.062	25.0151	6455	VL_0008042_JC_B3_1.raw	F5	6.94	1
Jcr4S01474.40	Jcr4S01474.40	[K].LGYGEKGDNKEHEGEEHAK.[A]		FALSE	1	2	3	0.7334	0	1	1	709.665	2126.98	2126.97	2.72	0.00193	CID	MS2	1.30951	9.359	10.6748	1711	VL_0008040_JC_B2_2.raw	F4	6.94	1
Jcr4S07807.20	Jcr4S07807.20	[K].IATPVDWKPGDPVVISSNVSNEEAK.[K]		FALSE	1	0	3	0.6075	0	1	1	884.789	2652.35	2652.35	0.11	0.0001	CID	MS2	18.0651	2.977	120.203	41668	VL_0008042_JC_B3_1.raw	F5	6.93	1
Jcr4S00099.60	Jcr4S00099.60	[K].IADKLEDRPcPPTPTTVQQQDYPELLEK.[C]	C10(Carbamidomethyl)	FALSE	1	1	3	0.6623	0	1	1	1094.55	3281.63	3281.64	-0.4	-0.00044	CID	MS2	0	12.192	105.368	34023	VL_0008043_JC_B3_2.raw	F6	6.93	1
Jcr4S00279.60	Jcr4S00279.60	[R].GIHGAVFPGcPETFQSPSEPQER.[Y]	C10(Carbamidomethyl)	FALSE	1	0	3	0.6291	0	1	1	843.063	2527.17	2527.17	2.61	0.0022	CID	MS2	1.92121	4.272	95.268	32515	VL_0008042_JC_B3_1.raw	F5	6.93	1
Jcr4S00868.50	Jcr4S00868.50	[K].DGGDDKFFGQGGSSFDDAGAGYDQAEPLEGRDDDDSDFAK.[R]		FALSE	1	2	4	0.7746	0	1	1	1044.18	4173.71	4173.7	1.81	0.00189	CID	MS2	15.0226	1.868	111.351	36877	VL_0008037_JC_B1_2.raw	F2	6.92	1
Jcr4S00099.60	Jcr4S00099.60	[K].IADKLEDRPcPPTPTTVQQQDYPELLEK.[C]	C10(Carbamidomethyl)	FALSE	1	1	3	0.685	0	1	1	1094.55	3281.63	3281.64	-0.75	-0.00082	CID	MS2	1.76832	4.15	103.805	35684	VL_0008042_JC_B3_1.raw	F5	6.92	1
Jcr4S00077.20	Jcr4S00077.20	[K].ILESDKPVVEDEDEDEDEDDDEDDDKDEDEAEGQHDGDASGR.[S]		FALSE	1	1	4	0.9191	0	1	1	1180.96	4720.83	4720.82	2.64	0.00312	CID	MS2	0	27.439	35.6335	10050	VL_0008040_JC_B2_2.raw	F4	6.92	1
Jcr4S01341.30	Jcr4S01341.30	[K].NVVAEKPSGEEDAADANKESPADEPEEKVEDK.[E]		FALSE	1	2	3	0.7486	0	1	1	1142.86	3426.56	3426.57	-0.7	-0.0008	CID	MS2	0	11.791	62.7729	16491	VL_0008039_JC_B2_1_200803205633.raw	F3	6.92	1
Jcr4S07807.20	Jcr4S07807.20	[-].mPGLTLGDTVPNLEVETTHGIIK.[L]	N-Term(Prot)(Met-loss)	FALSE	1	0	3	0.7308	0	1	1	768.753	2304.24	2304.24	-0.17	-0.00013	CID	MS2	5.33586	0.469	144.757	49364	VL_0008039_JC_B2_1_200803205633.raw	F3	6.91	1
Jcr4S02621.10	Jcr4S02621.10; Jcr4S02007.40	[R].KVVGcScVVVKDYGEETEGLNVVQQHIK.[S]	C5(Carbamidomethyl); C7(Carbamidomethyl)	FALSE	2	2	4	0.6918	0	1	1	794.403	3174.59	3174.59	-1.25	-0.00099	CID	MS2	47.4031	7.296	103.613	35225	VL_0008036_JC_B1_1.raw	F1	6.91	1
Jcr4S01636.70	Jcr4U29577.10; Jcr4S01636.70	[R].HFNLAGNPEDEFPQLHEGR.[R]		FALSE	2	0	3	0.6556	0	1	1	736.348	2207.03	2207.03	1.96	0.00144	CID	MS2	22.2329	1.523	87.5472	28931	VL_0008036_JC_B1_1.raw	F1	6.91	1
Jcr4S00099.60	Jcr4S00099.60	[K].IADKLEDRPcPPTPTTVQQQDYPELLEK.[C]	C10(Carbamidomethyl)	FALSE	1	1	3	0.5832	0	1	1	1094.55	3281.64	3281.64	1.25	0.00136	CID	MS2	3.69903	3.318	100.614	32676	VL_0008037_JC_B1_2.raw	F2	6.91	1
Jcr4S00077.20	Jcr4S00077.20	[K].ILESDKPVVEDEDEDEDEDDDEDDDKDEDEAEGQHDGDASGR.[S]		FALSE	1	1	5	0.9797	0	1	1	944.971	4720.83	4720.82	2.17	0.00205	CID	MS2	0	9.641	37.1518	10575	VL_0008040_JC_B2_2.raw	F4	6.9	1
Jcr4S00868.50	Jcr4S00868.50	[K].FFGQGGSSFDDAGAGYDQAEPLEGRDDDDSDFAK.[R]		FALSE	1	1	3	0.9116	0	1	1	1196.17	3586.48	3586.48	0.89	0.00106	CID	MS2	5.25765	3.746	118.49	40122	VL_0008040_JC_B2_2.raw	F4	6.9	1
Jcr4S00077.20	Jcr4S00077.20	[K].ILESDKPVVEDEDEDEDEDDDEDDDKDEDEAEGQHDGDASGR.[S]		FALSE	1	1	5	0.8348	0	1	1	944.968	4720.81	4720.82	-1.25	-0.00118	CID	MS2	0	5.213	36.5077	10557	VL_0008042_JC_B3_1.raw	F5	6.9	1
Jcr4S07807.20	Jcr4S07807.20	[-].mPGLTLGDTVPNLEVETTHGIIK.[L]	N-Term(Prot)(Met-loss)	FALSE	1	0	3	0.7232	0	1	1	768.754	2304.25	2304.24	0.85	0.00066	CID	MS2	4.54985	0.844	145.669	50022	VL_0008040_JC_B2_2.raw	F4	6.9	1
Jcr4S02621.10	Jcr4S02621.10; Jcr4S02007.40	[R].KVVGcScVVVKDYGEETEGLNVVQQHIK.[S]	C5(Carbamidomethyl); C7(Carbamidomethyl)	FALSE	2	2	4	0.7083	0	1	1	794.402	3174.59	3174.59	-1.75	-0.00139	CID	MS2	3.17246	4.49	104.139	34050	VL_0008037_JC_B1_2.raw	F2	6.89	1
Jcr4S00279.60	Jcr4S00279.60	[R].RIQSEAGVTDIWDENDEQFR.[C]		FALSE	1	1	3	0.5849	0	1	1	803.376	2408.11	2408.11	1.17	0.00094	CID	MS2	3.11051	2.867	112.014	37889	VL_0008040_JC_B2_2.raw	F4	6.89	1
P00761 SWISS-PROT:P00761	P00761 SWISS-PROT:P00761	[R].LGEHNIDVLEGNEQFINAAK.[I]		TRUE	1	0	3	0.6865	0	1	1	737.707	2211.11	2211.1	0.51	0.00038	CID	MS2	6.11996	0.865	118.432	38960	VL_0008039_JC_B2_1_200803205633.raw	F3	6.89	1
Jcr4S00609.30	Jcr4S00609.30	[K].TDVGSKPEEVKEDVKPESADVSAEK.[A]		FALSE	1	1	3	0.6831	0	1	1	891.774	2673.31	2673.31	-0.6	-0.00054	CID	MS2	15.85	12.826	62.3859	16338	VL_0008039_JC_B2_1_200803205633.raw	F3	6.88	1
Jcr4S00402.60	Jcr4S00402.60	[-].mTTEKEAEVASTVEQPPPATEEAKPAETKPVK.[E]	N-Term(Prot)(Met-loss)	FALSE	1	1	3	0.6439	0	1	1	1098.23	3292.67	3292.68	-3.14	-0.00345	CID	MS2	0	10.49	70.9029	19756	VL_0008039_JC_B2_1_200803205633.raw	F3	6.88	1
Jcr4S02525.30	Jcr4S02525.30	[R].AIRQTDEYGNPIPQTGTTTAYGGAPETGTTGLGMGHR.[Q]		FALSE	1	1	3	0.7089	0	1	1	1259.6	3776.79	3776.79	-0.2	-0.00025	CID	MS2	52.4417	16.697	84.3194	28341	VL_0008042_JC_B3_1.raw	F5	6.87	1
Jcr4S00027.30	Jcr4S00027.30	[K].YGGENADKELVYGKDEVVEK.[N]		FALSE	1	2	3	0.6565	0	1	1	748.034	2242.09	2242.09	-0.5	-0.00038	CID	MS2	21.3798	2.471	74.9154	21382	VL_0008039_JC_B2_1_200803205633.raw	F3	6.87	1
Jcr4S00619.60	Jcr4S00619.60	[R].cESILYLPEKQGFVGSEEYEEAESR.[S]	C1(Carbamidomethyl)	FALSE	1	1	3	0.7307	0	1	1	983.789	2949.35	2949.35	2.34	0.0023	CID	MS2	10.2869	7.719	134.245	44344	VL_0008043_JC_B3_2.raw	F6	6.87	1
Jcr4S00868.50	Jcr4S00868.50	[K].DGGDDKFFGQGGSSFDDAGAGYDQAEPLEGRDDDDSDFAK.[R]		FALSE	1	2	4	0.8079	0	1	1	1044.18	4173.7	4173.7	0.22	0.00023	CID	MS2	29.6888	19.275	116.032	40142	VL_0008042_JC_B3_1.raw	F5	6.87	1
Jcr4S01636.40	Jcr4S01636.40	[R].ITTTQPSHRIDSEGGETEIWDPSEDQFQcAGVAAYR.[D]	C29(Carbamidomethyl)	FALSE	1	1	3	0.7726	0	1	1	1351.29	4051.85	4051.84	3.83	0.00517	CID	MS2	13.6807	8.344	120.816	39524	VL_0008043_JC_B3_2.raw	F6	6.86	1
Jcr4S02308.90	Jcr4S02308.90	[R].VMLDEDKTTLSDVLADATAK.[L]		FALSE	1	1	2	0.6662	0	1	1	1068.54	2136.08	2136.07	3.24	0.00346	CID	MS2	7.13442	6.408	140.12	49483	VL_0008036_JC_B1_1.raw	F1	6.86	1
Jcr4S00279.60	Jcr4S00279.60	[R].RIQSEAGVTDIWDENDEQFR.[C]		FALSE	1	1	3	0.6152	0	1	1	803.377	2408.12	2408.11	2.28	0.00183	CID	MS2	1.66297	0.94	108.19	35633	VL_0008037_JC_B1_2.raw	F2	6.86	1
Jcr4S00349.40	Jcr4S00349.40	[K].HKEEHKQTAITETTPGDPQHHQHEK.[K]		FALSE	1	2	3	0.6589	0	1	1	981.809	2943.41	2943.41	1.6	0.00157	CID	MS2	0	66.807	11.7338	1923	VL_0008037_JC_B1_2.raw	F2	6.86	1
Jcr4S00868.50	Jcr4S00868.50	[K].FFGQGGSSFDDAGAGYDQAEPLEGRDDDDSDFAK.[R]		FALSE	1	1	3	0.8905	0	1	1	1196.16	3586.48	3586.48	0.25	0.0003	CID	MS2	1.37321	1.296	120.452	39761	VL_0008039_JC_B2_1_200803205633.raw	F3	6.85	1
Jcr4S00343.100	Jcr4S00343.100	[K].KLDTHLGGLLSEASSEEDFTGK.[A]		FALSE	1	1	3	0.7299	0	1	1	778.721	2334.15	2334.15	0.66	0.00051	CID	MS2	12.2674	2.645	122.599	40600	VL_0008039_JC_B2_1_200803205633.raw	F3	6.85	1
Jcr4S02525.30	Jcr4S02525.30	[R].QTDEYGNPIPQTGTTTAYGGAPETGTTGLGMGHR.[Q]		FALSE	1	0	3	0.6784	0	1	1	1146.2	3436.59	3436.57	4.31	0.00494	CID	MS2	1.04065	0.377	86.585	29204	VL_0008042_JC_B3_1.raw	F5	6.84	1
Jcr4S00868.50	Jcr4S00868.50	[K].FFGQGGSSFDDAGAGYDQAEPLEGRDDDDSDFAK.[R]		FALSE	1	1	3	0.8947	0	1	1	1196.17	3586.49	3586.48	2.26	0.0027	CID	MS2	1.01073	1.918	121.901	39907	VL_0008043_JC_B3_2.raw	F6	6.84	1
Jcr4S01102.20	Jcr4S01102.20	[K].GGSSLLGAIGETIAEIAQTTK.[E]		FALSE	1	0	2	0.5746	0	1	1	1009.04	2017.08	2017.08	0.35	0.00036	CID	MS2	24.4481	14.342	178.63	63009	VL_0008039_JC_B2_1_200803205633.raw	F3	6.84	1
Jcr4S01519.40	Jcr4S01519.40	[K].KKEEEKPQEEVIVTEFEEK.[V]		FALSE	1	2	3	0.6506	0	1	1	783.401	2348.19	2348.19	0.31	0.00024	CID	MS2	0	8.832	79.1888	25636	VL_0008040_JC_B2_2.raw	F4	6.84	1
Jcr4S01636.70	Jcr4U29577.10; Jcr4S01636.70	[R].HFNLAGNPEDEFPQLHEGR.[R]		FALSE	2	0	3	0.7398	0	1	1	736.348	2207.03	2207.03	2.01	0.00148	CID	MS2	2.52212	0.286	111.785	36330	VL_0008043_JC_B3_2.raw	F6	6.84	1
Jcr4S01519.40	Jcr4S01519.40	[K].KAEEVTPPPPPPPPPAEHEATSHEGEAK.[E]		FALSE	1	1	3	0.7442	0	1	1	976.149	2926.43	2926.42	3.68	0.00359	CID	MS2	4.26214	32.209	39.0044	10200	VL_0008037_JC_B1_2.raw	F2	6.84	1
Jcr4S00868.50	Jcr4S00868.50	[K].DGGDDKFFGQGGSSFDDAGAGYDQAEPLEGRDDDDSDFAK.[R]		FALSE	1	2	4	0.9078	0	1	1	1044.18	4173.69	4173.7	-0.77	-0.0008	CID	MS2	21.3063	2.447	111.291	36853	VL_0008037_JC_B1_2.raw	F2	6.83	1
Jcr4S00501.60	Jcr4S00501.60	[-].mAPIAVGDTLPDGTLAHFDEQDQLQQLSIHSLAAGK.[K]	N-Term(Prot)(Met-loss)	FALSE	1	0	4	0.7218	0	1	1	914.97	3656.86	3656.86	0.72	0.00066	CID	MS2	0.47727	0.76	148.28	52362	VL_0008042_JC_B3_1.raw	F5	6.83	1
Jcr4S01341.30	Jcr4S01341.30	[K].NVVAEKPSGEEDAADANKESPADEPEEKVEDK.[E]		FALSE	1	2	4	0.6647	0	1	1	857.398	3426.57	3426.57	0.68	0.00058	CID	MS2	8.05962	8.069	33.4194	9310	VL_0008040_JC_B2_2.raw	F4	6.83	1
Jcr4S00077.20	Jcr4S00077.20	[K].ILESDKPVVEDEDEDEDEDDDEDDDKDEDEAEGQHDGDASGR.[S]		FALSE	1	1	4	0.9736	0	1	1	1180.96	4720.82	4720.82	-0.25	-0.00029	CID	MS2	4.07422	38.24	39.4482	10789	VL_0008036_JC_B1_1.raw	F1	6.83	1
Jcr4S01636.70	Jcr4U29577.10; Jcr4S01636.70	[R].IGENIADPSRADVYVPEAGR.[V]		FALSE	2	1	3	0.5959	0	1	1	710.358	2129.06	2129.06	-1.12	-0.00079	CID	MS2	2.13395	0.191	78.932	25536	VL_0008040_JC_B2_2.raw	F4	6.83	1
Jcr4S00027.30	Jcr4S00027.30	[K].YGGENADKELVYGKDEVVEK.[N]		FALSE	1	2	3	0.7243	0	1	1	748.034	2242.09	2242.09	0.21	0.00016	CID	MS2	11.7639	9.242	55.3503	16473	VL_0008036_JC_B1_1.raw	F1	6.82	1
Jcr4S01474.40	Jcr4S01474.40	[K].TSDVKEVPHALLNKPASITPGIVEQTK.[S]		FALSE	1	1	3	0.717	0	1	1	958.198	2872.58	2872.58	0.69	0.00066	CID	MS2	2.31293	11.819	95.8964	32749	VL_0008042_JC_B3_1.raw	F5	6.82	1
Jcr4S00099.60	Jcr4S00099.60	[K].IADKLEDRPcPPTPTTVQQQDYPELLEK.[C]	C10(Carbamidomethyl)	FALSE	1	1	3	0.6452	0	1	1	1094.55	3281.62	3281.64	-4.33	-0.00473	CID	MS2	5.23965	7.899	106.099	34059	VL_0008039_JC_B2_1_200803205633.raw	F3	6.82	1
Jcr4S00300.40	Jcr4S00300.40	[K].EEVVVLEETPAGTVASTLK.[E]		FALSE	1	0	2	0.6642	0	1	1	986.527	1972.05	1972.05	-0.69	-0.00068	CID	MS2	16.1953	0.545	137.903	48235	VL_0008042_JC_B3_1.raw	F5	6.82	1
Jcr4S00279.60	Jcr4S00279.60	[R].IQSEAGVTDIWDENDEQFR.[C]		FALSE	1	0	3	0.7004	0	1	1	751.343	2252.01	2252.01	1.46	0.0011	CID	MS2	1.40802	0.29	119.383	41361	VL_0008036_JC_B1_1.raw	F1	6.81	1
Jcr4S04723.10	Jcr4S04723.10	[K].IAAGGEEVENKNTADGEETEDVK.[A]		FALSE	1	1	3	0.5859	0	1	1	802.371	2405.1	2405.1	1.17	0.00094	CID	MS2	0	31.283	25.996	6400	VL_0008043_JC_B3_2.raw	F6	6.81	1
Jcr4S01341.30	Jcr4S01341.30	[K].NVVAEKPSGEEDAADANKESPADEPEEKVEDK.[E]		FALSE	1	2	4	0.7827	0	1	1	857.398	3426.57	3426.57	1.17	0.001	CID	MS2	0.886168	10.574	35.2172	9358	VL_0008043_JC_B3_2.raw	F6	6.81	1
Jcr4S00099.60	Jcr4S00099.60	[K].AScLADKIADKLEDRPcPPTPTTVQQQDYPELLEK.[C]	C3(Carbamidomethyl); C17(Carbamidomethyl)	FALSE	1	2	3	0.5515	0	1	1	1343	4026.98	4026.98	0.32	0.00043	CID	MS2	38.5007	7.484	132.759	45238	VL_0008037_JC_B1_2.raw	F2	6.8	1
Jcr4S01636.40	Jcr4S01636.40	[R].ITTTQPSHRIDSEGGETEIWDPSEDQFQcAGVAAYR.[D]	C29(Carbamidomethyl)	FALSE	1	1	3	0.7044	0	1	1	1351.28	4051.83	4051.84	-0.73	-0.00098	CID	MS2	5.12139	3.156	118.546	39006	VL_0008039_JC_B2_1_200803205633.raw	F3	6.8	1
Jcr4S00279.60	Jcr4S00279.60	[R].GIHGAVFPGcPETFQSPSEPQER.[Y]	C10(Carbamidomethyl)	FALSE	1	0	3	0.6353	0	1	1	843.062	2527.17	2527.17	1.74	0.00147	CID	MS2	2.25369	2.819	94.4938	32229	VL_0008042_JC_B3_1.raw	F5	6.8	1
Jcr4S07226.30	Jcr4S07226.30	[-].mADQLTDDQISEFKEAFSLFDKDGDGcITTK.[E]	N-Term(Prot)(Met-loss+Acetyl); C27(Carbamidomethyl)	FALSE	1	2	3	0.7187	0	1	1	1146.2	3436.59	3436.57	5.69	0.00652	CID	MS2	5.0616	0.682	163.838	57709	VL_0008037_JC_B1_2.raw	F2	6.79	1
Jcr4S01474.40	Jcr4S01474.40	[K].KQLAITEENSDERVDPSSVHNAGSAMVDK.[L]		FALSE	1	2	3	0.732	0	1	1	1043.17	3127.5	3127.5	0.25	0.00026	CID	MS2	13.874	13.164	61.5273	19727	VL_0008042_JC_B3_1.raw	F5	6.79	1
Jcr4S01462.20	Jcr4S01462.20	[K].NLTVARPPEVSAAEGAGLPVAGITAHQALTQAAGIK.[L]		FALSE	1	0	3	0.6966	0	1	1	1160.64	3479.9	3479.9	-0.16	-0.00019	CID	MS2	5.96281	0.858	141.768	48154	VL_0008039_JC_B2_1_200803205633.raw	F3	6.79	1
Jcr4S00171.20	Jcr4S00171.20	[K].YGQDATNVGDEGGFAPNIQENKEGLELLK.[T]		FALSE	1	1	3	0.6932	0	1	1	1036.17	3106.5	3106.5	1.79	0.00185	CID	MS2	8.51592	12.539	131.192	45691	VL_0008042_JC_B3_1.raw	F5	6.78	1
Jcr4S01102.20	Jcr4S01102.20	[K].GGSSLLGAIGETIAEIAQTTK.[E]		FALSE	1	0	2	0.6681	0	1	1	1009.05	2017.09	2017.08	4.06	0.0041	CID	MS2	0.957709	1.855	178.625	63264	VL_0008037_JC_B1_2.raw	F2	6.78	1
Jcr4S00099.60	Jcr4S00099.60	[K].AScLADKIADKLEDRPcPPTPTTVQQQDYPELLEK.[C]	C3(Carbamidomethyl); C17(Carbamidomethyl)	FALSE	1	2	3	0.5088	0	1	1	1343	4026.99	4026.98	1.64	0.0022	CID	MS2	11.5323	44.272	136.004	46269	VL_0008040_JC_B2_2.raw	F4	6.78	1
Jcr4S01636.60	Jcr4S01636.60	[R].IQSEAGTIESWNPSRDQFQcAGVAIVR.[R]	C20(Carbamidomethyl)	FALSE	1	1	4	0.7198	0	1	1	755.626	3019.48	3019.47	3.96	0.00299	CID	MS2	3.13983	4.398	133.104	46740	VL_0008036_JC_B1_1.raw	F1	6.78	1
Jcr4S02525.30	Jcr4S02525.30	[R].QTDEYGNPIPQTGTTTAYGGAPETGTTGLGMGHR.[Q]		FALSE	1	0	3	0.7124	0	1	1	1146.2	3436.58	3436.57	1.86	0.00213	CID	MS2	2.56475	0.257	88.84	28025	VL_0008043_JC_B3_2.raw	F6	6.78	1
Jcr4S02704.30	Jcr4S02704.30	[R].ALVVHELEDDLGKGGHELSLTTGNAGGR.[L]		FALSE	1	1	3	0.7537	0	1	1	949.154	2845.45	2845.44	1.71	0.00162	CID	MS2	0	6.528	136.612	45231	VL_0008043_JC_B3_2.raw	F6	6.78	1
Jcr4S01102.20	Jcr4S01102.20	[K].GGSSLLGAIGETIAEIAQTTK.[E]		FALSE	1	0	2	0.6544	0	1	1	1009.05	2017.09	2017.08	3.65	0.00368	CID	MS2	0.448114	1.994	178.666	64483	VL_0008036_JC_B1_1.raw	F1	6.77	1
Jcr4S01341.30	Jcr4S01341.30	[K].NVVAEKPSGEEDAADANKESPADEPEEKVEDK.[E]		FALSE	1	2	4	0.8095	0	1	1	857.396	3426.56	3426.57	-0.97	-0.00083	CID	MS2	0.69725	0.83	62.9235	16550	VL_0008039_JC_B2_1_200803205633.raw	F3	6.77	1
Jcr4S15586.10	Jcr4S15586.10	[R].KGPKPEETATSGPGGSPTDVKPSASSSSTTGESTEK.[I]		FALSE	1	1	3	0.6366	0	1	1	1159.56	3476.67	3476.65	4.07	0.00472	CID	MS2	5.41894	38.325	22.1997	4899	VL_0008037_JC_B1_2.raw	F2	6.77	1
Jcr4S02525.30	Jcr4S02525.30	[R].AIRQTDEYGNPIPQTGTTTAYGGAPETGTTGLGMGHR.[Q]		FALSE	1	1	3	0.774	0	1	1	1259.6	3776.79	3776.79	0.14	0.00018	CID	MS2	10.7646	44.519	87.4195	27517	VL_0008043_JC_B3_2.raw	F6	6.77	1
Jcr4S00077.20	Jcr4S00077.20	[K].ILESDKPVVEDEDEDEDEDDDEDDDKDEDEAEGQHDGDASGR.[S]		FALSE	1	1	4	0.9275	0	1	1	1180.95	4720.8	4720.82	-4.12	-0.00486	CID	MS2	0	35.017	35.5209	10181	VL_0008042_JC_B3_1.raw	F5	6.76	1
Jcr4S00077.20	Jcr4S00077.20	[K].ILESDKPVVEDEDEDEDEDDDEDDDKDEDEAEGQHDGDASGR.[S]		FALSE	1	1	5	0.7855	0	1	1	944.973	4720.83	4720.82	3.53	0.00333	CID	MS2	0.762615	13.909	36.9554	10513	VL_0008040_JC_B2_2.raw	F4	6.76	1
Jcr4S06850.20	Jcr4S06850.20	[R].KEQLGTEGYQEMGRK.[G]		FALSE	1	2	3	0.6967	0	1	1	585.291	1753.86	1753.85	2.28	0.00133	CID	MS2	28.5524	6.688	27.7786	7331	VL_0008040_JC_B2_2.raw	F4	6.76	1
Jcr4S00349.40	Jcr4S00349.40	[K].HKEEHKQTAITETTPGDPQHHQHEK.[K]		FALSE	1	2	4	0.7618	0	1	1	736.609	2943.41	2943.41	1.43	0.00105	CID	MS2	2.69163	10.16	10.959	1809	VL_0008040_JC_B2_2.raw	F4	6.76	1
Jcr4S02525.30	Jcr4S02525.30	[R].QTDEYGNPIPQTGTTTAYGGAPETGTTGLGMGHR.[Q]		FALSE	1	0	3	0.608	0	1	1	1146.2	3436.58	3436.57	1.86	0.00213	CID	MS2	1.74732	1.243	87.4894	29545	VL_0008042_JC_B3_1.raw	F5	6.76	1
Jcr4S00868.50	Jcr4S00868.50	[K].DGGDDKFFGQGGSSFDDAGAGYDQAEPLEGRDDDDSDFAK.[R]		FALSE	1	2	4	0.8772	0	1	1	1044.18	4173.7	4173.7	-0.06	-6e-05	CID	MS2	32.9988	4.068	111.412	38262	VL_0008036_JC_B1_1.raw	F1	6.76	1
Jcr4S01102.20	Jcr4S01102.20	[R].KAEQEQVHSTGGGEEWETAGR.[F]		FALSE	1	1	3	0.5799	0	1	1	762.684	2286.04	2286.04	-0.41	-0.00031	CID	MS2	0	21.319	27.5918	7266	VL_0008040_JC_B2_2.raw	F4	6.76	1
Jcr4S00099.60	Jcr4S00099.60	[K].AScLADKIADKLEDRPcPPTPTTVQQQDYPELLEK.[C]	C3(Carbamidomethyl); C17(Carbamidomethyl)	FALSE	1	2	3	0.5333	0	1	1	1342.99	4026.97	4026.98	-2.57	-0.00345	CID	MS2	24.5353	9.748	133.854	45014	VL_0008039_JC_B2_1_200803205633.raw	F3	6.75	1
Jcr4S01636.70	Jcr4U29577.10; Jcr4S01636.70	[R].HFNLAGNPEDEFPQLHEGR.[R]		FALSE	2	0	3	0.7244	0	1	1	736.349	2207.03	2207.03	2.29	0.00168	CID	MS2	2.98638	2.05	106.406	35876	VL_0008040_JC_B2_2.raw	F4	6.75	1
Jcr4S00868.50	Jcr4S00868.50	[K].DGGDDKFFGQGGSSFDDAGAGYDQAEPLEGRDDDDSDFAK.[R]		FALSE	1	2	4	0.8741	0	1	1	1044.18	4173.71	4173.7	1.78	0.00186	CID	MS2	3.58418	3.594	117.663	38432	VL_0008043_JC_B3_2.raw	F6	6.75	1
Jcr4S00868.50	Jcr4S00868.50	[K].DGGDDKFFGQGGSSFDDAGAGYDQAEPLEGRDDDDSDFAK.[R]		FALSE	1	2	4	0.8843	0	1	1	1044.18	4173.7	4173.7	0.14	0.00015	CID	MS2	3.24976	7.045	118.036	38564	VL_0008043_JC_B3_2.raw	F6	6.74	1
Jcr4S00953.30	Jcr4S00953.30	[K].SIDMSSNANTDVLDSEKIVNEETGPEQATK.[K]		FALSE	1	1	3	0.5846	0	1	1	1074.84	3222.5	3222.5	1.77	0.0019	CID	MS2	24.1446	15.976	112.008	38494	VL_0008036_JC_B1_1.raw	F1	6.74	1
Jcr4S01636.60	Jcr4S01636.60	[R].IQSEAGTIESWNPSRDQFQcAGVAIVR.[R]	C20(Carbamidomethyl)	FALSE	1	1	3	0.7493	0	1	1	1007.16	3019.48	3019.47	2.93	0.00295	CID	MS2	4.01708	1.717	152.901	52664	VL_0008039_JC_B2_1_200803205633.raw	F3	6.74	1
Jcr4S00772.40	Jcr4S00772.40	[R].ETSTTESNRAEQEPVADASPATALGSTATTTGSSAPTK.[V]		FALSE	1	1	3	0.6899	0	1	1	1241.59	3722.76	3722.75	3.21	0.00398	CID	MS2	0	5.466	64.8762	20099	VL_0008036_JC_B1_1.raw	F1	6.74	1
Jcr4S00868.50	Jcr4S00868.50	[K].FFGQGGSSFDDAGAGYDQAEPLEGRDDDDSDFAK.[R]		FALSE	1	1	3	0.8887	0	1	1	1196.16	3586.48	3586.48	-0.29	-0.00035	CID	MS2	3.74309	2.913	121.614	39807	VL_0008043_JC_B3_2.raw	F6	6.74	1
Jcr4S06850.20	Jcr4S06850.20	[R].KEQLGTEGYQEmGR.[K]	M12(Oxidation)	FALSE	1	1	3	0.6528	0	1	1	547.922	1641.75	1641.75	-0.72	-0.0004	CID	MS2	26.1674	0.741	36.4494	10535	VL_0008042_JC_B3_1.raw	F5	6.74	1
Jcr4S00099.60	Jcr4S00099.60	[K].IADKLEDRPcPPTPTTVQQQDYPELLEK.[C]	C10(Carbamidomethyl)	FALSE	1	1	3	0.5795	0	1	1	1094.55	3281.64	3281.64	0.58	0.00064	CID	MS2	2.4174	4.55	108.341	34954	VL_0008039_JC_B2_1_200803205633.raw	F3	6.73	1
Jcr4S01636.70	Jcr4U29577.10; Jcr4S01636.70	[R].HFNLAGNPEDEFPQLHEGR.[R]		FALSE	2	0	3	0.7236	0	1	1	736.35	2207.03	2207.03	3.86	0.00284	CID	MS2	2.64775	0.333	107.946	36437	VL_0008040_JC_B2_2.raw	F4	6.73	1
Jcr4S00077.20	Jcr4S00077.20	[K].ILESDKPVVEDEDEDEDEDDDEDDDKDEDEAEGQHDGDASGR.[S]		FALSE	1	1	4	0.9926	0	1	1	1180.96	4720.81	4720.82	-0.97	-0.00114	CID	MS2	10.547	38.779	36.004	9597	VL_0008036_JC_B1_1.raw	F1	6.73	1
Jcr4S01636.40	Jcr4S01636.40	[R].GDMHIQIVDDSGNTVMDER.[V]		FALSE	1	0	3	0.679	0	1	1	711.317	2131.94	2131.94	-0.29	-0.00021	CID	MS2	0.988033	0.104	96.7611	30300	VL_0008039_JC_B2_1_200803205633.raw	F3	6.73	1
Jcr4S01341.30	Jcr4S01341.30	[K].NVVAEKPSGEEDAADANKESPADEPEEKVEDK.[E]		FALSE	1	2	4	0.7296	0	1	1	857.397	3426.57	3426.57	-0.47	-0.0004	CID	MS2	0.237126	0.515	62.8677	16528	VL_0008039_JC_B2_1_200803205633.raw	F3	6.73	1
Jcr4S01102.20	Jcr4S01102.20	[K].DKTVETGEGAAHYAGEVAIDVKDK.[A]		FALSE	1	2	4	0.6776	0	1	1	626.563	2503.23	2503.23	-0.14	-9e-05	CID	MS2	2.37507	1.007	78.2676	24026	VL_0008037_JC_B1_2.raw	F2	6.73	1
Jcr4S00077.20	Jcr4S00077.20	[K].ILESDKPVVEDEDEDEDEDDDEDDDKDEDEAEGQHDGDASGR.[S]		FALSE	1	1	4	0.9019	0	1	1	1180.96	4720.82	4720.82	1.4	0.00165	CID	MS2	0	35.731	35.4268	9976	VL_0008040_JC_B2_2.raw	F4	6.73	1
Jcr4S16138.20	Jcr4S16138.20	[R].TRPSGLPGDTTGHNPR.[V]		FALSE	1	0	3	0.6092	0	1	1	554.949	1662.83	1662.83	1.68	0.00093	CID	MS2	5.39534	0.481	44.7136	10104	VL_0008039_JC_B2_1_200803205633.raw	F3	6.73	1
Jcr4S01636.70	Jcr4U29577.10; Jcr4S01636.70	[R].IGENIADPSRADVYVPEAGR.[V]		FALSE	2	1	3	0.5759	0	1	1	710.36	2129.07	2129.06	1.53	0.00109	CID	MS2	1.06297	0.566	79.9986	26729	VL_0008042_JC_B3_1.raw	F5	6.72	1
Jcr4S02223.40	Jcr4S02223.40	[R].NRAPSSDPPAAPVYSGPASSNDR.[Q]		FALSE	1	1	3	0.7068	0	1	1	771.701	2313.09	2313.09	1.16	0.0009	CID	MS2	7.84514	9.821	35.0019	9996	VL_0008042_JC_B3_1.raw	F5	6.72	1
Jcr4S01636.40	Jcr4S01636.40	[R].GDMHIQIVDDSGNTVMDER.[V]		FALSE	1	0	3	0.7273	0	1	1	711.318	2131.94	2131.94	1.23	0.00088	CID	MS2	2.41719	1.488	90.1222	30524	VL_0008042_JC_B3_1.raw	F5	6.71	1
Jcr4S00279.60	Jcr4S00279.60	[R].RIQSEAGVTDIWDENDEQFR.[C]		FALSE	1	1	3	0.6423	0	1	1	803.377	2408.12	2408.11	2.08	0.00167	CID	MS2	1.6096	1.13	112.35	38830	VL_0008042_JC_B3_1.raw	F5	6.71	1
Jcr4S00077.20	Jcr4S00077.20	[K].ILESDKPVVEDEDEDEDEDDDEDDDKDEDEAEGQHDGDASGR.[S]		FALSE	1	1	5	1	0	1	1	944.968	4720.81	4720.82	-1	-0.00094	CID	MS2	0	22.293	36.6005	10391	VL_0008040_JC_B2_2.raw	F4	6.71	1
Jcr4S01341.30	Jcr4S01341.30	[K].NVVAEKPSGEEDAADANKESPADEPEEKVEDK.[E]		FALSE	1	2	4	0.769	0	1	1	857.397	3426.57	3426.57	-0.04	-4e-05	CID	MS2	0	6.254	63.0421	16599	VL_0008039_JC_B2_1_200803205633.raw	F3	6.71	1
P00761 SWISS-PROT:P00761	P00761 SWISS-PROT:P00761	[R].LGEHNIDVLEGNEQFINAAK.[I]		TRUE	1	0	3	0.6537	0	1	1	737.706	2211.1	2211.1	0.3	0.00022	CID	MS2	1.95718	0.675	114.351	39392	VL_0008036_JC_B1_1.raw	F1	6.7	1
Jcr4S01636.60	Jcr4S01636.60	[R].IQSEAGTIESWNPSRDQFQcAGVAIVR.[R]	C20(Carbamidomethyl)	FALSE	1	1	4	0.6791	0	1	1	755.623	3019.47	3019.47	0.12	9e-05	CID	MS2	1.40457	3.553	133.808	46696	VL_0008042_JC_B3_1.raw	F5	6.7	1
Jcr4S00279.60	Jcr4S00279.60	[R].IQSEAGVTDIWDENDEQFR.[C]		FALSE	1	0	3	0.7179	0	1	1	751.342	2252.01	2252.01	0.87	0.00065	CID	MS2	3.3487	2.179	122.469	41486	VL_0008040_JC_B2_2.raw	F4	6.7	1
Jcr4S01102.20	Jcr4S01102.20	[R].KAEQEQVHSTGGGEEWETAGR.[F]		FALSE	1	1	3	0.6134	0	1	1	762.684	2286.04	2286.04	-0.05	-4e-05	CID	MS2	3.03018	36.647	29.6103	7499	VL_0008043_JC_B3_2.raw	F6	6.7	1
Jcr4S02704.30	Jcr4S02704.30	[R].ALVVHELEDDLGKGGHELSLTTGNAGGR.[L]		FALSE	1	1	3	0.7877	0	1	1	949.153	2845.44	2845.44	0.15	0.00014	CID	MS2	9.22278	5.952	134.356	46907	VL_0008042_JC_B3_1.raw	F5	6.69	1
Jcr4S01636.70	Jcr4U29577.10; Jcr4S01636.70	[R].KLQSENDNRGNIISVEDGELQVVRPPR.[T]		FALSE	2	2	3	0.574	0	1	1	1021.54	3062.59	3062.6	-2.28	-0.00232	CID	MS2	0	36.46	100.107	33586	VL_0008040_JC_B2_2.raw	F4	6.69	1
Jcr4S01341.30	Jcr4S01341.30	[K].NVVAEKPSGEEDAADANKESPADEPEEKVEDK.[E]		FALSE	1	2	3	0.7489	0	1	1	1142.86	3426.57	3426.57	0.26	0.0003	CID	MS2	0	14.844	62.9149	16548	VL_0008039_JC_B2_1_200803205633.raw	F3	6.69	1
Jcr4S02621.10	Jcr4S02621.10; Jcr4S02007.40	[R].KVVGcScVVVKDYGEETEGLNVVQQHIK.[S]	C5(Carbamidomethyl); C7(Carbamidomethyl)	FALSE	2	2	4	0.6308	0	1	1	794.403	3174.59	3174.59	-0.78	-0.00062	CID	MS2	1.95627	4.615	103.791	35295	VL_0008036_JC_B1_1.raw	F1	6.69	1
Jcr4S00099.60	Jcr4S00099.60	[K].IADKLEDRPcPPTPTTVQQQDYPELLEK.[C]	C10(Carbamidomethyl)	FALSE	1	1	3	0.7115	0	1	1	1094.55	3281.64	3281.64	0.14	0.00015	CID	MS2	0	34.012	102.254	35099	VL_0008042_JC_B3_1.raw	F5	6.69	1
Jcr4S07807.20	Jcr4S07807.20	[K].IATPVDWKPGDPVVISSNVSNEEAK.[K]		FALSE	1	0	3	0.5868	0	1	1	884.788	2652.35	2652.35	-0.71	-0.00063	CID	MS2	34.823	8.122	120.155	40694	VL_0008040_JC_B2_2.raw	F4	6.68	1
Jcr4S00099.60	Jcr4S00099.60	[K].IADKLEDRPcPPTPTTVQQQDYPELLEK.[C]	C10(Carbamidomethyl)	FALSE	1	1	3	0.7126	0	1	1	1094.55	3281.64	3281.64	0.58	0.00063	CID	MS2	4.02037	3.432	100.349	33949	VL_0008036_JC_B1_1.raw	F1	6.68	1
Jcr4S00279.60	Jcr4S00279.60	[R].RIQSEAGVTDIWDENDEQFR.[C]		FALSE	1	1	3	0.6237	0	1	1	803.377	2408.12	2408.11	1.87	0.0015	CID	MS2	2.02598	0.687	117.018	38212	VL_0008043_JC_B3_2.raw	F6	6.67	1
Jcr4S15586.10	Jcr4S15586.10	[R].KGPKPEETATSGPGGSPTDVKPSASSSSTTGESTEK.[I]		FALSE	1	1	3	0.7031	0	1	1	1159.56	3476.66	3476.65	1.29	0.0015	CID	MS2	4.94486	11.073	21.317	5211	VL_0008042_JC_B3_1.raw	F5	6.67	1
Jcr4S03493.70	Jcr4S03493.70	[K].KLEDIVPSSHNcDVPHVTR.[T]	C12(Carbamidomethyl)	FALSE	1	1	3	0.5322	0	1	1	735.036	2203.09	2203.09	-0.06	-4e-05	CID	MS2	9.67482	2.542	76.0855	21861	VL_0008039_JC_B2_1_200803205633.raw	F3	6.67	1
Jcr4S16138.20	Jcr4S16138.20	[R].TRPSGLPGDTTGHNPR.[V]		FALSE	1	0	3	0.6237	0	1	1	554.95	1662.83	1662.83	2.48	0.00137	CID	MS2	5.17597	1.271	19.371	4375	VL_0008043_JC_B3_2.raw	F6	6.67	1
Jcr4S02308.90	Jcr4S02308.90	[R].VMLDEDKTTLSDVLADATAK.[L]		FALSE	1	1	3	0.6057	0	1	1	712.697	2136.08	2136.07	0.92	0.00065	CID	MS2	0.661922	0.137	140.528	49644	VL_0008036_JC_B1_1.raw	F1	6.67	1
Jcr4S00171.20	Jcr4S00171.20	[K].KYGQDATNVGDEGGFAPNIQENKEGLELLK.[T]		FALSE	1	2	3	0.5937	0	1	1	1078.87	3234.6	3234.59	2.72	0.00294	CID	MS2	7.0005	7.962	123.081	40789	VL_0008039_JC_B2_1_200803205633.raw	F3	6.67	1
Jcr4S02525.30	Jcr4S02525.30	[R].QTDEYGNPIPQTGTTTAYGGAPETGTTGLGMGHR.[Q]		FALSE	1	0	3	0.7241	0	1	1	1146.2	3436.58	3436.57	2.33	0.00267	CID	MS2	2.65727	0.177	85.2804	27956	VL_0008040_JC_B2_2.raw	F4	6.67	1
Jcr4S07226.30	Jcr4S07226.30	[-].mADQLTDDQISEFKEAFSLFDKDGDGcITTK.[E]	N-Term(Prot)(Met-loss+Acetyl); C27(Carbamidomethyl)	FALSE	1	2	3	0.6532	0	1	1	1146.2	3436.59	3436.57	5.58	0.00639	CID	MS2	17.2743	2.354	163.497	58929	VL_0008036_JC_B1_1.raw	F1	6.66	1
Jcr4S00279.60	Jcr4S00279.60	[R].RIQSEAGVTDIWDENDEQFR.[C]		FALSE	1	1	3	0.5721	0	1	1	803.377	2408.12	2408.11	1.78	0.00143	CID	MS2	1.56071	0.122	108.993	37313	VL_0008036_JC_B1_1.raw	F1	6.66	1
Jcr4S01924.60	Jcr4S01924.60	[K].TGPQSSTTTFPESHSQQSDSFEDLPNTQIR.[K]		FALSE	1	0	3	0.7117	0	1	1	1108.18	3322.51	3322.51	0.46	0.00051	CID	MS2	0	13.922	93.4676	31268	VL_0008036_JC_B1_1.raw	F1	6.66	1
Jcr4S01474.40	Jcr4S01474.40	[K].KQLAITEENSDERVDPSSVHNAGSAMVDK.[L]		FALSE	1	2	3	0.7417	0	1	1	1043.17	3127.5	3127.5	0.32	0.00033	CID	MS2	3.60387	10.082	61.0375	18615	VL_0008036_JC_B1_1.raw	F1	6.66	1
Jcr4S00868.50	Jcr4S00868.50	[K].FFGQGGSSFDDAGAGYDQAEPLEGRDDDDSDFAK.[R]		FALSE	1	1	3	0.8724	0	1	1	1196.16	3586.48	3586.48	-0.17	-0.0002	CID	MS2	3.98728	1.116	118.797	41151	VL_0008042_JC_B3_1.raw	F5	6.66	1
Jcr4S00099.60	Jcr4S00099.60	[K].IADKLEDRPcPPTPTTVQQQDYPELLEK.[C]	C10(Carbamidomethyl)	FALSE	1	1	3	0.7192	0	1	1	1094.55	3281.65	3281.64	2.81	0.00307	CID	MS2	2.03719	4.151	98.8691	33379	VL_0008036_JC_B1_1.raw	F1	6.66	1
Jcr4S01636.40	Jcr4S01636.40	[R].ITTTQPSHRIDSEGGETEIWDPSEDQFQcAGVAAYR.[D]	C29(Carbamidomethyl)	FALSE	1	1	3	0.7072	0	1	1	1351.29	4051.87	4051.84	8.08	0.01091	CID	MS2	44.9494	31.255	117.507	39775	VL_0008040_JC_B2_2.raw	F4	6.66	1
Jcr4S16138.20	Jcr4S16138.20	[R].TRPSGLPGDTTGHNPR.[V]		FALSE	1	0	3	0.6135	0	1	1	554.949	1662.83	1662.83	0.6	0.00033	CID	MS2	4.58934	0.817	18.8198	4441	VL_0008042_JC_B3_1.raw	F5	6.65	1
Jcr4S02308.90	Jcr4S02308.90	[R].VmLDEDKTTLSDVLADATAK.[L]	M2(Oxidation)	FALSE	1	1	3	0.6586	0	1	1	718.03	2152.07	2152.07	2.75	0.00197	CID	MS2	0.337304	1.114	133.307	46817	VL_0008036_JC_B1_1.raw	F1	6.65	1
Jcr4S01636.70	Jcr4U29577.10; Jcr4S01636.70	[R].HFNLAGNPEDEFPQLHEGR.[R]		FALSE	2	0	3	0.7319	0	1	1	736.348	2207.03	2207.03	1.71	0.00126	CID	MS2	4.31192	1.605	87.6883	28987	VL_0008036_JC_B1_1.raw	F1	6.64	1
Jcr4S00045.60	Jcr4S00045.60	[K].KEGEEGEGATEEVKK.[S]		FALSE	1	2	3	0.5678	0	1	1	540.598	1619.78	1619.78	2.1	0.00113	CID	MS2	15.1476	21.81	11.6266	2061	VL_0008042_JC_B3_1.raw	F5	6.64	1
Jcr4S01636.40	Jcr4S01636.40	[R].ITTTQPSHRIDSEGGETEIWDPSEDQFQcAGVAAYR.[D]	C29(Carbamidomethyl)	FALSE	1	1	3	0.6325	0	1	1	1351.29	4051.85	4051.84	3.2	0.00432	CID	MS2	4.78508	12.262	118.091	39982	VL_0008040_JC_B2_2.raw	F4	6.64	1
Jcr4S00279.60	Jcr4S00279.60	[R].GIHGAVFPGcPETFQSPSEPQER.[Y]	C10(Carbamidomethyl)	FALSE	1	0	3	0.6596	0	1	1	843.062	2527.17	2527.17	2.11	0.00178	CID	MS2	2.8329	1.98	93.4534	31113	VL_0008040_JC_B2_2.raw	F4	6.64	1
Jcr4S01519.40	Jcr4S01519.40	[K].KAEEVTPPPPPPPPPAEHEATSHEGEAK.[E]		FALSE	1	1	3	0.6983	0	1	1	976.148	2926.43	2926.42	2.36	0.00231	CID	MS2	3.07756	54.93	39.263	10671	VL_0008043_JC_B3_2.raw	F6	6.63	1
Jcr4S02525.30	Jcr4S02525.30	[R].AIRQTDEYGNPIPQTGTTTAYGGAPETGTTGLGMGHR.[Q]		FALSE	1	1	3	0.6591	0	1	1	1259.61	3776.8	3776.79	2.25	0.00284	CID	MS2	6.05696	11.55	84.102	27508	VL_0008040_JC_B2_2.raw	F4	6.63	1
Jcr4S00300.40	Jcr4S00300.40	[K].EEVVVLEETPAGTVASTLK.[E]		FALSE	1	0	2	0.6425	0	1	1	986.529	1972.05	1972.05	1.23	0.00121	CID	MS2	17.5162	0.951	137.619	46854	VL_0008040_JC_B2_2.raw	F4	6.63	1
Jcr4S02525.30	Jcr4S02525.30	[R].AIRQTDEYGNPIPQTGTTTAYGGAPETGTTGLGMGHR.[Q]		FALSE	1	1	3	0.6994	0	1	1	1259.61	3776.8	3776.79	2.74	0.00345	CID	MS2	1.40817	7.111	84.129	27518	VL_0008040_JC_B2_2.raw	F4	6.62	1
Jcr4S20423.10	Jcr4S20423.10	[K].ENLQEQEDLSTKDTTGEENVQEQERPIK.[K]		FALSE	1	1	3	0.577	0	1	1	1096.52	3287.56	3287.55	2.66	0.00292	CID	MS2	0	39.086	52.675	14632	VL_0008037_JC_B1_2.raw	F2	6.62	1
Jcr4S00099.60	Jcr4S00099.60	[K].AScLADKIADKLEDRPcPPTPTTVQQQDYPELLEK.[C]	C3(Carbamidomethyl); C17(Carbamidomethyl)	FALSE	1	2	3	0.5453	0	1	1	1343	4026.98	4026.98	-0.36	-0.00048	CID	MS2	10.5903	11.092	137.903	45730	VL_0008043_JC_B3_2.raw	F6	6.62	1
Jcr4S01636.70	Jcr4U29577.10; Jcr4S01636.70	[R].HFNLAGNPEDEFPQLHEGR.[R]		FALSE	2	0	3	0.7266	0	1	1	736.348	2207.03	2207.03	1.77	0.00131	CID	MS2	1.63211	0.284	108.998	37587	VL_0008042_JC_B3_1.raw	F5	6.62	1
Jcr4S02525.30	Jcr4S02525.30	[R].QTDEYGNPIPQTGTTTAYGGAPETGTTGLGMGHR.[Q]		FALSE	1	0	3	0.7568	0	1	1	1146.2	3436.57	3436.57	0.94	0.00108	CID	MS2	0	2.463	87.6283	28858	VL_0008040_JC_B2_2.raw	F4	6.62	1
Jcr4S00099.60	Jcr4S00099.60	[K].IADKLEDRPcPPTPTTVQQQDYPELLEK.[C]	C10(Carbamidomethyl)	FALSE	1	1	3	0.6677	0	1	1	1094.55	3281.64	3281.64	1.63	0.00179	CID	MS2	0	18.112	101.799	34197	VL_0008040_JC_B2_2.raw	F4	6.62	1
Jcr4S01636.40	Jcr4S01636.40	[R].GDMHIQIVDDSGNTVMDER.[V]		FALSE	1	0	3	0.6994	0	1	1	711.318	2131.94	2131.94	0.29	0.00021	CID	MS2	1.60844	0.428	88.5821	29952	VL_0008042_JC_B3_1.raw	F5	6.62	1
Jcr4S00868.50	Jcr4S00868.50	[K].DGGDDKFFGQGGSSFDDAGAGYDQAEPLEGRDDDDSDFAK.[R]		FALSE	1	2	4	0.7549	0	1	1	1044.18	4173.7	4173.7	-0.43	-0.00045	CID	MS2	24.7606	6.469	116.486	38191	VL_0008039_JC_B2_1_200803205633.raw	F3	6.61	1
Jcr4S00099.60	Jcr4S00099.60	[K].IADKLEDRPcPPTPTTVQQQDYPELLEK.[C]	C10(Carbamidomethyl)	FALSE	1	1	3	0.6384	0	1	1	1094.55	3281.64	3281.64	1.63	0.00179	CID	MS2	4.41364	12.99	101.707	34163	VL_0008040_JC_B2_2.raw	F4	6.61	1
Jcr4S02525.30	Jcr4S02525.30	[R].QTDEYGNPIPQTGTTTAYGGAPETGTTGLGMGHR.[Q]		FALSE	1	0	3	0.5915	0	1	1	1146.2	3436.58	3436.57	1.22	0.0014	CID	MS2	4.6457	8.281	89.8588	30426	VL_0008042_JC_B3_1.raw	F5	6.61	1
Jcr4S00619.60	Jcr4S00619.60	[R].cESILYLPEKQGFVGSEEYEEAESR.[S]	C1(Carbamidomethyl)	FALSE	1	1	3	0.6339	0	1	1	983.79	2949.36	2949.35	3.48	0.00342	CID	MS2	14.4263	3.678	127.843	44651	VL_0008036_JC_B1_1.raw	F1	6.61	1
Jcr4S00547.20	Jcr4S00547.20	[K].TTGIcGSGcAAIADSGTSLLAGPTAIIAEVNHAIGATGVVSQEcK.[A]	C5(Carbamidomethyl); C9(Carbamidomethyl); C44(Carbamidomethyl)	FALSE	1	0	3	0.6702	0	1	1	1462.72	4386.15	4386.14	3.08	0.0045	CID	MS2	16.7519	3.976	177.41	62813	VL_0008037_JC_B1_2.raw	F2	6.61	1
Jcr4S01519.40	Jcr4S01519.40	[K].KAEEVTPPPPPPPPPAEHEATSHEGEAK.[E]		FALSE	1	1	3	0.7095	0	1	1	976.147	2926.43	2926.42	1.74	0.0017	CID	MS2	2.85446	44.294	39.2036	10653	VL_0008043_JC_B3_2.raw	F6	6.61	1
Jcr4S00279.60	Jcr4S00279.60	[R].RIQSEAGVTDIWDENDEQFR.[C]		FALSE	1	1	3	0.6021	0	1	1	803.374	2408.11	2408.11	-1.4	-0.00112	CID	MS2	3.86778	11.364	121.401	39734	VL_0008043_JC_B3_2.raw	F6	6.61	1
Jcr4S02525.30	Jcr4S02525.30	[R].QTDEYGNPIPQTGTTTAYGGAPETGTTGLGMGHR.[Q]		FALSE	1	0	3	0.6868	0	1	1	1146.2	3436.58	3436.57	1.25	0.00143	CID	MS2	1.44067	0.266	83.8239	27468	VL_0008036_JC_B1_1.raw	F1	6.61	1
Jcr4S02965.20	Jcr4S02965.20	[R].IFGHEASGIVESVGPGVTDLKPGDHVLPVFTGEcR.[E]	C34(Carbamidomethyl)	FALSE	1	0	4	0.7564	0	1	1	919.966	3676.84	3676.84	-0.36	-0.00033	CID	MS2	14.8373	1.57	144.133	49112	VL_0008039_JC_B2_1_200803205633.raw	F3	6.61	1
Jcr4S00868.50	Jcr4S00868.50	[K].DGGDDKFFGQGGSSFDDAGAGYDQAEPLEGRDDDDSDFAK.[R]		FALSE	1	2	3	0.9167	0	1	1	1391.92	4173.73	4173.7	8.42	0.01172	CID	MS2	3.48519	30.268	114.818	38873	VL_0008040_JC_B2_2.raw	F4	6.6	1
Jcr4S00279.60	Jcr4S00279.60	[R].RIQSEAGVTDIWDENDEQFR.[C]		FALSE	1	1	3	0.6788	0	1	1	803.376	2408.11	2408.11	0.48	0.00039	CID	MS2	0	5.897	117.57	40691	VL_0008042_JC_B3_1.raw	F5	6.6	1
Jcr4S06850.20	Jcr4S06850.20	[R].KEQLGTEGYQEmGR.[K]	M12(Oxidation)	FALSE	1	1	3	0.653	0	1	1	547.924	1641.76	1641.75	1.41	0.00077	CID	MS2	19.6965	1.062	38.5051	10414	VL_0008043_JC_B3_2.raw	F6	6.6	1
Jcr4S00279.60	Jcr4S00279.60	[R].RIQSEAGVTDIWDENDEQFR.[C]		FALSE	1	1	3	0.6197	0	1	1	803.375	2408.11	2408.11	-0.91	-0.00073	CID	MS2	1.48419	5.776	120.684	39854	VL_0008039_JC_B2_1_200803205633.raw	F3	6.6	1
Jcr4S01636.70	Jcr4U29577.10; Jcr4S01636.70	[R].IGENIADPSRADVYVPEAGR.[V]		FALSE	2	1	3	0.5621	0	1	1	710.359	2129.06	2129.06	0.09	7e-05	CID	MS2	1.66383	0.217	77.9522	23905	VL_0008037_JC_B1_2.raw	F2	6.6	1
Jcr4S01636.40	Jcr4S01636.40	[R].ITTTQPSHRIDSEGGETEIWDPSEDQFQcAGVAAYR.[D]	C29(Carbamidomethyl)	FALSE	1	1	3	0.7162	0	1	1	1351.29	4051.86	4051.84	7.08	0.00956	CID	MS2	15.0329	12.487	120.843	39533	VL_0008043_JC_B3_2.raw	F6	6.59	1
Jcr4S04723.10	Jcr4S04723.10	[K].IAAGGEEVENKNTADGEETEDVK.[A]		FALSE	1	1	3	0.7314	0	1	1	802.372	2405.1	2405.1	2.5	0.002	CID	MS2	9.40349	15.98	55.5563	13660	VL_0008039_JC_B2_1_200803205633.raw	F3	6.59	1
Jcr4S20423.10	Jcr4S20423.10	[K].ENLQEQEDLSTKDTTGEENVQEQERPIK.[K]		FALSE	1	1	3	0.6055	0	1	1	1096.53	3287.56	3287.55	3.58	0.00392	CID	MS2	6.57509	57.38	54.7181	15818	VL_0008043_JC_B3_2.raw	F6	6.59	1
Jcr4S00300.40	Jcr4S00300.40	[R].KEEVVVLEETPAGTVASTLK.[E]		FALSE	1	1	2	0.6844	0	1	1	1050.58	2100.15	2100.14	1.53	0.0016	CID	MS2	12.8656	8.54	125.81	43704	VL_0008042_JC_B3_1.raw	F5	6.59	1
Jcr4S00279.60	Jcr4S00279.60	[R].RIQSEAGVTDIWDENDEQFR.[C]		FALSE	1	1	3	0.5873	0	1	1	803.374	2408.11	2408.11	-1.59	-0.00128	CID	MS2	13.5026	2.441	119.374	39335	VL_0008039_JC_B2_1_200803205633.raw	F3	6.59	1
Jcr4S00279.60	Jcr4S00279.60	[R].GIHGAVFPGcPETFQSPSEPQER.[Y]	C10(Carbamidomethyl)	FALSE	1	0	3	0.6571	0	1	1	843.063	2527.17	2527.17	2.39	0.00202	CID	MS2	3.43562	2.635	97.9806	31380	VL_0008043_JC_B3_2.raw	F6	6.59	1
Jcr4S00077.20	Jcr4S00077.20	[K].APDLSHVISKPETSAMAQDDEEVDETGVEPK.[D]		FALSE	1	0	3	0.6413	0	1	1	1108.85	3324.54	3324.54	-0.44	-0.00049	CID	MS2	10.0082	23.553	92.586	29354	VL_0008043_JC_B3_2.raw	F6	6.58	1
Jcr4S00099.60	Jcr4S00099.60	[K].AScLADKIADKLEDRPcPPTPTTVQQQDYPELLEK.[C]	C3(Carbamidomethyl); C17(Carbamidomethyl)	FALSE	1	2	3	0.5517	0	1	1	1343	4026.98	4026.98	1.11	0.0015	CID	MS2	18.6295	31.788	132.385	46463	VL_0008036_JC_B1_1.raw	F1	6.58	1
Jcr4S02985.110	Jcr4S02985.110; Jcr4S20378.20	[K].NLGDEKPVGEDEAGDGNKESSANDPEEKKPQEK.[EV]		FALSE	2	2	4	0.7006	0	1	1	885.912	3540.63	3540.62	1.74	0.00154	CID	MS2	2.14254	24.812	18.5969	4316	VL_0008040_JC_B2_2.raw	F4	6.58	1
Jcr4S01341.30	Jcr4S01341.30	[K].NVVAEKPSGEEDAADANKESPADEPEEKVEDK.[E]		FALSE	1	2	3	0.7067	0	1	1	1142.86	3426.57	3426.57	0.84	0.00096	CID	MS2	6.01313	18.112	35.3985	9414	VL_0008043_JC_B3_2.raw	F6	6.58	1
Jcr4S01341.30	Jcr4S01341.30	[K].NVVAEKPSGEEDAADANKESPADEPEEKVEDK.[E]		FALSE	1	2	4	0.7553	0	1	1	857.397	3426.57	3426.57	0.25	0.00022	CID	MS2	4.94498	3.205	33.2874	9391	VL_0008042_JC_B3_1.raw	F5	6.58	1
Jcr4S00772.40	Jcr4S00772.40	[R].ETSTTESNRAEQEPVADASPATALGSTATTTGSSAPTK.[V]		FALSE	1	1	3	0.7143	0	1	1	1241.59	3722.74	3722.75	-1.07	-0.00133	CID	MS2	0	12.057	65.2202	20355	VL_0008040_JC_B2_2.raw	F4	6.58	1
Jcr4S06850.20	Jcr4S06850.20	[R].KEQLGTEGYQEmGR.[K]	M12(Oxidation)	FALSE	1	1	3	0.6337	0	1	1	547.924	1641.76	1641.75	2.78	0.00152	CID	MS2	23.7873	4.944	36.9467	10509	VL_0008040_JC_B2_2.raw	F4	6.58	1
Jcr4S01102.20	Jcr4S01102.20	[R].KAEQEQVHSTGGGEEWETAGR.[F]		FALSE	1	1	3	0.7291	0	1	1	762.683	2286.03	2286.04	-1.75	-0.00133	CID	MS2	3.75177	7.456	57.3798	14384	VL_0008039_JC_B2_1_200803205633.raw	F3	6.57	1
Jcr4S00077.20	Jcr4S00077.20	[K].ILESDKPVVEDEDEDEDEDDDEDDDKDEDEAEGQHDGDASGR.[S]		FALSE	1	1	5	0.8491	0	1	1	944.968	4720.81	4720.82	-0.87	-0.00082	CID	MS2	27.9079	12.654	37.7538	10762	VL_0008040_JC_B2_2.raw	F4	6.56	1
Jcr4S00077.20	Jcr4S00077.20	[K].ILESDKPVVEDEDEDEDEDDDEDDDKDEDEAEGQHDGDASGR.[S]		FALSE	1	1	5	0.9863	0	1	1	944.97	4720.82	4720.82	1.03	0.00097	CID	MS2	1.46501	15.784	38.7194	10492	VL_0008043_JC_B3_2.raw	F6	6.56	1
Jcr4S00279.60	Jcr4S00279.60	[R].RIQSEAGVTDIWDENDEQFR.[C]		FALSE	1	1	3	0.6159	0	1	1	803.377	2408.12	2408.11	2	0.00161	CID	MS2	1.97337	1.402	114.69	39677	VL_0008042_JC_B3_1.raw	F5	6.56	1
Jcr4S01195.100	Jcr4S02252.20; Jcr4S01195.100	[K].KDQDKKPSITVIQGPKPGKPTDLSR.[M]		FALSE	2	2	3	0.6494	0	1	1	911.85	2733.54	2733.53	3.73	0.0034	CID	MS2	14.2737	58.372	46.9193	13748	VL_0008040_JC_B2_2.raw	F4	6.56	1
Jcr4S06850.20	Jcr4S06850.20	[R].KEQLGTEGYQEmGR.[K]	M12(Oxidation)	FALSE	1	1	3	0.6509	0	1	1	547.922	1641.75	1641.75	-1.35	-0.00074	CID	MS2	28.2685	4.314	35.8496	10124	VL_0008040_JC_B2_2.raw	F4	6.56	1
Jcr4S06850.20	Jcr4S06850.20	[R].KEQLGTEGYQEmGR.[K]	M12(Oxidation)	FALSE	1	1	3	0.6829	0	1	1	547.922	1641.75	1641.75	-1.17	-0.00064	CID	MS2	27.0658	0.759	36.2793	10469	VL_0008042_JC_B3_1.raw	F5	6.56	1
Jcr4S00279.60	Jcr4S00279.60	[R].GIHGAVFPGcPETFQSPSEPQER.[Y]	C10(Carbamidomethyl)	FALSE	1	0	3	0.7389	0	1	1	843.062	2527.17	2527.17	2.33	0.00197	CID	MS2	2.33564	0.059	88.2127	27833	VL_0008037_JC_B1_2.raw	F2	6.55	1
Jcr4S00099.60	Jcr4S00099.60	[K].IADKLEDRPcPPTPTTVQQQDYPELLEK.[C]	C10(Carbamidomethyl)	FALSE	1	1	3	0.6137	0	1	1	1094.55	3281.64	3281.64	1.36	0.00148	CID	MS2	31.9666	10.739	98.7389	33328	VL_0008036_JC_B1_1.raw	F1	6.55	1
Jcr4S00279.60	Jcr4S00279.60	[R].RIQSEAGVTDIWDENDEQFR.[C]		FALSE	1	1	3	0.6015	0	1	1	803.377	2408.12	2408.11	2.5	0.00201	CID	MS2	1.51905	0.222	109.707	36226	VL_0008037_JC_B1_2.raw	F2	6.55	1
Jcr4S00772.40	Jcr4S00772.40	[K].QAAHVLPNLGQGLSSSGYGPDSGSYQDK.[I]		FALSE	1	0	3	0.716	0	1	1	945.118	2833.34	2833.34	0.31	0.00029	CID	MS2	0	3.871	108.177	34889	VL_0008039_JC_B2_1_200803205633.raw	F3	6.55	1
Jcr4S01651.40	Jcr4S01651.40	[R].LAQGPGGEKPVAAPPAAASQPTEGSKK.[S]		FALSE	1	1	3	0.7221	0	1	1	848.787	2544.35	2544.34	2.13	0.00181	CID	MS2	2.04761	4.937	28.5289	7052	VL_0008036_JC_B1_1.raw	F1	6.55	1
Jcr4S00279.60	Jcr4S00279.60	[R].GIHGAVFPGcPETFQSPSEPQER.[Y]	C10(Carbamidomethyl)	FALSE	1	0	3	0.6595	0	1	1	843.062	2527.17	2527.17	1.71	0.00144	CID	MS2	8.06992	2.358	87.2483	28812	VL_0008036_JC_B1_1.raw	F1	6.55	1
Jcr4S00518.60	Jcr4S00518.60	[K].KPEQSTAGSSEIGLSGQGSSSGTVVPSPSVEK.[H]		FALSE	1	0	3	0.5872	0	1	1	1025.51	3074.51	3074.51	0.36	0.00037	CID	MS2	3.94749	32.064	68.2459	21483	VL_0008040_JC_B2_2.raw	F4	6.54	1
Jcr4S01636.60	Jcr4S01636.60	[R].IQSEAGTIESWNPSRDQFQcAGVAIVR.[R]	C20(Carbamidomethyl)	FALSE	1	1	4	0.7569	0	1	1	755.624	3019.47	3019.47	1.73	0.0013	CID	MS2	2.85596	2.178	132.866	45279	VL_0008037_JC_B1_2.raw	F2	6.54	1
Jcr4S02704.30	Jcr4S02704.30	[R].ALVVHELEDDLGKGGHELSLTTGNAGGR.[L]		FALSE	1	1	4	0.6346	0	1	1	712.118	2845.45	2845.44	1.62	0.00115	CID	MS2	7.69204	0.822	130.898	43831	VL_0008039_JC_B2_1_200803205633.raw	F3	6.54	1
Jcr4S02308.90	Jcr4S02308.90	[R].VmLDEDKTTLSDVLADATAK.[L]	M2(Oxidation)	FALSE	1	1	3	0.63	0	1	1	718.03	2152.08	2152.07	3.01	0.00216	CID	MS2	3.0334	0.669	135.029	45470	VL_0008039_JC_B2_1_200803205633.raw	F3	6.54	1
Jcr4S00099.60	Jcr4S00099.60	[K].IADKLEDRPcPPTPTTVQQQDYPELLEK.[C]	C10(Carbamidomethyl)	FALSE	1	1	3	0.5765	0	1	1	1094.55	3281.63	3281.64	-1.71	-0.00187	CID	MS2	0	7.375	103.867	34953	VL_0008040_JC_B2_2.raw	F4	6.54	1
Jcr4S01102.20	Jcr4S01102.20	[K].DKTVETGEGAAHYAGEVAIDVKDK.[A]		FALSE	1	2	3	0.6575	0	1	1	835.084	2503.24	2503.23	1.99	0.00166	CID	MS2	7.01538	6.953	79.7702	25858	VL_0008040_JC_B2_2.raw	F4	6.54	1
Jcr4S01474.40	Jcr4S01474.40	[K].KQLAITEENSDERVDPSSVHNAGSAMVDK.[L]		FALSE	1	2	4	0.7446	0	1	1	782.629	3127.49	3127.5	-0.75	-0.00059	CID	MS2	0	3.97	61.2849	19633	VL_0008042_JC_B3_1.raw	F5	6.54	1
Jcr4S01102.20	Jcr4S01102.20	[R].KAEQEQVHSTGGGEEWETAGR.[F]		FALSE	1	1	3	0.6391	0	1	1	762.685	2286.04	2286.04	0.67	0.00051	CID	MS2	3.32884	12.293	29.6098	7404	VL_0008036_JC_B1_1.raw	F1	6.54	1
Jcr4S00279.60	Jcr4S00279.60	[R].IQSEAGVTDIWDENDEQFR.[C]		FALSE	1	0	3	0.7645	0	1	1	751.343	2252.01	2252.01	2.11	0.00158	CID	MS2	1.60597	0.399	120.225	41691	VL_0008036_JC_B1_1.raw	F1	6.54	1
Jcr4S06850.20	Jcr4S06850.20	[R].KEQLGTEGYQEmGR.[K]	M12(Oxidation)	FALSE	1	1	3	0.6024	0	1	1	547.922	1641.75	1641.75	-0.79	-0.00043	CID	MS2	35.1421	3.968	36.0045	10180	VL_0008040_JC_B2_2.raw	F4	6.54	1
Jcr4S00279.60	Jcr4S00279.60	[R].GIHGAVFPGcPETFQSPSEPQER.[Y]	C10(Carbamidomethyl)	FALSE	1	0	3	0.6631	0	1	1	843.061	2527.17	2527.17	0.12	0.0001	CID	MS2	5.87329	1.353	89.8035	29835	VL_0008036_JC_B1_1.raw	F1	6.53	1
Jcr4S07807.20	Jcr4S07807.20	[K].IATPVDWKPGDPVVISSNVSNEEAK.[K]		FALSE	1	0	3	0.5237	0	1	1	884.788	2652.35	2652.35	-0.43	-0.00038	CID	MS2	7.80196	1.827	116.256	40141	VL_0008036_JC_B1_1.raw	F1	6.53	1
Jcr4S00279.60	Jcr4S00279.60	[R].RIQSEAGVTDIWDENDEQFR.[C]		FALSE	1	1	3	0.5605	0	1	1	803.376	2408.11	2408.11	0.58	0.00047	CID	MS2	3.38978	8.294	122.158	39998	VL_0008043_JC_B3_2.raw	F6	6.53	1
Jcr4S07226.30	Jcr4S07226.30	[-].mADQLTDDQISEFKEAFSLFDKDGDGcITTK.[E]	N-Term(Prot)(Met-loss+Acetyl); C27(Carbamidomethyl)	FALSE	1	2	3	0.7703	0	1	1	1146.2	3436.58	3436.57	3.21	0.00367	CID	MS2	13.8394	2.235	163.81	55955	VL_0008043_JC_B3_2.raw	F6	6.53	1
Jcr4S00077.20	Jcr4S00077.20	[K].ILESDKPVVEDEDEDEDEDDDEDDDKDEDEAEGQHDGDASGR.[S]		FALSE	1	1	5	0.9219	0	1	1	944.969	4720.82	4720.82	0.24	0.00022	CID	MS2	2.1052	5.124	37.4087	10889	VL_0008042_JC_B3_1.raw	F5	6.53	1
Jcr4S01341.30	Jcr4S01341.30	[K].NVVAEKPSGEEDAADANKESPADEPEEKVEDK.[E]		FALSE	1	2	4	0.758	0	1	1	857.397	3426.56	3426.57	-0.69	-0.00059	CID	MS2	0	1.094	62.6739	16451	VL_0008039_JC_B2_1_200803205633.raw	F3	6.53	1
Jcr4S01636.60	Jcr4S01636.60	[R].GITGEmFPGcPETFQEYQGAGGSSR.[V]	M6(Oxidation); C10(Carbamidomethyl)	FALSE	1	0	3	0.7565	0	1	1	893.721	2679.15	2679.14	1.42	0.00127	CID	MS2	2.16208	2.138	99.4909	32245	VL_0008037_JC_B1_2.raw	F2	6.53	1
Jcr4S00349.40	Jcr4S00349.40	[K].HKEEHKQTAITETTPGDPQHHQHEK.[K]		FALSE	1	2	4	0.7489	0	1	1	736.61	2943.42	2943.41	2.64	0.00195	CID	MS2	17.4613	16.521	11.4937	1956	VL_0008043_JC_B3_2.raw	F6	6.53	1
Jcr4S02704.30	Jcr4S02704.30	[R].ALVVHELEDDLGKGGHELSLTTGNAGGR.[L]		FALSE	1	1	3	0.6708	0	1	1	949.156	2845.45	2845.44	3.62	0.00343	CID	MS2	28.5239	13.053	130.066	45548	VL_0008036_JC_B1_1.raw	F1	6.53	1
Jcr4S01636.70	Jcr4U29577.10; Jcr4S01636.70	[R].HFNLAGNPEDEFPQLHEGR.[R]		FALSE	2	0	3	0.7546	0	1	1	736.349	2207.03	2207.03	2.09	0.00154	CID	MS2	1.70803	0.332	111.015	36055	VL_0008043_JC_B3_2.raw	F6	6.52	1
Jcr4S02525.30	Jcr4S02525.30	[R].QTDEYGNPIPQTGTTTAYGGAPETGTTGLGMGHR.[Q]		FALSE	1	0	3	0.6319	0	1	1	1146.2	3436.57	3436.57	0.48	0.00055	CID	MS2	2.6223	0.14	85.3886	28742	VL_0008042_JC_B3_1.raw	F5	6.52	1
Jcr4S00077.20	Jcr4S00077.20	[K].ILESDKPVVEDEDEDEDEDDDEDDDKDEDEAEGQHDGDASGR.[S]		FALSE	1	1	5	0.9049	0	1	1	944.971	4720.83	4720.82	2.3	0.00217	CID	MS2	0.889454	6.026	37.4611	10090	VL_0008036_JC_B1_1.raw	F1	6.52	1
Jcr4S00434.50	Jcr4S00434.50	[K].SSSATDSATEGGHGSQEVNIGKEPLLR.[L]		FALSE	1	1	3	0.6472	0	1	1	909.775	2727.31	2727.32	-2.4	-0.00218	CID	MS2	21.6945	2.134	80.2362	23562	VL_0008039_JC_B2_1_200803205633.raw	F3	6.52	1
Jcr4S00279.60	Jcr4S00279.60	[R].RIQSEAGVTDIWDENDEQFR.[C]		FALSE	1	1	3	0.6227	0	1	1	803.377	2408.12	2408.11	2.66	0.00213	CID	MS2	1.60805	0.381	110.48	36534	VL_0008037_JC_B1_2.raw	F2	6.52	1
Jcr4S00343.100	Jcr4S00343.100	[K].LDTHLGGLLSEASSEEDFTGK.[A]		FALSE	1	0	3	0.7071	0	1	1	736.02	2206.05	2206.05	-1.92	-0.00141	CID	MS2	0	10.143	133.146	45228	VL_0008040_JC_B2_2.raw	F4	6.52	1
Jcr4S00772.40	Jcr4S00772.40	[R].ETSTTESNRAEQEPVADASPATALGSTATTTGSSAPTK.[V]		FALSE	1	1	3	0.7727	0	1	1	1241.59	3722.76	3722.75	4.6	0.00571	CID	MS2	0	19.718	65.3431	19159	VL_0008037_JC_B1_2.raw	F2	6.51	1
Jcr4S02308.90	Jcr4S02308.90	[R].VmLDEDKTTLSDVLADATAK.[L]	M2(Oxidation)	FALSE	1	1	3	0.6114	0	1	1	718.03	2152.07	2152.07	2.68	0.00192	CID	MS2	1.65553	2.194	136.601	46480	VL_0008040_JC_B2_2.raw	F4	6.51	1
Jcr4S02525.30	Jcr4S02525.30	[R].QTDEYGNPIPQTGTTTAYGGAPETGTTGLGMGHR.[Q]		FALSE	1	0	3	0.659	0	1	1	1146.19	3436.56	3436.57	-3.57	-0.00409	CID	MS2	3.54943	12.153	90.2193	30562	VL_0008042_JC_B3_1.raw	F5	6.51	1
Jcr4S06850.20	Jcr4S06850.20	[R].KEQLGTEGYQEMGRK.[G]		FALSE	1	2	3	0.6651	0	1	1	585.29	1753.86	1753.85	1.31	0.00076	CID	MS2	20.2663	3.614	28.2268	7554	VL_0008042_JC_B3_1.raw	F5	6.51	1
Jcr4S02525.30	Jcr4S02525.30	[R].QTDEYGNPIPQTGTTTAYGGAPETGTTGLGMGHR.[Q]		FALSE	1	0	3	0.6959	0	1	1	1146.2	3436.58	3436.57	1.57	0.00179	CID	MS2	0	0.504	84.3354	27666	VL_0008036_JC_B1_1.raw	F1	6.51	1
Jcr4S06850.20	Jcr4S06850.20	[R].KEQLGTEGYQEMGR.[K]		FALSE	1	1	3	0.553	0	1	1	542.591	1625.76	1625.76	0.13	7e-05	CID	MS2	3.49326	0.538	38.2496	10326	VL_0008043_JC_B3_2.raw	F6	6.51	1
Jcr4S00077.20	Jcr4S00077.20	[K].APDLSHVISKPETSAMAQDDEEVDETGVEPK.[D]		FALSE	1	0	3	0.6375	0	1	1	1108.85	3324.54	3324.54	-0.85	-0.00094	CID	MS2	6.672	7.186	89.3518	29508	VL_0008040_JC_B2_2.raw	F4	6.51	1
Jcr4S07807.20	Jcr4S07807.20	[-].mPGLTLGDTVPNLEVETTHGIIK.[L]	N-Term(Prot)(Met-loss)	FALSE	1	0	3	0.6452	0	1	1	768.753	2304.25	2304.24	0.37	0.00028	CID	MS2	5.26804	0.945	145.886	51403	VL_0008042_JC_B3_1.raw	F5	6.51	1
Jcr4S01636.60	Jcr4S01636.60	[R].IQSEAGTIESWNPSRDQFQcAGVAIVR.[R]	C20(Carbamidomethyl)	FALSE	1	1	3	0.7112	0	1	1	1007.16	3019.48	3019.47	3.64	0.00366	CID	MS2	5.96554	0.473	136.873	47850	VL_0008042_JC_B3_1.raw	F5	6.51	1
Jcr4S01636.60	Jcr4S01636.60	[R].IQSEAGTIESWNPSRDQFQcAGVAIVR.[R]	C20(Carbamidomethyl)	FALSE	1	1	3	0.6621	0	1	1	1007.16	3019.47	3019.47	0.45	0.00045	CID	MS2	0.951483	1.231	150.975	51884	VL_0008039_JC_B2_1_200803205633.raw	F3	6.51	1
Jcr4S00099.60	Jcr4S00099.60	[K].LEDRPcPPTPTTVQQQDYPELLEK.[C]	C6(Carbamidomethyl)	FALSE	1	0	3	0.6585	0	1	1	952.137	2854.4	2854.39	1.51	0.00144	CID	MS2	2.91385	8.457	98.6723	33302	VL_0008036_JC_B1_1.raw	F1	6.5	1
Jcr4S02216.30	Jcr4S02216.30	[K].NVNEEDKDKEENAVEVGPGDASASK.[V]		FALSE	1	2	3	0.7462	0	1	1	877.741	2631.21	2631.2	2.78	0.00244	CID	MS2	8.73297	37.837	27.1377	6729	VL_0008043_JC_B3_2.raw	F6	6.5	1
Jcr4S02308.90	Jcr4S02308.90	[R].VmLDEDKTTLSDVLADATAK.[L]	M2(Oxidation)	FALSE	1	1	3	0.6369	0	1	1	718.029	2152.07	2152.07	1.04	0.00075	CID	MS2	1.44392	1.135	136.755	47806	VL_0008042_JC_B3_1.raw	F5	6.5	1
Jcr4S00077.20	Jcr4S00077.20	[K].ILESDKPVVEDEDEDEDEDDDEDDDKDEDEAEGQHDGDASGR.[S]		FALSE	1	1	5	0.8785	0	1	1	944.97	4720.82	4720.82	0.49	0.00046	CID	MS2	2.89457	14.957	37.8597	10795	VL_0008040_JC_B2_2.raw	F4	6.5	1
Jcr4S00099.60	Jcr4S00099.60	[K].LEDRPcPPTPTTVQQQDYPELLEK.[C]	C6(Carbamidomethyl)	FALSE	1	0	3	0.6354	0	1	1	952.136	2854.39	2854.39	0.16	0.00015	CID	MS2	0	12.725	102.994	34636	VL_0008040_JC_B2_2.raw	F4	6.5	1
Jcr4S00300.40	Jcr4S00300.40	[K].EEVVVLEETPAGTVASTLK.[E]		FALSE	1	0	2	0.6108	0	1	1	986.53	1972.05	1972.05	2	0.00198	CID	MS2	2.32161	0.64	135.205	47543	VL_0008036_JC_B1_1.raw	F1	6.5	1
Jcr4S02525.30	Jcr4S02525.30	[R].QTDEYGNPIPQTGTTTAYGGAPETGTTGLGMGHR.[Q]		FALSE	1	0	3	0.6585	0	1	1	1146.2	3436.57	3436.57	0.82	0.00094	CID	MS2	1.54404	0.312	83.9913	27534	VL_0008036_JC_B1_1.raw	F1	6.5	1
Jcr4S16138.20	Jcr4S16138.20	[-].mESLKETAANVGASAK.[A]	N-Term(Prot)(Acetyl)	FALSE	1	1	2	0.6185	0	1	1	824.915	1648.82	1648.82	1.31	0.00108	CID	MS2	2.43115	0.21	98.1849	31738	VL_0008037_JC_B1_2.raw	F2	6.5	1
Jcr4S00868.50	Jcr4S00868.50	[K].FFGQGGSSFDDAGAGYDQAEPLEGRDDDDSDFAK.[R]		FALSE	1	1	3	0.9123	0	1	1	1196.16	3586.48	3586.48	-0.44	-0.00052	CID	MS2	0.733146	5.017	119.343	40420	VL_0008040_JC_B2_2.raw	F4	6.5	1
Jcr4S01636.40	Jcr4S01636.40	[R].ITTTQPSHRIDSEGGETEIWDPSEDQFQcAGVAAYR.[D]	C29(Carbamidomethyl)	FALSE	1	1	3	0.755	0	1	1	1351.28	4051.84	4051.84	0.58	0.00078	CID	MS2	35.0416	18.717	117.747	39861	VL_0008040_JC_B2_2.raw	F4	6.49	1
Jcr4S15586.10	Jcr4S15586.10	[R].KGPKPEETATSGPGGSPTDVKPSASSSSTTGESTEK.[I]		FALSE	1	1	3	0.7227	0	1	1	1159.56	3476.65	3476.65	0.38	0.00044	CID	MS2	3.1762	22.216	21.5612	4855	VL_0008036_JC_B1_1.raw	F1	6.49	1
Jcr4S06850.20	Jcr4S06850.20	[R].KEQLGTEGYQEmGR.[K]	M12(Oxidation)	FALSE	1	1	3	0.6641	0	1	1	547.924	1641.76	1641.75	2.11	0.00115	CID	MS2	27.6848	3.499	36.8462	10476	VL_0008040_JC_B2_2.raw	F4	6.49	1
Jcr4S00077.20	Jcr4S00077.20	[K].ILESDKPVVEDEDEDEDEDDDEDDDKDEDEAEGQHDGDASGR.[S]		FALSE	1	1	5	0.923	0	1	1	944.968	4720.81	4720.82	-1.06	-0.001	CID	MS2	3.88779	17.296	36.602	9792	VL_0008036_JC_B1_1.raw	F1	6.49	1
Jcr4S00279.60	Jcr4S00279.60	[R].GIHGAVFPGcPETFQSPSEPQER.[Y]	C10(Carbamidomethyl)	FALSE	1	0	3	0.621	0	1	1	843.062	2527.17	2527.17	2.18	0.00183	CID	MS2	2.74844	6.786	98.7608	31657	VL_0008043_JC_B3_2.raw	F6	6.49	1
Jcr4S02308.80	Jcr4S02308.80	[R].ATGINEVLPGGIGAEAQSAATR.[N]		FALSE	1	0	2	0.7103	0	1	1	1042.04	2083.08	2083.08	2.13	0.00221	CID	MS2	1.30863	9.698	117.758	38465	VL_0008043_JC_B3_2.raw	F6	6.49	1
Jcr4S00279.60	Jcr4S00279.60	[R].RIQSEAGVTDIWDENDEQFR.[C]		FALSE	1	1	3	0.6086	0	1	1	803.378	2408.12	2408.11	2.79	0.00224	CID	MS2	2.39483	4.296	118.549	38741	VL_0008043_JC_B3_2.raw	F6	6.49	1
Jcr4S00868.50	Jcr4S00868.50	[K].DGGDDKFFGQGGSSFDDAGAGYDQAEPLEGRDDDDSDFAK.[R]		FALSE	1	2	4	0.7119	0	1	1	1044.17	4173.67	4173.7	-7.22	-0.00753	CID	MS2	15.5521	2.263	117.006	38397	VL_0008039_JC_B2_1_200803205633.raw	F3	6.49	1
Jcr4S00868.50	Jcr4S00868.50	[K].FFGQGGSSFDDAGAGYDQAEPLEGRDDDDSDFAK.[R]		FALSE	1	1	3	0.8891	0	1	1	1196.17	3586.49	3586.48	3.14	0.00375	CID	MS2	6.96235	17.15	119.698	40543	VL_0008040_JC_B2_2.raw	F4	6.49	1
Jcr4S00868.50	Jcr4S00868.50	[K].FFGQGGSSFDDAGAGYDQAEPLEGRDDDDSDFAK.[R]		FALSE	1	1	3	0.8613	0	1	1	1196.16	3586.47	3586.48	-2.81	-0.00336	CID	MS2	1.20414	0.68	120.286	39695	VL_0008039_JC_B2_1_200803205633.raw	F3	6.49	1
Jcr4S02965.20	Jcr4S02965.20	[R].IFGHEASGIVESVGPGVTDLKPGDHVLPVFTGEcR.[E]	C34(Carbamidomethyl)	FALSE	1	0	4	0.6703	0	1	1	919.967	3676.85	3676.84	1.35	0.00124	CID	MS2	3.47415	0.729	144.37	51184	VL_0008036_JC_B1_1.raw	F1	6.49	1
Jcr4S15586.10	Jcr4S15586.10	[R].KGPKPEETATSGPGGSPTDVKPSASSSSTTGESTEK.[I]		FALSE	1	1	4	0.713	0	1	1	869.919	3476.65	3476.65	0.82	0.00072	CID	MS2	1.38109	4.948	51.8456	12337	VL_0008039_JC_B2_1_200803205633.raw	F3	6.48	1
Jcr4S01102.20	Jcr4S01102.20	[K].GGSSLLGAIGETIAEIAQTTK.[E]		FALSE	1	0	3	0.6327	0	1	1	673.035	2017.09	2017.08	5.25	0.00353	CID	MS2	0.325118	5.278	178.601	61203	VL_0008043_JC_B3_2.raw	F6	6.48	1
Jcr4S02525.30	Jcr4S02525.30	[R].QTDEYGNPIPQTGTTTAYGGAPETGTTGLGmGHR.[Q]	M31(Oxidation)	FALSE	1	0	3	0.7546	0	1	1	1151.53	3452.57	3452.57	2.62	0.00301	CID	MS2	1.7671	17.666	78.6868	24441	VL_0008043_JC_B3_2.raw	F6	6.48	1
Jcr4S00077.20	Jcr4S00077.20	[K].ILESDKPVVEDEDEDEDEDDDEDDDKDEDEAEGQHDGDASGR.[S]		FALSE	1	1	5	0.8858	0	1	1	944.972	4720.83	4720.82	2.62	0.00248	CID	MS2	4.78902	13.597	36.0438	10195	VL_0008040_JC_B2_2.raw	F4	6.48	1
Jcr4S15586.10	Jcr4S15586.10	[R].KGPKPEETATSGPGGSPTDVKPSASSSSTTGESTEK.[I]		FALSE	1	1	3	0.659	0	1	1	1159.56	3476.66	3476.65	1.34	0.00155	CID	MS2	9.23634	25.39	52.1453	12442	VL_0008039_JC_B2_1_200803205633.raw	F3	6.48	1
Jcr4S01474.40	Jcr4S01474.40	[K].VAETGSNMISKVPGMGTETANEEESKVK.[G]		FALSE	1	2	3	0.6003	0	1	1	975.139	2923.4	2923.4	0	0	CID	MS2	33.9876	13.334	81.9049	26723	VL_0008036_JC_B1_1.raw	F1	6.48	1
Jcr4S01474.40	Jcr4S01474.40	[K].KQLAITEENSDERVDPSSVHNAGSAMVDK.[L]		FALSE	1	2	4	0.6667	0	1	1	782.629	3127.49	3127.5	-0.66	-0.00052	CID	MS2	4.17406	4.632	61.7441	19046	VL_0008040_JC_B2_2.raw	F4	6.48	1
Jcr4S02525.30	Jcr4S02525.30	[R].QTDEYGNPIPQTGTTTAYGGAPETGTTGLGMGHR.[Q]		FALSE	1	0	3	0.7531	0	1	1	1146.2	3436.58	3436.57	1.64	0.00188	CID	MS2	0.240303	2.004	90.3395	28554	VL_0008043_JC_B3_2.raw	F6	6.48	1
Jcr4S00343.100	Jcr4S00343.100	[K].LDTHLGGLLSEASSEEDFTGK.[A]		FALSE	1	0	3	0.6723	0	1	1	736.022	2206.05	2206.05	-0.06	-4e-05	CID	MS2	0	2.884	129.618	43994	VL_0008037_JC_B1_2.raw	F2	6.47	1
Jcr4S01636.60	Jcr4S01636.60	[R].IQSEAGTIESWNPSRDQFQcAGVAIVR.[R]	C20(Carbamidomethyl)	FALSE	1	1	4	0.6878	0	1	1	755.624	3019.47	3019.47	1.29	0.00097	CID	MS2	0.959261	1.41	131.185	45992	VL_0008036_JC_B1_1.raw	F1	6.47	1
Jcr4S01636.60	Jcr4S01636.60	[R].GITGEmFPGcPETFQEYQGAGGSSR.[V]	M6(Oxidation); C10(Carbamidomethyl)	FALSE	1	0	3	0.7728	0	1	1	893.72	2679.15	2679.14	0.14	0.00013	CID	MS2	3.69407	1.576	99.2894	33540	VL_0008036_JC_B1_1.raw	F1	6.47	1
Jcr4S00868.50	Jcr4S00868.50	[K].FFGQGGSSFDDAGAGYDQAEPLEGRDDDDSDFAK.[R]		FALSE	1	1	3	0.8872	0	1	1	1196.16	3586.48	3586.48	-0.46	-0.00055	CID	MS2	1.00478	1.358	120.537	39795	VL_0008039_JC_B2_1_200803205633.raw	F3	6.47	1
Jcr4S01636.60	Jcr4S01636.60	[R].IQSEAGTIESWNPSRDQFQcAGVAIVR.[R]	C20(Carbamidomethyl)	FALSE	1	1	3	0.7342	0	1	1	1007.16	3019.47	3019.47	1.45	0.00146	CID	MS2	6.88021	1.842	150.221	50576	VL_0008043_JC_B3_2.raw	F6	6.47	1
Jcr4S06850.20	Jcr4S06850.20	[R].KEQLGTEGYQEmGR.[K]	M12(Oxidation)	FALSE	1	1	3	0.6522	0	1	1	547.922	1641.75	1641.75	-0.49	-0.00027	CID	MS2	27.9374	2.094	38.6248	10458	VL_0008043_JC_B3_2.raw	F6	6.47	1
Jcr4S00619.60	Jcr4S00619.60	[R].cESILYLPEKQGFVGSEEYEEAESR.[S]	C1(Carbamidomethyl)	FALSE	1	1	3	0.6754	0	1	1	983.789	2949.35	2949.35	2.27	0.00223	CID	MS2	11.2854	15.749	130.87	44395	VL_0008040_JC_B2_2.raw	F4	6.47	1
Jcr4S00050.100	Jcr4S00050.100	[K].SEDIDHNDEGEDDANQLASEEEAAAEK.[A]		FALSE	1	0	3	0.8764	0	1	1	977.732	2931.18	2931.19	-2.11	-0.00206	CID	MS2	6.43825	13.9	66.4773	20830	VL_0008040_JC_B2_2.raw	F4	6.47	1
Jcr4S02308.90	Jcr4S02308.90	[R].VMLDEDKTTLSDVLADATAK.[L]		FALSE	1	1	3	0.6167	0	1	1	712.696	2136.07	2136.07	-0.11	-8e-05	CID	MS2	0.847709	0.192	142.336	49984	VL_0008042_JC_B3_1.raw	F5	6.47	1
Jcr4S00099.60	Jcr4S00099.60	[K].IADKLEDRPcPPTPTTVQQQDYPELLEK.[C]	C10(Carbamidomethyl)	FALSE	1	1	3	0.6229	0	1	1	1094.55	3281.64	3281.64	1.69	0.00185	CID	MS2	10.4984	14.216	100.564	34033	VL_0008036_JC_B1_1.raw	F1	6.47	1
Jcr4S01636.60	Jcr4S01636.60	[R].IQSEAGTIESWNPSRDQFQcAGVAIVR.[R]	C20(Carbamidomethyl)	FALSE	1	1	3	0.7508	0	1	1	1007.16	3019.47	3019.47	-0.49	-0.0005	CID	MS2	1.39978	0.931	140.948	46902	VL_0008043_JC_B3_2.raw	F6	6.46	1
Jcr4S01636.60	Jcr4S01636.60	[R].IQSEAGTIESWNPSRDQFQcAGVAIVR.[R]	C20(Carbamidomethyl)	FALSE	1	1	3	0.6842	0	1	1	1007.16	3019.47	3019.47	0.84	0.00085	CID	MS2	23.3887	11.588	132.592	45030	VL_0008040_JC_B2_2.raw	F4	6.46	1
Jcr4S04723.10	Jcr4S04723.10	[K].IAAGGEEVENKNTADGEETEDVK.[A]		FALSE	1	1	3	0.5728	0	1	1	802.372	2405.1	2405.1	2.26	0.00181	CID	MS2	0	30.708	26.1327	6110	VL_0008037_JC_B1_2.raw	F2	6.46	1
Jcr4S00300.40	Jcr4S00300.40	[R].KEEVVVLEETPAGTVASTLK.[E]		FALSE	1	1	2	0.6672	0	1	1	1050.57	2100.14	2100.14	-0.64	-0.00068	CID	MS2	1.48254	3.677	125.289	41666	VL_0008039_JC_B2_1_200803205633.raw	F3	6.46	1
Jcr4S01474.40	Jcr4S01474.40	[K].VAETGSNMISKVPGMGTETANEEESKVK.[G]		FALSE	1	2	3	0.6563	0	1	1	975.141	2923.41	2923.4	2.11	0.00205	CID	MS2	31.5076	28.203	84.0212	27478	VL_0008040_JC_B2_2.raw	F4	6.46	1
Jcr4S00077.20	Jcr4S00077.20	[K].ILESDKPVVEDEDEDEDEDDDEDDDKDEDEAEGQHDGDASGR.[S]		FALSE	1	1	5	0.9365	0	1	1	944.971	4720.83	4720.82	2.43	0.00229	CID	MS2	1.59263	26.763	35.6359	10051	VL_0008040_JC_B2_2.raw	F4	6.46	1
Jcr4S00027.260	Jcr4S00027.260	[K].VEEKPAIDVVEETKEEQPKEVDDPESLVESSEKPR.[E]		FALSE	1	2	5	0.6858	0	1	1	799.599	3993.97	3993.97	0.32	0.00026	CID	MS2	9.20164	5.73	99.2123	32137	VL_0008037_JC_B1_2.raw	F2	6.46	1
Jcr4S00772.40	Jcr4S00772.40	[R].ETSTTESNRAEQEPVADASPATALGSTATTTGSSAPTK.[V]		FALSE	1	1	3	0.7307	0	1	1	1241.59	3722.75	3722.75	-0.09	-0.00011	CID	MS2	3.32415	22.504	65.1728	20338	VL_0008040_JC_B2_2.raw	F4	6.46	1
Jcr4S06850.20	Jcr4S06850.20	[R].KEQLGTEGYQEmGR.[K]	M12(Oxidation)	FALSE	1	1	3	0.5922	0	1	1	547.923	1641.75	1641.75	-0.39	-0.00021	CID	MS2	17.8396	0.74	36.7996	10667	VL_0008042_JC_B3_1.raw	F5	6.45	1
Jcr4S00868.50	Jcr4S00868.50	[K].DGGDDKFFGQGGSSFDDAGAGYDQAEPLEGRDDDDSDFAK.[R]		FALSE	1	2	3	0.893	0	1	1	1391.91	4173.72	4173.7	5.94	0.00827	CID	MS2	13.2693	32.53	114.983	39783	VL_0008042_JC_B3_1.raw	F5	6.45	1
Jcr4S01753.10	Jcr4S01753.10	[R].EAQGTQDLSVDDQSNINSEAPDVQEVSQASDLKR.[G]		FALSE	1	1	3	0.7271	0	1	1	1225.24	3673.71	3673.71	2	0.00244	CID	MS2	7.56447	9.475	92.228	30632	VL_0008040_JC_B2_2.raw	F4	6.45	1
P00761 SWISS-PROT:P00761	P00761 SWISS-PROT:P00761	[R].LGEHNIDVLEGNEQFINAAK.[I]		TRUE	1	0	2	0.4961	0	1	1	1106.06	2211.1	2211.1	-0.23	-0.00025	CID	MS2	1.71491	3.315	118.984	39179	VL_0008039_JC_B2_1_200803205633.raw	F3	6.45	1
Jcr4S00300.40	Jcr4S00300.40	[K].EEVVVLEETPAGTVASTLK.[E]		FALSE	1	0	2	0.6388	0	1	1	986.529	1972.05	1972.05	1.52	0.0015	CID	MS2	2.56974	0.53	137.533	46439	VL_0008039_JC_B2_1_200803205633.raw	F3	6.45	1
Jcr4S01474.40	Jcr4S01474.40	[K].TSDVKEVPHALLNKPASITPGIVEQTK.[S]		FALSE	1	1	3	0.738	0	1	1	958.198	2872.58	2872.58	0.89	0.00085	CID	MS2	2.43214	3.413	99.9884	31613	VL_0008039_JC_B2_1_200803205633.raw	F3	6.45	1
Jcr4S16138.20	Jcr4S16138.20	[R].TRPSGLPGDTTGHNPR.[V]		FALSE	1	0	3	0.6527	0	1	1	554.949	1662.83	1662.83	1.93	0.00107	CID	MS2	17.5373	16.493	18.6045	4144	VL_0008043_JC_B3_2.raw	F6	6.45	1
Jcr4S06850.20	Jcr4S06850.20	[R].KEQLGTEGYQEMGR.[K]		FALSE	1	1	3	0.5714	0	1	1	542.592	1625.76	1625.76	1.12	0.00061	CID	MS2	4.40303	0.262	36.893	10700	VL_0008042_JC_B3_1.raw	F5	6.44	1
Jcr4S02308.80	Jcr4S02308.80	[R].NRPDMHATPGGVTASMAAAAR.[M]		FALSE	1	0	3	0.6724	0	1	1	694.67	2081.99	2082	-1.06	-0.00073	CID	MS2	5.07526	0.26	78.1151	22688	VL_0008039_JC_B2_1_200803205633.raw	F3	6.44	1
Jcr4S06850.20	Jcr4S06850.20	[R].KEQLGTEGYQEmGR.[K]	M12(Oxidation)	FALSE	1	1	3	0.6879	0	1	1	547.923	1641.75	1641.75	0.43	0.00024	CID	MS2	18.2467	1.358	36.6241	10399	VL_0008040_JC_B2_2.raw	F4	6.44	1
Jcr4S00099.60	Jcr4S00099.60	[K].IADKLEDRPcPPTPTTVQQQDYPELLEK.[C]	C10(Carbamidomethyl)	FALSE	1	1	3	0.6506	0	1	1	1094.55	3281.64	3281.64	1.36	0.00148	CID	MS2	8.69615	7.023	100.49	34004	VL_0008036_JC_B1_1.raw	F1	6.44	1
Jcr4S01636.60	Jcr4S01636.60	[R].IQSEAGTIESWNPSRDQFQcAGVAIVR.[R]	C20(Carbamidomethyl)	FALSE	1	1	3	0.7205	0	1	1	1007.16	3019.48	3019.47	2.84	0.00286	CID	MS2	7.55249	9.573	129.083	43743	VL_0008040_JC_B2_2.raw	F4	6.44	1
Jcr4S00279.60	Jcr4S00279.60	[R].GIHGAVFPGcPETFQSPSEPQER.[Y]	C10(Carbamidomethyl)	FALSE	1	0	3	0.604	0	1	1	843.061	2527.17	2527.17	1.09	0.00092	CID	MS2	1.58615	0.144	95.6713	30522	VL_0008043_JC_B3_2.raw	F6	6.44	1
Jcr4S01636.60	Jcr4S01636.60	[R].IQSEAGTIESWNPSRDQFQcAGVAIVR.[R]	C20(Carbamidomethyl)	FALSE	1	1	3	0.7205	0	1	1	1007.16	3019.47	3019.47	-0.49	-0.00049	CID	MS2	1.94719	2.057	145.942	51425	VL_0008042_JC_B3_1.raw	F5	6.44	1
Jcr4S00279.60	Jcr4S00279.60	[R].RIQSEAGVTDIWDENDEQFR.[C]		FALSE	1	1	3	0.6273	0	1	1	803.378	2408.12	2408.11	3.23	0.00259	CID	MS2	3.45563	2.639	114.286	38692	VL_0008040_JC_B2_2.raw	F4	6.44	1
Jcr4S01102.20	Jcr4S01102.20	[K].DKTVETGEGAAHYAGEVAIDVK.[D]		FALSE	1	1	3	0.6351	0	1	1	754.042	2260.11	2260.11	1.04	0.00078	CID	MS2	0.72792	1.96	78.1016	25246	VL_0008036_JC_B1_1.raw	F1	6.44	1
Jcr4S01753.10	Jcr4S01753.10	[R].EAQGTQDLSVDDQSNINSEAPDVQEVSQASDLKR.[G]		FALSE	1	1	3	0.7593	0	1	1	1225.25	3673.72	3673.71	3.94	0.00483	CID	MS2	0	7.399	90.2791	28654	VL_0008037_JC_B1_2.raw	F2	6.44	1
Jcr4S02308.90	Jcr4S02308.90	[R].VmLDEDKTTLSDVLADATAK.[L]	M2(Oxidation)	FALSE	1	1	2	0.6703	0	1	1	1076.54	2152.07	2152.07	-0.5	-0.00054	CID	MS2	1.76434	8.331	135.266	45558	VL_0008039_JC_B2_1_200803205633.raw	F3	6.43	1
Jcr4S00099.60	Jcr4S00099.60	[K].AScLADKIADKLEDRPcPPTPTTVQQQDYPELLEK.[C]	C3(Carbamidomethyl); C17(Carbamidomethyl)	FALSE	1	2	3	0.6205	0	1	1	1343	4026.99	4026.98	1.88	0.00253	CID	MS2	13.6299	7.329	133.746	44970	VL_0008039_JC_B2_1_200803205633.raw	F3	6.43	1
Jcr4S00279.60	Jcr4S00279.60	[R].GIHGAVFPGcPETFQSPSEPQER.[Y]	C10(Carbamidomethyl)	FALSE	1	0	3	0.6812	0	1	1	843.061	2527.17	2527.17	0.51	0.00043	CID	MS2	2.51596	0.05	99.1129	31257	VL_0008039_JC_B2_1_200803205633.raw	F3	6.43	1
Jcr4S01636.70	Jcr4U29577.10; Jcr4S01636.70	[R].HFNLAGNPEDEFPQLHEGR.[R]		FALSE	2	0	3	0.7698	0	1	1	736.348	2207.03	2207.03	1.46	0.00107	CID	MS2	2.17507	0.202	107.167	36151	VL_0008040_JC_B2_2.raw	F4	6.43	1
Jcr4S06850.20	Jcr4S06850.20	[R].KEQLGTEGYQEMGRK.[G]		FALSE	1	2	3	0.6905	0	1	1	585.287	1753.85	1753.85	-3.88	-0.00227	CID	MS2	2.32463	0.687	27.9593	7396	VL_0008040_JC_B2_2.raw	F4	6.43	1
Jcr4S00099.60	Jcr4S00099.60	[K].IADKLEDRPcPPTPTTVQQQDYPELLEK.[C]	C10(Carbamidomethyl)	FALSE	1	1	3	0.7216	0	1	1	1094.55	3281.63	3281.64	-0.6	-0.00065	CID	MS2	0	5.14	102.444	34436	VL_0008040_JC_B2_2.raw	F4	6.43	1
Jcr4S00279.60	Jcr4S00279.60	[R].RIQSEAGVTDIWDENDEQFR.[C]		FALSE	1	1	3	0.6407	0	1	1	803.377	2408.12	2408.11	1.55	0.00125	CID	MS2	0.699314	1.978	113.441	39041	VL_0008036_JC_B1_1.raw	F1	6.43	1
Jcr4S01636.70	Jcr4U29577.10; Jcr4S01636.70	[R].KLQSENDNRGNIISVEDGELQVVRPPR.[T]		FALSE	2	2	3	0.6516	0	1	1	1021.54	3062.6	3062.6	0.36	0.00037	CID	MS2	3.78153	14.698	101.476	34816	VL_0008042_JC_B3_1.raw	F5	6.43	1
Jcr4S01341.30	Jcr4S01341.30	[K].NVVAEKPSGEEDAADANKESPADEPEEKVEDK.[E]		FALSE	1	2	4	0.7232	0	1	1	857.399	3426.57	3426.57	1.73	0.00149	CID	MS2	3.06957	9.362	33.7338	8856	VL_0008036_JC_B1_1.raw	F1	6.43	1
Jcr4S01636.40	Jcr4S01636.40	[R].GDMHIQIVDDSGNTVMDER.[V]		FALSE	1	0	3	0.7434	0	1	1	711.319	2131.94	2131.94	1.57	0.00112	CID	MS2	1.64727	0.139	86.0186	28326	VL_0008036_JC_B1_1.raw	F1	6.43	1
Jcr4S00868.50	Jcr4S00868.50	[K].FFGQGGSSFDDAGAGYDQAEPLEGRDDDDSDFAK.[R]		FALSE	1	1	3	0.8554	0	1	1	1196.16	3586.47	3586.48	-2.51	-0.00301	CID	MS2	26.531	3.794	118.478	41032	VL_0008042_JC_B3_1.raw	F5	6.43	1
Jcr4S15586.10	Jcr4S15586.10	[R].KGPKPEETATSGPGGSPTDVKPSASSSSTTGESTEK.[I]		FALSE	1	1	4	0.6262	0	1	1	869.921	3476.66	3476.65	3.31	0.00288	CID	MS2	3.10788	6.497	20.7154	4976	VL_0008040_JC_B2_2.raw	F4	6.42	1
Jcr4S00077.20	Jcr4S00077.20	[K].ILESDKPVVEDEDEDEDEDDDEDDDKDEDEAEGQHDGDASGR.[S]		FALSE	1	1	4	0.8816	0	1	1	1180.96	4720.83	4720.82	2.85	0.00336	CID	MS2	2.3186	11.542	36.5428	10370	VL_0008040_JC_B2_2.raw	F4	6.42	1
Jcr4S15586.10	Jcr4S15586.10	[R].KGPKPEETATSGPGGSPTDVKPSASSSSTTGESTEK.[I]		FALSE	1	1	4	0.662	0	1	1	869.921	3476.66	3476.65	3.08	0.00268	CID	MS2	3.53709	10.902	22.1365	5189	VL_0008043_JC_B3_2.raw	F6	6.42	1
Jcr4S00099.60	Jcr4S00099.60	[K].AScLADKIADKLEDRPcPPTPTTVQQQDYPELLEK.[C]	C3(Carbamidomethyl); C17(Carbamidomethyl)	FALSE	1	2	3	0.5327	0	1	1	1343	4026.98	4026.98	-0.56	-0.00076	CID	MS2	8.79957	18.551	136.01	47536	VL_0008042_JC_B3_1.raw	F5	6.42	1
Jcr4S00279.60	Jcr4S00279.60	[R].GIHGAVFPGcPETFQSPSEPQER.[Y]	C10(Carbamidomethyl)	FALSE	1	0	3	0.6215	0	1	1	843.062	2527.17	2527.17	1.53	0.00129	CID	MS2	2.10091	0.045	98.3312	30938	VL_0008039_JC_B2_1_200803205633.raw	F3	6.42	1
Jcr4S05588.10	Jcr4S18030.10; Jcr4S05588.10	[K].EADKVADQLQSTGISSGGAAATPSGSTSASK.[E]		FALSE	2	1	3	0.6604	0	1	1	960.466	2879.38	2879.39	-0.85	-0.00081	CID	MS2	8.17512	13.7	53.234	16609	VL_0008042_JC_B3_1.raw	F5	6.42	1
Jcr4S00868.50	Jcr4S00868.50	[K].FFGQGGSSFDDAGAGYDQAEPLEGRDDDDSDFAK.[R]		FALSE	1	1	3	0.7988	0	1	1	1196.17	3586.49	3586.48	2.56	0.00306	CID	MS2	2.16014	1.184	115.167	38360	VL_0008037_JC_B1_2.raw	F2	6.41	1
Jcr4S01519.40	Jcr4S01519.40	[K].KAEEVTPPPPPPPPPAEHEATSHEGEAK.[E]		FALSE	1	1	3	0.7582	0	1	1	976.146	2926.42	2926.42	0.99	0.00096	CID	MS2	0	57.966	38.9295	10563	VL_0008043_JC_B3_2.raw	F6	6.41	1
Jcr4S00279.60	Jcr4S00279.60	[R].IQSEAGVTDIWDENDEQFR.[C]		FALSE	1	0	3	0.7629	0	1	1	751.343	2252.01	2252.01	1.7	0.00128	CID	MS2	0.607575	0.34	118.621	41065	VL_0008036_JC_B1_1.raw	F1	6.41	1
Jcr4S01636.70	Jcr4U29577.10; Jcr4S01636.70	[R].HFNLAGNPEDEFPQLHEGR.[R]		FALSE	2	0	3	0.7254	0	1	1	736.35	2207.03	2207.03	3.4	0.0025	CID	MS2	2.48966	0.067	104.077	34026	VL_0008037_JC_B1_2.raw	F2	6.41	1
Jcr4S00279.60	Jcr4S00279.60	[R].RIQSEAGVTDIWDENDEQFR.[C]		FALSE	1	1	3	0.5601	0	1	1	803.377	2408.12	2408.11	1.62	0.0013	CID	MS2	1.73575	3.497	115.448	39941	VL_0008042_JC_B3_1.raw	F5	6.41	1
Jcr4S02525.30	Jcr4S02525.30	[R].QTDEYGNPIPQTGTTTAYGGAPETGTTGLGMGHR.[Q]		FALSE	1	0	3	0.7176	0	1	1	1146.2	3436.58	3436.57	2.63	0.00302	CID	MS2	1.31312	0.373	84.0771	27567	VL_0008036_JC_B1_1.raw	F1	6.41	1
Jcr4S01474.40	Jcr4S01474.40	[K].EVPHALLNKPASITPGIVEQTK.[S]		FALSE	1	0	2	0.6438	0	1	1	1171.66	2342.31	2342.31	0.77	0.0009	CID	MS2	5.08168	3.446	99.3406	31350	VL_0008039_JC_B2_1_200803205633.raw	F3	6.4	1
Jcr4S01341.30	Jcr4S01341.30	[K].NVVAEKPSGEEDAADANKESPADEPEEKVEDK.[E]		FALSE	1	2	4	0.7391	0	1	1	857.397	3426.57	3426.57	0.38	0.00033	CID	MS2	1.80103	6.305	33.8294	8889	VL_0008036_JC_B1_1.raw	F1	6.4	1
Jcr4S08363.20	Jcr4S08363.20	[R].REQIGHEGYQEmGRK.[G]	M12(Oxidation)	FALSE	1	2	4	0.6906	0	1	1	459.223	1833.87	1833.87	2.04	0.00094	CID	MS2	12.5958	7.31	18.6699	4339	VL_0008040_JC_B2_2.raw	F4	6.4	1
Jcr4S00279.60	Jcr4S00279.60	[R].GIHGAVFPGcPETFQSPSEPQER.[Y]	C10(Carbamidomethyl)	FALSE	1	0	3	0.7344	0	1	1	843.059	2527.16	2527.17	-2.1	-0.00177	CID	MS2	4.58371	5.431	90.6703	30735	VL_0008042_JC_B3_1.raw	F5	6.4	1
Jcr4S01636.70	Jcr4U29577.10; Jcr4S01636.70	[R].HFNLAGNPEDEFPQLHEGR.[R]		FALSE	2	0	3	0.6984	0	1	1	736.347	2207.03	2207.03	-0.44	-0.00033	CID	MS2	2.10515	0.089	102.957	34970	VL_0008036_JC_B1_1.raw	F1	6.4	1
Jcr4S01636.40	Jcr4S01636.40	[R].ITTTQPSHRIDSEGGETEIWDPSEDQFQcAGVAAYR.[D]	C29(Carbamidomethyl)	FALSE	1	1	3	0.7297	0	1	1	1351.28	4051.84	4051.84	0.62	0.00084	CID	MS2	0	9.618	114.375	38053	VL_0008037_JC_B1_2.raw	F2	6.4	1
Jcr4S00077.20	Jcr4S00077.20	[K].ILESDKPVVEDEDEDEDEDDDEDDDKDEDEAEGQHDGDASGR.[S]		FALSE	1	1	5	0.8858	0	1	1	944.972	4720.83	4720.82	2.46	0.00232	CID	MS2	0	4.539	63.6076	16827	VL_0008039_JC_B2_1_200803205633.raw	F3	6.39	1
Jcr4S01474.40	Jcr4S01474.40	[K].QLAITEENSDERVDPSSVHNAGSAMVDK.[L]		FALSE	1	1	3	0.7105	0	1	1	1000.48	2999.41	2999.4	4.35	0.00435	CID	MS2	5.75833	16.408	69.75	21983	VL_0008036_JC_B1_1.raw	F1	6.39	1
Jcr4S01636.70	Jcr4U29577.10; Jcr4S01636.70	[R].KLQSENDNRGNIISVEDGELQVVRPPR.[T]		FALSE	2	2	3	0.6761	0	1	1	1021.54	3062.6	3062.6	-0.12	-0.00013	CID	MS2	1.91597	2.63	97.7103	32924	VL_0008036_JC_B1_1.raw	F1	6.39	1
Jcr4S01636.70	Jcr4U29577.10; Jcr4S01636.70	[R].HFNLAGNPEDEFPQLHEGR.[R]		FALSE	2	0	3	0.7449	0	1	1	736.347	2207.03	2207.03	0.52	0.00038	CID	MS2	1.70562	0.222	109.224	35305	VL_0008039_JC_B2_1_200803205633.raw	F3	6.39	1
Jcr4S01636.60	Jcr4S01636.60	[R].IQSEAGTIESWNPSRDQFQcAGVAIVR.[R]	C20(Carbamidomethyl)	FALSE	1	1	3	0.698	0	1	1	1007.16	3019.47	3019.47	0.54	0.00054	CID	MS2	2.79285	0.509	137.679	46876	VL_0008040_JC_B2_2.raw	F4	6.39	1
Jcr4S01636.40	Jcr4S01636.40	[R].ITTTQPSHRIDSEGGETEIWDPSEDQFQcAGVAAYR.[D]	C29(Carbamidomethyl)	FALSE	1	1	3	0.7257	0	1	1	1351.28	4051.83	4051.84	-1.89	-0.00255	CID	MS2	18.5672	11.197	117.983	40847	VL_0008042_JC_B3_1.raw	F5	6.38	1
Jcr4S00077.20	Jcr4S00077.20	[K].ILESDKPVVEDEDEDEDEDDDEDDDKDEDEAEGQHDGDASGR.[S]		FALSE	1	1	5	0.895	0	1	1	944.97	4720.82	4720.82	0.46	0.00043	CID	MS2	2.55179	5.948	63.4145	16750	VL_0008039_JC_B2_1_200803205633.raw	F3	6.38	1
Jcr4S02308.80	Jcr4S02308.80	[R].ATGINEVLPGGIGAEAQSAATR.[N]		FALSE	1	0	2	0.7053	0	1	1	1042.04	2083.08	2083.08	1.9	0.00198	CID	MS2	0.807803	1.906	114.546	38780	VL_0008040_JC_B2_2.raw	F4	6.38	1
Jcr4S07807.20	Jcr4S07807.20	[K].IATPVDWKPGDPVVISSNVSNEEAKK.[M]		FALSE	1	1	3	0.4765	0	1	1	927.487	2780.45	2780.45	0.06	5e-05	CID	MS2	1.21581	1.73	112.156	36462	VL_0008039_JC_B2_1_200803205633.raw	F3	6.38	1
Jcr4S02308.90	Jcr4S02308.90	[R].VmLDEDKTTLSDVLADATAKLPR.[D]	M2(Oxidation)	FALSE	1	2	3	0.5887	0	1	1	840.109	2518.31	2518.31	2.53	0.00212	CID	MS2	7.62149	5.965	152.724	54556	VL_0008036_JC_B1_1.raw	F1	6.37	1
Jcr4S00868.50	Jcr4S00868.50	[K].FFGQGGSSFDDAGAGYDQAEPLEGRDDDDSDFAK.[R]		FALSE	1	1	3	0.9466	0	1	1	1196.17	3586.48	3586.48	0.63	0.00075	CID	MS2	5.12703	2.793	121.305	39699	VL_0008043_JC_B3_2.raw	F6	6.37	1
Jcr4S00039.10	Jcr4S00039.10; Jcr4S01890.10	[K].STLTDSLVAAAGIIAQEVAGDVR.[M]		FALSE	2	0	2	0.617	0	1	1	1129.11	2257.22	2257.2	5.24	0.00591	CID	MS2	5.92832	1.871	178.504	63220	VL_0008037_JC_B1_2.raw	F2	6.37	1
Jcr4S06850.20	Jcr4S06850.20	[R].KEQLGTEGYQEMGR.[K]		FALSE	1	1	3	0.6107	0	1	1	542.592	1625.76	1625.76	1.91	0.00104	CID	MS2	3.80067	0.218	36.109	10403	VL_0008042_JC_B3_1.raw	F5	6.37	1
Jcr4S00528.80	Jcr4S00528.80	[R].KLDEGTDSPGVQVPAKK.[V]		FALSE	1	2	3	0.6013	0	1	1	590.319	1768.94	1768.94	-0.28	-0.00017	CID	MS2	20.0158	4.76	55.8758	13778	VL_0008039_JC_B2_1_200803205633.raw	F3	6.37	1
Jcr4S01474.40	Jcr4S01474.40	[K].KQLAITEENSDERVDPSSVHNAGSAMVDK.[L]		FALSE	1	2	4	0.6468	0	1	1	782.629	3127.49	3127.5	-0.9	-0.0007	CID	MS2	1.82579	7.041	61.222	18849	VL_0008040_JC_B2_2.raw	F4	6.37	1
Jcr4S02525.30	Jcr4S02525.30	[-].mAHFQNQYGAVNYTDEYGNPVDEYGR.[A]	N-Term(Prot)(Met-loss+Acetyl)	FALSE	1	0	3	0.7862	0	1	1	983.765	2949.28	2949.27	3.07	0.00301	CID	MS2	18.5114	5.297	106.753	35072	VL_0008037_JC_B1_2.raw	F2	6.36	1
Jcr4S01636.70	Jcr4U29577.10; Jcr4S01636.70	[R].KLQSENDNRGNIISVEDGELQVVRPPR.[T]		FALSE	2	2	3	0.7484	0	1	1	1021.54	3062.6	3062.6	-0.49	-0.0005	CID	MS2	0	3.167	107.154	34669	VL_0008043_JC_B3_2.raw	F6	6.36	1
Jcr4S01636.60	Jcr4S01636.60	[R].IQSEAGTIESWNPSRDQFQcAGVAIVR.[R]	C20(Carbamidomethyl)	FALSE	1	1	3	0.715	0	1	1	1007.16	3019.48	3019.47	2.66	0.00268	CID	MS2	7.58224	2.193	149.275	51463	VL_0008040_JC_B2_2.raw	F4	6.35	1
Jcr4S00868.50	Jcr4S00868.50	[K].FFGQGGSSFDDAGAGYDQAEPLEGRDDDDSDFAK.[R]		FALSE	1	1	3	0.8504	0	1	1	1196.16	3586.47	3586.48	-1.49	-0.00179	CID	MS2	2.43841	2.146	119.244	41316	VL_0008042_JC_B3_1.raw	F5	6.35	1
Jcr4S01102.20	Jcr4S01102.20	[K].GGSSLLGAIGETIAEIAQTTK.[E]		FALSE	1	0	3	0.6205	0	1	1	673.034	2017.09	2017.08	3.73	0.00251	CID	MS2	0.458523	2.951	178.668	64484	VL_0008036_JC_B1_1.raw	F1	6.35	1
Jcr4S02525.30	Jcr4S02525.30	[R].QTDEYGNPIPQTGTTTAYGGAPETGTTGLGMGHR.[Q]		FALSE	1	0	3	0.7008	0	1	1	1146.2	3436.57	3436.57	1.05	0.0012	CID	MS2	3.1394	0.16	85.5032	28044	VL_0008040_JC_B2_2.raw	F4	6.35	1
Jcr4S02525.30	Jcr4S02525.30	[R].QTDEYGNPIPQTGTTTAYGGAPETGTTGLGMGHR.[Q]		FALSE	1	0	3	0.6583	0	1	1	1146.2	3436.57	3436.57	0.3	0.00035	CID	MS2	1.89007	0.713	87.106	28660	VL_0008040_JC_B2_2.raw	F4	6.35	1
Jcr4S00868.50	Jcr4S00868.50	[K].FFGQGGSSFDDAGAGYDQAEPLEGRDDDDSDFAK.[R]		FALSE	1	1	3	0.8882	0	1	1	1196.16	3586.47	3586.48	-2.3	-0.00275	CID	MS2	1.28665	4.132	120.701	39860	VL_0008039_JC_B2_1_200803205633.raw	F3	6.35	1
Jcr4S01636.40	Jcr4S01636.40	[R].ITTTQPSHRIDSEGGETEIWDPSEDQFQcAGVAAYR.[D]	C29(Carbamidomethyl)	FALSE	1	1	3	0.6472	0	1	1	1351.28	4051.84	4051.84	0.49	0.00066	CID	MS2	18.5074	20.301	118.042	39965	VL_0008040_JC_B2_2.raw	F4	6.35	1
Jcr4S01636.70	Jcr4U29577.10; Jcr4S01636.70	[R].IGENIADPSRADVYVPEAGR.[V]		FALSE	2	1	3	0.5402	0	1	1	710.359	2129.06	2129.06	0.24	0.00017	CID	MS2	1.45712	0.37	82.2648	25693	VL_0008043_JC_B3_2.raw	F6	6.35	1
Jcr4S00868.50	Jcr4S00868.50	[K].FFGQGGSSFDDAGAGYDQAEPLEGRDDDDSDFAK.[R]		FALSE	1	1	3	0.885	0	1	1	1196.17	3586.48	3586.48	0.96	0.00114	CID	MS2	0.766851	5.656	119.655	41471	VL_0008042_JC_B3_1.raw	F5	6.35	1
Jcr4S16138.20	Jcr4S16138.20	[R].TRPSGLPGDTTGHNPR.[V]		FALSE	1	0	3	0.612	0	1	1	554.95	1662.84	1662.83	3.06	0.0017	CID	MS2	4.85298	1.658	18.6675	4338	VL_0008040_JC_B2_2.raw	F4	6.34	1
Jcr4S00279.60	Jcr4S00279.60	[R].RIQSEAGVTDIWDENDEQFR.[C]		FALSE	1	1	3	0.6088	0	1	1	803.375	2408.11	2408.11	0.11	9e-05	CID	MS2	4.03429	1.767	112.058	38512	VL_0008036_JC_B1_1.raw	F1	6.34	1
Jcr4S00099.60	Jcr4S00099.60	[K].IADKLEDRPcPPTPTTVQQQDYPELLEK.[C]	C10(Carbamidomethyl)	FALSE	1	1	3	0.6183	0	1	1	1094.55	3281.64	3281.64	1.8	0.00197	CID	MS2	7.76372	8.023	100.726	32720	VL_0008037_JC_B1_2.raw	F2	6.34	1
Jcr4S01636.60	Jcr4S01636.60	[R].IQSEAGTIESWNPSRDQFQcAGVAIVR.[R]	C20(Carbamidomethyl)	FALSE	1	1	3	0.7082	0	1	1	1007.16	3019.48	3019.47	2.95	0.00296	CID	MS2	6.23612	1.273	152.387	53058	VL_0008037_JC_B1_2.raw	F2	6.34	1
Jcr4S00279.60	Jcr4S00279.60	[R].RIQSEAGVTDIWDENDEQFR.[C]		FALSE	1	1	3	0.623	0	1	1	803.377	2408.12	2408.11	2.12	0.00171	CID	MS2	1.74498	0.141	108.948	35929	VL_0008037_JC_B1_2.raw	F2	6.34	1
Jcr4S00279.60	Jcr4S00279.60	[R].GIHGAVFPGcPETFQSPSEPQER.[Y]	C10(Carbamidomethyl)	FALSE	1	0	3	0.6972	0	1	1	843.06	2527.16	2527.17	-1.04	-0.00088	CID	MS2	0	4.052	92.6004	30929	VL_0008036_JC_B1_1.raw	F1	6.34	1
Jcr4S00279.60	Jcr4S00279.60	[R].GIHGAVFPGcPETFQSPSEPQER.[Y]	C10(Carbamidomethyl)	FALSE	1	0	3	0.612	0	1	1	843.062	2527.17	2527.17	1.46	0.00123	CID	MS2	5.66233	1.14	87.6661	27614	VL_0008037_JC_B1_2.raw	F2	6.34	1
Jcr4S00619.60	Jcr4S00619.60	[R].cESILYLPEKQGFVGSEEYEEAESR.[S]	C1(Carbamidomethyl)	FALSE	1	1	3	0.6461	0	1	1	983.794	2949.37	2949.35	7.61	0.00748	CID	MS2	22.0186	14.282	131.468	44618	VL_0008040_JC_B2_2.raw	F4	6.33	1
Jcr4S00279.60	Jcr4S00279.60	[R].GIHGAVFPGcPETFQSPSEPQER.[Y]	C10(Carbamidomethyl)	FALSE	1	0	3	0.6288	0	1	1	843.062	2527.17	2527.17	2.03	0.00171	CID	MS2	4.83267	3.501	99.5183	31933	VL_0008043_JC_B3_2.raw	F6	6.33	1
Jcr4S01636.70	Jcr4U29577.10; Jcr4S01636.70	[R].HFNLAGNPEDEFPQLHEGR.[R]		FALSE	2	0	3	0.7046	0	1	1	736.348	2207.03	2207.03	1.59	0.00117	CID	MS2	1.21509	0.544	113.319	36880	VL_0008043_JC_B3_2.raw	F6	6.33	1
Jcr4S01474.40	Jcr4S01474.40	[K].EVPHALLNKPASITPGIVEQTK.[S]		FALSE	1	0	2	0.5924	0	1	1	1171.66	2342.31	2342.31	-0.38	-0.00044	CID	MS2	24.8297	3.432	98.8191	31138	VL_0008039_JC_B2_1_200803205633.raw	F3	6.33	1
Jcr4S00279.60	Jcr4S00279.60	[R].RIQSEAGVTDIWDENDEQFR.[C]		FALSE	1	1	3	0.5735	0	1	1	803.377	2408.12	2408.11	1.7	0.00136	CID	MS2	1.33813	0.504	113.12	39105	VL_0008042_JC_B3_1.raw	F5	6.33	1
Jcr4S01924.60	Jcr4S01924.60	[K].TGPQSSTTTFPESHSQQSDSFEDLPNTQIR.[K]		FALSE	1	0	3	0.6872	0	1	1	1108.17	3322.51	3322.51	-1.1	-0.00122	CID	MS2	3.8102	6.057	102.574	32658	VL_0008039_JC_B2_1_200803205633.raw	F3	6.33	1
Jcr4S00099.60	Jcr4S00099.60	[K].AScLADKIADKLEDRPcPPTPTTVQQQDYPELLEK.[C]	C3(Carbamidomethyl); C17(Carbamidomethyl)	FALSE	1	2	3	0.545	0	1	1	1343	4026.99	4026.98	2.5	0.00336	CID	MS2	5.36218	7.905	132.678	45207	VL_0008037_JC_B1_2.raw	F2	6.33	1
Jcr4S00868.50	Jcr4S00868.50	[K].DGGDDKFFGQGGSSFDDAGAGYDQAEPLEGRDDDDSDFAK.[R]		FALSE	1	2	3	0.8705	0	1	1	1391.91	4173.72	4173.7	5.86	0.00816	CID	MS2	4.90503	41.106	117.682	38439	VL_0008043_JC_B3_2.raw	F6	6.33	1
Jcr4S01636.60	Jcr4S01636.60	[R].GITGEmFPGcPETFQEYQGAGGSSR.[V]	M6(Oxidation); C10(Carbamidomethyl)	FALSE	1	0	3	0.8009	0	1	1	893.719	2679.14	2679.14	-0.5	-0.00044	CID	MS2	3.7247	3.934	100.268	32543	VL_0008037_JC_B1_2.raw	F2	6.33	1
Jcr4S00279.60	Jcr4S00279.60	[R].GIHGAVFPGcPETFQSPSEPQER.[Y]	C10(Carbamidomethyl)	FALSE	1	0	3	0.5972	0	1	1	843.061	2527.17	2527.17	1.1	0.00093	CID	MS2	15.5039	1.852	89.3951	28306	VL_0008037_JC_B1_2.raw	F2	6.33	1
P00761 SWISS-PROT:P00761	P00761 SWISS-PROT:P00761	[R].LGEHNIDVLEGNEQFINAAK.[I]		TRUE	1	0	2	0.5229	0	1	1	1106.06	2211.11	2211.1	4.21	0.00465	CID	MS2	22.3736	18.402	117.635	40716	VL_0008042_JC_B3_1.raw	F5	6.33	1
Jcr4S00868.50	Jcr4S00868.50	[K].FFGQGGSSFDDAGAGYDQAEPLEGRDDDDSDFAK.[R]		FALSE	1	1	3	0.8799	0	1	1	1196.16	3586.47	3586.48	-1.66	-0.00199	CID	MS2	5.84562	3.54	118.618	40166	VL_0008040_JC_B2_2.raw	F4	6.33	1
Jcr4S15586.10	Jcr4S15586.10	[R].KGPKPEETATSGPGGSPTDVKPSASSSSTTGESTEK.[I]		FALSE	1	1	3	0.6994	0	1	1	1159.56	3476.66	3476.65	3.54	0.0041	CID	MS2	3.31017	23.234	21.4969	4833	VL_0008036_JC_B1_1.raw	F1	6.32	1
Jcr4S06850.20	Jcr4S06850.20	[R].KEQLGTEGYQEmGR.[K]	M12(Oxidation)	FALSE	1	1	3	0.6646	0	1	1	547.923	1641.76	1641.75	1.3	0.00071	CID	MS2	17.3466	3.277	39.1506	10634	VL_0008043_JC_B3_2.raw	F6	6.32	1
Jcr4S01636.60	Jcr4S01636.60	[R].IQSEAGTIESWNPSRDQFQcAGVAIVR.[R]	C20(Carbamidomethyl)	FALSE	1	1	3	0.7326	0	1	1	1007.16	3019.47	3019.47	0.63	0.00063	CID	MS2	0	1.63	148.793	50997	VL_0008039_JC_B2_1_200803205633.raw	F3	6.32	1
Jcr4S00619.60	Jcr4S00619.60	[R].cESILYLPEKQGFVGSEEYEEAESR.[S]	C1(Carbamidomethyl)	FALSE	1	1	3	0.731	0	1	1	983.792	2949.36	2949.35	5.07	0.00498	CID	MS2	23.6424	10.181	131.637	45859	VL_0008042_JC_B3_1.raw	F5	6.32	1
Jcr4S00868.50	Jcr4S00868.50	[K].FFGQGGSSFDDAGAGYDQAEPLEGRDDDDSDFAK.[R]		FALSE	1	1	3	0.9209	0	1	1	1196.16	3586.48	3586.48	-0.97	-0.00116	CID	MS2	4.37627	4.53	120.645	39838	VL_0008039_JC_B2_1_200803205633.raw	F3	6.32	1
Jcr4S00300.40	Jcr4S00300.40	[K].AAETADAAAGKWDETKESAK.[E]		FALSE	1	2	2	0.6203	0	1	1	1025.49	2049.97	2049.97	0.61	0.00062	CID	MS2	3.99911	27.782	29.7365	8058	VL_0008040_JC_B2_2.raw	F4	6.32	1
Jcr4S00050.100	Jcr4S00050.100	[R].KSEDIDHNDEGEDDANQLASEEEAAAEK.[A]		FALSE	1	1	3	0.712	0	1	1	1020.43	3059.27	3059.28	-3.37	-0.00343	CID	MS2	26.4154	19.753	59.2666	17947	VL_0008036_JC_B1_1.raw	F1	6.32	1
Jcr4S01651.40	Jcr4S01651.40	[R].LAQGPGGEKPVAAPPAAASQPTEGSK.[K]		FALSE	1	0	3	0.7484	0	1	1	806.089	2416.25	2416.25	2.51	0.00202	CID	MS2	3.60037	3.317	33.8367	8561	VL_0008037_JC_B1_2.raw	F2	6.32	1
P00761 SWISS-PROT:P00761	P00761 SWISS-PROT:P00761	[R].LGEHNIDVLEGNEQFINAAK.[I]		TRUE	1	0	2	0.5658	0	1	1	1106.06	2211.11	2211.1	0.89	0.00099	CID	MS2	19.2943	18.617	117.403	40628	VL_0008042_JC_B3_1.raw	F5	6.31	1
Jcr4S00279.60	Jcr4S00279.60	[R].RIQSEAGVTDIWDENDEQFR.[C]		FALSE	1	1	3	0.5547	0	1	1	803.377	2408.12	2408.11	2.24	0.0018	CID	MS2	1.20141	10.947	117.061	39618	VL_0008040_JC_B2_2.raw	F4	6.31	1
Jcr4S00868.50	Jcr4S00868.50	[K].FFGQGGSSFDDAGAGYDQAEPLEGRDDDDSDFAK.[R]		FALSE	1	1	3	0.9192	0	1	1	1196.17	3586.48	3586.48	0.92	0.0011	CID	MS2	28.1881	3.424	114.517	38107	VL_0008037_JC_B1_2.raw	F2	6.31	1
Jcr4S01636.60	Jcr4S01636.60	[R].GITGEmFPGcPETFQEYQGAGGSSR.[V]	M6(Oxidation); C10(Carbamidomethyl)	FALSE	1	0	3	0.7322	0	1	1	893.722	2679.15	2679.14	2.52	0.00225	CID	MS2	0.726497	2.887	101.66	34881	VL_0008042_JC_B3_1.raw	F5	6.31	1
Jcr4S01636.60	Jcr4S01636.60	[R].IQSEAGTIESWNPSRDQFQcAGVAIVR.[R]	C20(Carbamidomethyl)	FALSE	1	1	3	0.729	0	1	1	1007.16	3019.48	3019.47	2.45	0.00246	CID	MS2	7.52813	2.102	153.737	53007	VL_0008039_JC_B2_1_200803205633.raw	F3	6.31	1
Jcr4S00349.40	Jcr4S00349.40	[K].HKEEHKQTAITETTPGDPQHHQHEK.[K]		FALSE	1	2	4	0.7476	0	1	1	736.609	2943.41	2943.41	1.32	0.00097	CID	MS2	2.93401	20.913	23.3004	4392	VL_0008039_JC_B2_1_200803205633.raw	F3	6.3	1
Jcr4S06850.20	Jcr4S06850.20	[R].KEQLGTEGYQEMGRK.[G]		FALSE	1	2	3	0.6714	0	1	1	585.289	1753.85	1753.85	-0.75	-0.00044	CID	MS2	2.13605	0.281	58.8684	14966	VL_0008039_JC_B2_1_200803205633.raw	F3	6.3	1
Jcr4S00077.20	Jcr4S00077.20	[K].ILESDKPVVEDEDEDEDEDDDEDDDKDEDEAEGQHDGDASGR.[S]		FALSE	1	1	4	0.8429	0	1	1	1180.96	4720.83	4720.82	2.4	0.00283	CID	MS2	0	34.54	35.6297	10222	VL_0008042_JC_B3_1.raw	F5	6.3	1
Jcr4S02308.80	Jcr4S02308.80	[R].ATGINEVLPGGIGAEAQSAATR.[N]		FALSE	1	0	2	0.7143	0	1	1	1042.05	2083.09	2083.08	4.25	0.00442	CID	MS2	1.59088	0.434	118.18	38859	VL_0008039_JC_B2_1_200803205633.raw	F3	6.3	1
Jcr4S01636.40	Jcr4S01636.40	[R].ITTTQPSHRIDSEGGETEIWDPSEDQFQcAGVAAYR.[D]	C29(Carbamidomethyl)	FALSE	1	1	3	0.7619	0	1	1	1351.28	4051.84	4051.84	0.51	0.00069	CID	MS2	0	5.419	114.19	39330	VL_0008036_JC_B1_1.raw	F1	6.3	1
Jcr4S00077.20	Jcr4S00077.20	[K].ILESDKPVVEDEDEDEDEDDDEDDDKDEDEAEGQHDGDASGR.[S]		FALSE	1	1	5	0.7905	0	1	1	944.969	4720.81	4720.82	-0.64	-0.00061	CID	MS2	0.967972	1.677	63.9918	16980	VL_0008039_JC_B2_1_200803205633.raw	F3	6.3	1
Jcr4S02525.30	Jcr4S02525.30	[R].AIRQTDEYGNPIPQTGTTTAYGGAPETGTTGLGMGHR.[Q]		FALSE	1	1	3	0.6841	0	1	1	1259.6	3776.79	3776.79	-1.7	-0.00214	CID	MS2	17.9475	36.545	87.5684	27570	VL_0008043_JC_B3_2.raw	F6	6.3	1
Jcr4S00300.40	Jcr4S00300.40	[R].KEEVVVLEETPAGTVASTLK.[E]		FALSE	1	1	3	0.5698	0	1	1	700.722	2100.15	2100.14	3.7	0.00259	CID	MS2	2.49658	0.452	128.442	42227	VL_0008043_JC_B3_2.raw	F6	6.3	1
Jcr4S01341.30	Jcr4S01341.30	[K].KPSAPAQPQAQSQPAKPAKLPTKPPPPAQAVR.[E]		FALSE	1	1	3	0.5841	0	1	1	1094.96	3282.85	3282.84	2.69	0.00294	CID	MS2	11.2762	48.595	40.9202	11189	VL_0008043_JC_B3_2.raw	F6	6.3	1
Jcr4S01102.20	Jcr4S01102.20	[R].KAEQEQVHSTGGGEEWETAGR.[F]		FALSE	1	1	3	0.627	0	1	1	762.686	2286.04	2286.04	2.35	0.00179	CID	MS2	5.59659	21.602	29.3815	7328	VL_0008036_JC_B1_1.raw	F1	6.3	1
Jcr4S07807.20	Jcr4S07807.20	[K].IATPVDWKPGDPVVISSNVSNEEAKK.[M]		FALSE	1	1	3	0.4833	0	1	1	927.487	2780.45	2780.45	0.12	0.00011	CID	MS2	1.3438	2.71	112.109	36444	VL_0008039_JC_B2_1_200803205633.raw	F3	6.29	1
Jcr4S01341.30	Jcr4S01341.30	[K].KPSAPAQPQAQSQPAKPAKLPTKPPPPAQAVR.[E]		FALSE	1	1	3	0.6248	0	1	1	1094.95	3282.84	3282.84	0.04	4e-05	CID	MS2	5.72081	45.766	38.3973	10966	VL_0008040_JC_B2_2.raw	F4	6.29	1
Jcr4S00982.140	Jcr4S00982.140	[R].LAQGPGEKAPQAPAPQQTEGAK.[K]		FALSE	1	1	2	0.6471	0	1	1	1087.56	2174.12	2174.12	1.17	0.00128	CID	MS2	22.3469	40.037	54.9999	13468	VL_0008039_JC_B2_1_200803205633.raw	F3	6.29	1
Jcr4S02308.80	Jcr4S02308.80	[R].ATGINEVLPGGIGAEAQSAATR.[N]		FALSE	1	0	2	0.7404	0	1	1	1042.04	2083.08	2083.08	0.68	0.00071	CID	MS2	0.79429	2.372	114.657	39666	VL_0008042_JC_B3_1.raw	F5	6.28	1
Jcr4S00953.30	Jcr4S00953.30	[K].SIDMSSNANTDVLDSEKIVNEETGPEQATK.[K]		FALSE	1	1	3	0.5971	0	1	1	1074.84	3222.5	3222.5	0.86	0.00092	CID	MS2	26.8442	12.58	111.928	38464	VL_0008036_JC_B1_1.raw	F1	6.28	1
Jcr4S01651.40	Jcr4S01651.40	[R].LAQGPGGEKPVAAPPAAASQPTEGSK.[K]		FALSE	1	0	2	0.6879	0	1	1	1208.63	2416.25	2416.25	-0.22	-0.00026	CID	MS2	1.39512	2.51	62.6468	16440	VL_0008039_JC_B2_1_200803205633.raw	F3	6.28	1
Jcr4S00542.10	Jcr4S00542.10	[R].VETGVLKPGMVVTFGPSGLTTEVK.[S]		FALSE	1	0	3	0.6799	0	1	1	816.114	2446.33	2446.33	0.15	0.00012	CID	MS2	0.125092	0.163	143.036	48671	VL_0008039_JC_B2_1_200803205633.raw	F3	6.28	1
Jcr4S00868.50	Jcr4S00868.50	[K].FFGQGGSSFDDAGAGYDQAEPLEGRDDDDSDFAK.[R]		FALSE	1	1	3	0.8567	0	1	1	1196.17	3586.49	3586.48	2.91	0.00348	CID	MS2	1.02511	0.55	120.202	39662	VL_0008039_JC_B2_1_200803205633.raw	F3	6.28	1
Jcr4S01636.70	Jcr4U29577.10; Jcr4S01636.70	[R].HFNLAGNPEDEFPQLHEGR.[R]		FALSE	2	0	3	0.7245	0	1	1	736.347	2207.03	2207.03	0.27	0.0002	CID	MS2	9.99515	0.111	111.54	36219	VL_0008039_JC_B2_1_200803205633.raw	F3	6.28	1
Jcr4S10191.10; Jcr4S04777.10	Jcr4S10191.10; Jcr4S04777.10	[R].GVAMNPVEHPHGGGNHQHIGHASTVR.[R]		FALSE	2	0	3	0.664	0	1	1	899.44	2696.3	2696.3	2.89	0.00259	CID	MS2	1.67527	19.068	20.7508	4988	VL_0008040_JC_B2_2.raw	F4	6.28	2
Jcr4S01636.60	Jcr4S01636.60	[R].IQSEAGTIESWNPSRDQFQcAGVAIVR.[R]	C20(Carbamidomethyl)	FALSE	1	1	3	0.6688	0	1	1	1007.16	3019.48	3019.47	3.25	0.00327	CID	MS2	7.01832	5.369	125.243	42255	VL_0008037_JC_B1_2.raw	F2	6.28	1
Jcr4S00300.40	Jcr4S00300.40	[K].EEVVVLEETPAGTVASTLK.[E]		FALSE	1	0	2	0.6322	0	1	1	986.526	1972.04	1972.05	-2.25	-0.00222	CID	MS2	49.2265	0.569	137.857	46570	VL_0008039_JC_B2_1_200803205633.raw	F3	6.28	1
Jcr4S00300.40	Jcr4S00300.40	[R].KEEVVVLEETPAGTVASTLK.[E]		FALSE	1	1	2	0.6704	0	1	1	1050.58	2100.15	2100.14	1.33	0.00139	CID	MS2	27.9346	10.555	128.477	42240	VL_0008043_JC_B3_2.raw	F6	6.28	1
Jcr4S01636.60	Jcr4S01636.60	[R].IQSEAGTIESWNPSRDQFQcAGVAIVR.[R]	C20(Carbamidomethyl)	FALSE	1	1	3	0.7532	0	1	1	1007.16	3019.48	3019.47	2.4	0.00241	CID	MS2	0	1.771	141.538	48689	VL_0008037_JC_B1_2.raw	F2	6.28	1
Jcr4S06850.20	Jcr4S06850.20	[R].KEQLGTEGYQEmGR.[K]	M12(Oxidation)	FALSE	1	1	3	0.6332	0	1	1	547.924	1641.76	1641.75	2.3	0.00126	CID	MS2	13.0271	1.468	38.849	10535	VL_0008043_JC_B3_2.raw	F6	6.27	1
Jcr4S00099.60	Jcr4S00099.60	[K].IADKLEDRPcPPTPTTVQQQDYPELLEK.[C]	C10(Carbamidomethyl)	FALSE	1	1	3	0.6938	0	1	1	1094.55	3281.64	3281.64	1.02	0.00112	CID	MS2	2.50447	6.656	98.9588	32039	VL_0008037_JC_B1_2.raw	F2	6.27	1
Jcr4S02308.90	Jcr4S02308.90	[R].VMLDEDKTTLSDVLADATAK.[L]		FALSE	1	1	2	0.6364	0	1	1	1068.54	2136.08	2136.07	1.41	0.0015	CID	MS2	17.4801	13.18	140.071	48101	VL_0008037_JC_B1_2.raw	F2	6.27	1
Jcr4S01636.60	Jcr4S01636.60	[R].IQSEAGTIESWNPSRDQFQcAGVAIVR.[R]	C20(Carbamidomethyl)	FALSE	1	1	4	0.7129	0	1	1	755.623	3019.47	3019.47	0.2	0.00015	CID	MS2	3.9109	2.392	135.627	47390	VL_0008042_JC_B3_1.raw	F5	6.27	1
Jcr4S01071.10	Jcr4S01071.10	[K].KGENDLPGLTDTEKPR.[M]		FALSE	1	1	3	0.6236	0	1	1	590.638	1769.9	1769.9	-1.49	-0.00088	CID	MS2	18.7239	5.027	68.1997	18663	VL_0008039_JC_B2_1_200803205633.raw	F3	6.27	1
Jcr4S01636.60	Jcr4S01636.60	[R].IQSEAGTIESWNPSRDQFQcAGVAIVR.[R]	C20(Carbamidomethyl)	FALSE	1	1	3	0.6475	0	1	1	1007.16	3019.47	3019.47	1.21	0.00121	CID	MS2	3.66988	3.246	146.223	50242	VL_0008040_JC_B2_2.raw	F4	6.27	1
Jcr4S01474.40	Jcr4S01474.40	[K].KQLAITEENSDERVDPSSVHNAGSAMVDK.[L]		FALSE	1	2	4	0.6507	0	1	1	782.629	3127.49	3127.5	-0.35	-0.00027	CID	MS2	79.1039	13.041	61.1426	18820	VL_0008040_JC_B2_2.raw	F4	6.27	1
Jcr4S00349.40	Jcr4S00349.40	[K].HKEEHKQTAITETTPGDPQHHQHEK.[K]		FALSE	1	2	4	0.7512	0	1	1	736.608	2943.41	2943.41	0.81	0.0006	CID	MS2	39.0421	25.862	11.6923	1910	VL_0008037_JC_B1_2.raw	F2	6.27	1
Jcr4S00077.20	Jcr4S00077.20	[K].APDLSHVISKPETSAMAQDDEEVDETGVEPK.[D]		FALSE	1	0	3	0.6427	0	1	1	1108.85	3324.54	3324.54	0.1	0.00011	CID	MS2	2.39585	7.85	89.59	30328	VL_0008042_JC_B3_1.raw	F5	6.27	1
Jcr4S01636.70	Jcr4U29577.10; Jcr4S01636.70	[R].HFNLAGNPEDEFPQLHEGR.[R]		FALSE	2	0	3	0.7305	0	1	1	736.348	2207.03	2207.03	1.99	0.00147	CID	MS2	1.90146	0.112	104.842	34323	VL_0008037_JC_B1_2.raw	F2	6.27	1
Jcr4S01474.40	Jcr4S01474.40	[K].KQLAITEENSDERVDPSSVHNAGSAmVDK.[L]	M26(Oxidation)	FALSE	1	2	4	0.7145	0	1	1	786.626	3143.48	3143.49	-2.9	-0.00228	CID	MS2	3.26598	10.428	64.7194	19352	VL_0008043_JC_B3_2.raw	F6	6.27	1
Jcr4S00279.60	Jcr4S00279.60	[R].GIHGAVFPGcPETFQSPSEPQER.[Y]	C10(Carbamidomethyl)	FALSE	1	0	3	0.5949	0	1	1	843.061	2527.17	2527.17	1.09	0.00092	CID	MS2	2.92092	1.492	92.694	30816	VL_0008040_JC_B2_2.raw	F4	6.27	1
Jcr4S02525.30	Jcr4S02525.30	[R].QTDEYGNPIPQTGTTTAYGGAPETGTTGLGMGHR.[Q]		FALSE	1	0	3	0.7061	0	1	1	1146.2	3436.57	3436.57	1.12	0.00128	CID	MS2	0.911203	0.329	86.6718	29237	VL_0008042_JC_B3_1.raw	F5	6.26	1
Jcr4S01636.60	Jcr4S01636.60	[R].IQSEAGTIESWNPSRDQFQcAGVAIVR.[R]	C20(Carbamidomethyl)	FALSE	1	1	3	0.7013	0	1	1	1007.16	3019.47	3019.47	0.96	0.00097	CID	MS2	22.1098	2.168	148.688	51224	VL_0008040_JC_B2_2.raw	F4	6.26	1
Jcr4S01636.60	Jcr4S01636.60	[R].IQSEAGTIESWNPSRDQFQcAGVAIVR.[R]	C20(Carbamidomethyl)	FALSE	1	1	3	0.73	0	1	1	1007.16	3019.47	3019.47	1.21	0.00122	CID	MS2	1.1391	1.964	145.385	51205	VL_0008042_JC_B3_1.raw	F5	6.26	1
Jcr4S00099.60	Jcr4S00099.60	[K].LEDRPcPPTPTTVQQQDYPELLEK.[C]	C6(Carbamidomethyl)	FALSE	1	0	3	0.647	0	1	1	952.138	2854.4	2854.39	1.83	0.00174	CID	MS2	0	38.765	103.452	34804	VL_0008040_JC_B2_2.raw	F4	6.26	1
Jcr4S15586.10	Jcr4S15586.10	[R].KGPKPEETATSGPGGSPTDVKPSASSSSTTGESTEK.[I]		FALSE	1	1	4	0.6992	0	1	1	869.92	3476.66	3476.65	1.97	0.00172	CID	MS2	2.95288	3.717	20.8106	5009	VL_0008040_JC_B2_2.raw	F4	6.25	1
Jcr4S00868.50	Jcr4S00868.50	[K].FFGQGGSSFDDAGAGYDQAEPLEGRDDDDSDFAK.[R]		FALSE	1	1	3	0.9024	0	1	1	1196.17	3586.48	3586.48	1.23	0.00147	CID	MS2	4.77109	1.334	115.11	38338	VL_0008037_JC_B1_2.raw	F2	6.25	1
Jcr4S00027.30	Jcr4S00027.30	[R].TIVEKIEENcDKGEPVESVELK.[E]	C10(Carbamidomethyl)	FALSE	1	2	3	0.6	0	1	1	849.095	2545.27	2545.27	0.41	0.00034	CID	MS2	14.2933	2.963	86.5262	28526	VL_0008036_JC_B1_1.raw	F1	6.25	1
Jcr4S01636.60	Jcr4S01636.60	[R].IQSEAGTIESWNPSRDQFQcAGVAIVR.[R]	C20(Carbamidomethyl)	FALSE	1	1	3	0.6384	0	1	1	1007.16	3019.46	3019.47	-1.34	-0.00135	CID	MS2	0.855296	2.335	144.635	49615	VL_0008040_JC_B2_2.raw	F4	6.25	1
Jcr4S01636.70	Jcr4U29577.10; Jcr4S01636.70	[R].IGENIADPSRADVYVPEAGR.[V]		FALSE	2	1	3	0.5664	0	1	1	710.36	2129.06	2129.06	1.12	0.0008	CID	MS2	1.16998	0.44	78.7297	24202	VL_0008037_JC_B1_2.raw	F2	6.25	1
Jcr4S06850.20	Jcr4S06850.20	[R].KEQLGTEGYQEmGR.[K]	M12(Oxidation)	FALSE	1	1	3	0.656	0	1	1	547.922	1641.75	1641.75	-1.17	-0.00064	CID	MS2	25.6621	1.457	36.9223	10711	VL_0008042_JC_B3_1.raw	F5	6.25	1
Jcr4S06850.20	Jcr4S06850.20	[R].KEQLGTEGYQEMGRK.[G]		FALSE	1	2	3	0.6688	0	1	1	585.29	1753.85	1753.85	0.21	0.00012	CID	MS2	14.016	6.969	31.1633	7691	VL_0008037_JC_B1_2.raw	F2	6.25	1
Jcr4S01636.40	Jcr4S01636.40	[R].ITTTQPSHRIDSEGGETEIWDPSEDQFQcAGVAAYR.[D]	C29(Carbamidomethyl)	FALSE	1	1	3	0.6896	0	1	1	1351.29	4051.84	4051.84	1.81	0.00244	CID	MS2	3.7329	5.715	118.914	39152	VL_0008039_JC_B2_1_200803205633.raw	F3	6.25	1
Jcr4S00099.60	Jcr4S00099.60	[K].IADKLEDRPcPPTPTTVQQQDYPELLEK.[C]	C10(Carbamidomethyl)	FALSE	1	1	4	0.5984	0	1	1	821.164	3281.63	3281.64	-1	-0.00082	CID	MS2	2.64351	0.558	103.402	35530	VL_0008042_JC_B3_1.raw	F5	6.25	1
Jcr4S01636.60	Jcr4S01636.60	[R].IQSEAGTIESWNPSRDQFQcAGVAIVR.[R]	C20(Carbamidomethyl)	FALSE	1	1	3	0.7152	0	1	1	1007.16	3019.47	3019.47	1.33	0.00134	CID	MS2	1.60874	1.625	149.894	53020	VL_0008042_JC_B3_1.raw	F5	6.25	1
Jcr4S00868.50	Jcr4S00868.50	[K].FFGQGGSSFDDAGAGYDQAEPLEGRDDDDSDFAK.[R]		FALSE	1	1	3	0.9392	0	1	1	1196.16	3586.48	3586.48	-0.6	-0.00072	CID	MS2	0.634136	2.527	121.774	39862	VL_0008043_JC_B3_2.raw	F6	6.25	1
Jcr4S00279.60	Jcr4S00279.60	[R].RIQSEAGVTDIWDENDEQFR.[C]		FALSE	1	1	3	0.6032	0	1	1	803.377	2408.12	2408.11	2.02	0.00163	CID	MS2	3.31667	5.992	119.333	39006	VL_0008043_JC_B3_2.raw	F6	6.25	1
Jcr4S00868.50	Jcr4S00868.50	[K].FFGQGGSSFDDAGAGYDQAEPLEGRDDDDSDFAK.[R]		FALSE	1	1	3	0.8413	0	1	1	1196.16	3586.48	3586.48	0.17	0.00021	CID	MS2	4.68624	3.529	118.302	40056	VL_0008040_JC_B2_2.raw	F4	6.24	1
Jcr4S01636.70	Jcr4U29577.10; Jcr4S01636.70	[R].KLQSENDNRGNIISVEDGELQVVRPPR.[T]		FALSE	2	2	3	0.5833	0	1	1	1021.54	3062.59	3062.6	-1.66	-0.0017	CID	MS2	9.40551	12.22	103.587	33056	VL_0008039_JC_B2_1_200803205633.raw	F3	6.24	1
Jcr4S06850.20	Jcr4S06850.20	[R].KEQLGTEGYQEMGR.[K]		FALSE	1	1	3	0.5817	0	1	1	542.591	1625.76	1625.76	0.68	0.00037	CID	MS2	3.58369	0.078	64.4565	17166	VL_0008039_JC_B2_1_200803205633.raw	F3	6.24	1
Jcr4S02704.30	Jcr4S02704.30	[R].ALVVHELEDDLGKGGHELSLTTGNAGGR.[L]		FALSE	1	1	4	0.6987	0	1	1	712.115	2845.44	2845.44	-1.32	-0.00094	CID	MS2	1.9828	0.636	134.206	46850	VL_0008042_JC_B3_1.raw	F5	6.24	1
Jcr4S00027.30	Jcr4S00027.30	[K].YGGENADKELVYGKDEVVEK.[N]		FALSE	1	2	3	0.6747	0	1	1	748.032	2242.08	2242.09	-2.05	-0.00153	CID	MS2	11.0953	11.562	58.5012	17103	VL_0008043_JC_B3_2.raw	F6	6.24	1
P00761 SWISS-PROT:P00761	P00761 SWISS-PROT:P00761	[R].LGEHNIDVLEGNEQFINAAK.[I]		TRUE	1	0	2	0.5657	0	1	1	1106.06	2211.11	2211.1	3.43	0.0038	CID	MS2	14.1823	18.32	114.3	38025	VL_0008037_JC_B1_2.raw	F2	6.24	1
Jcr4S02525.30	Jcr4S02525.30	[R].QTDEYGNPIPQTGTTTAYGGAPETGTTGLGMGHR.[Q]		FALSE	1	0	3	0.6763	0	1	1	1146.2	3436.58	3436.57	1.76	0.00201	CID	MS2	2.78435	0.337	85.6962	28863	VL_0008042_JC_B3_1.raw	F5	6.24	1
Jcr4S07807.20	Jcr4S07807.20	[-].mPGLTLGDTVPNLEVETTHGIIK.[L]	N-Term(Prot)(Met-loss)	FALSE	1	0	3	0.7271	0	1	1	768.753	2304.24	2304.24	-0.48	-0.00037	CID	MS2	19.1238	1.838	143.995	49057	VL_0008039_JC_B2_1_200803205633.raw	F3	6.23	1
Jcr4S00343.100	Jcr4S00343.100	[K].KLDTHLGGLLSEASSEEDFTGK.[A]		FALSE	1	1	3	0.7271	0	1	1	778.722	2334.15	2334.15	1.92	0.0015	CID	MS2	10.6336	3.647	119.1	39901	VL_0008037_JC_B1_2.raw	F2	6.23	1
Jcr4S03723.20	Jcr4S03723.20	[K].RDPELEQcQHQcR.[V]	C8(Carbamidomethyl); C12(Carbamidomethyl)	FALSE	1	1	3	0.7079	0	1	1	585.927	1755.77	1755.76	1.68	0.00099	CID	MS2	2.17595	17.249	26.5645	5226	VL_0008039_JC_B2_1_200803205633.raw	F3	6.23	1
Jcr4S01102.20	Jcr4S01102.20	[K].DKTVETGEGAAHYAGEVAIDVK.[D]		FALSE	1	1	3	0.1734	0	1	1	754.041	2260.11	2260.11	-0.05	-3e-05	CID	MS2	6.31588	5.784	80.0805	25976	VL_0008040_JC_B2_2.raw	F4	6.23	1
Jcr4S06850.20	Jcr4S06850.20	[R].KEQLGTEGYQEmGR.[K]	M12(Oxidation)	FALSE	1	1	3	0.5329	0	1	1	547.924	1641.76	1641.75	1.77	0.00097	CID	MS2	21.0351	1.406	36.3506	10300	VL_0008040_JC_B2_2.raw	F4	6.23	1
Jcr4S00300.40	Jcr4S00300.40	[R].KEEVVVLEETPAGTVASTLK.[E]		FALSE	1	1	2	0.6838	0	1	1	1050.57	2100.14	2100.14	-0.96	-0.00101	CID	MS2	7.15216	3.341	121.392	40781	VL_0008037_JC_B1_2.raw	F2	6.23	1
Jcr4S03723.20	Jcr4S03723.20	[K].RGTAVVVPAGHPAAFVASR.[N]		FALSE	1	1	2	0.6437	0	1	1	932.02	1863.03	1863.03	-1.59	-0.00148	CID	MS2	28.3873	6.597	78.8804	23005	VL_0008039_JC_B2_1_200803205633.raw	F3	6.23	1
Jcr4S01636.70	Jcr4U29577.10; Jcr4S01636.70	[R].HFNLAGNPEDEFPQLHEGR.[R]		FALSE	2	0	3	0.748	0	1	1	736.349	2207.03	2207.03	2.08	0.00153	CID	MS2	2.48927	0.052	103.315	33729	VL_0008037_JC_B1_2.raw	F2	6.23	1
Jcr4S01636.60	Jcr4S01636.60	[R].IQSEAGTIESWNPSRDQFQcAGVAIVR.[R]	C20(Carbamidomethyl)	FALSE	1	1	3	0.703	0	1	1	1007.16	3019.47	3019.47	0.55	0.00055	CID	MS2	0	1.749	143.732	50547	VL_0008042_JC_B3_1.raw	F5	6.23	1
Jcr4S00343.100	Jcr4S00343.100	[K].LDTHLGGLLSEASSEEDFTGK.[A]		FALSE	1	0	3	0.6645	0	1	1	736.022	2206.05	2206.05	-0.44	-0.00033	CID	MS2	2.63985	4.423	133.288	46498	VL_0008042_JC_B3_1.raw	F5	6.23	1
Jcr4S00279.60	Jcr4S00279.60	[R].GIHGAVFPGcPETFQSPSEPQER.[Y]	C10(Carbamidomethyl)	FALSE	1	0	3	0.6485	0	1	1	843.062	2527.17	2527.17	1.16	0.00098	CID	MS2	2.27344	0.159	94.9124	30225	VL_0008043_JC_B3_2.raw	F6	6.23	1
Jcr4S00077.20	Jcr4S00077.20	[K].ILESDKPVVEDEDEDEDEDDDEDDDKDEDEAEGQHDGDASGR.[S]		FALSE	1	1	5	0.9438	0	1	1	944.969	4720.82	4720.82	0.24	0.00022	CID	MS2	0	9.009	38.1633	11153	VL_0008042_JC_B3_1.raw	F5	6.23	1
Jcr4S01636.40	Jcr4S01636.40	[R].ITTTQPSHRIDSEGGETEIWDPSEDQFQcAGVAAYR.[D]	C29(Carbamidomethyl)	FALSE	1	1	3	0.7111	0	1	1	1351.29	4051.85	4051.84	2.27	0.00307	CID	MS2	4.21882	5.494	118.006	40855	VL_0008042_JC_B3_1.raw	F5	6.23	1
Jcr4S01651.40	Jcr4S01651.40	[R].LAQGPGGEKPVAAPPAAASQPTEGSKK.[S]		FALSE	1	1	3	0.6067	0	1	1	848.786	2544.34	2544.34	0.79	0.00067	CID	MS2	4.77	17.341	29.7228	7534	VL_0008043_JC_B3_2.raw	F6	6.23	1
Jcr4S01799.20	Jcr4S01799.20	[K].KGQGVNTDENSLHDNHKDDMSK.[D]		FALSE	1	2	4	0.7191	0	1	1	618.033	2469.11	2469.11	1.85	0.00114	CID	MS2	7.32437	42.146	13.5385	2616	VL_0008043_JC_B3_2.raw	F6	6.23	1
Jcr4S00300.40	Jcr4S00300.40	[R].KEEVVVLEETPAGTVASTLK.[E]		FALSE	1	1	2	0.7122	0	1	1	1050.58	2100.15	2100.14	2.49	0.00261	CID	MS2	22.4946	5.671	128.593	42282	VL_0008043_JC_B3_2.raw	F6	6.22	1
Jcr4S15586.10	Jcr4S15586.10	[R].KGPKPEETATSGPGGSPTDVKPSASSSSTTGESTEK.[I]		FALSE	1	1	3	0.6254	0	1	1	1159.56	3476.67	3476.65	4.69	0.00544	CID	MS2	4.51602	58.33	21.7238	4910	VL_0008036_JC_B1_1.raw	F1	6.22	1
Jcr4S01474.40	Jcr4S01474.40	[K].VAETGSNMISKVPGMGTETANEEESKVK.[G]		FALSE	1	2	3	0.6286	0	1	1	975.14	2923.41	2923.4	1.42	0.00138	CID	MS2	35.9396	19.755	84.0509	27489	VL_0008040_JC_B2_2.raw	F4	6.22	1
Jcr4S01102.20	Jcr4S01102.20	[K].DKTVETGEGAAHYAGEVAIDVKDK.[A]		FALSE	1	2	3	0.6961	0	1	1	835.083	2503.23	2503.23	1.11	0.00092	CID	MS2	4.01954	9.705	80.537	26929	VL_0008042_JC_B3_1.raw	F5	6.22	1
Jcr4S01636.70	Jcr4U29577.10; Jcr4S01636.70	[R].IGENIADPSRADVYVPEAGR.[V]		FALSE	2	1	3	0.6302	0	1	1	710.36	2129.07	2129.06	1.73	0.00123	CID	MS2	1.4131	0.228	77.0497	23564	VL_0008037_JC_B1_2.raw	F2	6.22	1
Jcr4S06850.20	Jcr4S06850.20	[R].KEQLGTEGYQEMGRK.[G]		FALSE	1	2	3	0.6158	0	1	1	585.289	1753.85	1753.85	-1.09	-0.00064	CID	MS2	18.072	6.485	28.9842	7841	VL_0008042_JC_B3_1.raw	F5	6.22	1
Jcr4U30929.10	Jcr4S02089.10; Jcr4U30929.10	[K].TRPSDTLASIADSIYSGLVSADQIK.[E]		FALSE	2	0	3	0.6125	0	1	1	870.124	2608.36	2608.35	4.24	0.00369	CID	MS2	0.667315	1.139	173.951	61211	VL_0008039_JC_B2_1_200803205633.raw	F3	6.22	1
Jcr4S00077.20	Jcr4S00077.20	[K].APDLSHVISKPETSAMAQDDEEVDETGVEPK.[D]		FALSE	1	0	3	0.5659	0	1	1	1108.85	3324.53	3324.54	-2.56	-0.00284	CID	MS2	0	3.603	96.4515	30175	VL_0008039_JC_B2_1_200803205633.raw	F3	6.22	1
Jcr4S00542.10	Jcr4S00542.10	[R].VETGVLKPGMVVTFGPSGLTTEVK.[S]		FALSE	1	0	3	0.6441	0	1	1	816.115	2446.33	2446.33	1.47	0.0012	CID	MS2	0.583024	0.982	145.75	48795	VL_0008043_JC_B3_2.raw	F6	6.21	1
Jcr4S02704.30	Jcr4S02704.30	[R].ALVVHELEDDLGKGGHELSLTTGNAGGR.[L]		FALSE	1	1	3	0.7262	0	1	1	949.153	2845.45	2845.44	0.41	0.00038	CID	MS2	10.6392	17.216	134.306	46888	VL_0008042_JC_B3_1.raw	F5	6.21	1
Jcr4S00279.60	Jcr4S00279.60	[R].RIQSEAGVTDIWDENDEQFR.[C]		FALSE	1	1	3	0.6345	0	1	1	803.376	2408.11	2408.11	0.64	0.00052	CID	MS2	1.82767	0.249	109.757	37610	VL_0008036_JC_B1_1.raw	F1	6.21	1
Jcr4S01772.110	Jcr4S01772.110	[-].mGRGSSQSQTTTSTTSRPGGTAPR.[G]	N-Term(Prot)(Met-loss)	FALSE	1	1	3	0.5942	0	1	1	760.044	2278.12	2278.11	1.68	0.00128	CID	MS2	5.40539	38.876	11.5739	1980	VL_0008043_JC_B3_2.raw	F6	6.21	1
Jcr4S00099.60	Jcr4S00099.60	[K].AScLADKIADKLEDRPcPPTPTTVQQQDYPELLEK.[C]	C3(Carbamidomethyl); C17(Carbamidomethyl)	FALSE	1	2	3	0.5491	0	1	1	1343	4026.98	4026.98	-0.84	-0.00112	CID	MS2	10.0537	7.851	136.093	47567	VL_0008042_JC_B3_1.raw	F5	6.21	1
P00761 SWISS-PROT:P00761	P00761 SWISS-PROT:P00761	[K].IITHPNFNGNTLDNDIMLIK.[L]		TRUE	1	0	3	0.5378	0	1	1	761.734	2283.19	2283.18	2.65	0.00202	CID	MS2	26.1784	1.896	144.414	50821	VL_0008042_JC_B3_1.raw	F5	6.21	1
P00761 SWISS-PROT:P00761	P00761 SWISS-PROT:P00761	[R].LGEHNIDVLEGNEQFINAAK.[I]		TRUE	1	0	2	0.4944	0	1	1	1106.06	2211.11	2211.1	4.36	0.00482	CID	MS2	25.5748	29.105	117.031	39608	VL_0008040_JC_B2_2.raw	F4	6.21	1
Jcr4S01636.60	Jcr4S01636.60	[R].IQSEAGTIESWNPSRDQFQcAGVAIVR.[R]	C20(Carbamidomethyl)	FALSE	1	1	3	0.7391	0	1	1	1007.16	3019.48	3019.47	2.34	0.00235	CID	MS2	2.64642	0.125	131.955	44927	VL_0008037_JC_B1_2.raw	F2	6.21	1
Jcr4S00349.40	Jcr4S00349.40	[K].HKEEHKQTAITETTPGDPQHHQHEK.[K]		FALSE	1	2	4	0.7419	0	1	1	736.609	2943.41	2943.41	1.9	0.0014	CID	MS2	18.8907	62.386	22.264	4136	VL_0008039_JC_B2_1_200803205633.raw	F3	6.2	1
Jcr4S06850.20	Jcr4S06850.20	[R].KEQLGTEGYQEmGR.[K]	M12(Oxidation)	FALSE	1	1	3	0.571	0	1	1	547.924	1641.76	1641.75	1.88	0.00103	CID	MS2	23.9424	2.639	35.9445	10158	VL_0008040_JC_B2_2.raw	F4	6.2	1
Jcr4S00868.50	Jcr4S00868.50	[K].FFGQGGSSFDDAGAGYDQAEPLEGRDDDDSDFAK.[R]		FALSE	1	1	3	0.8581	0	1	1	1196.16	3586.47	3586.48	-1.21	-0.00145	CID	MS2	1.8521	2.647	121.678	39829	VL_0008043_JC_B3_2.raw	F6	6.2	1
Jcr4S06850.20	Jcr4S06850.20	[R].KEQLGTEGYQEMGR.[K]		FALSE	1	1	3	0.5742	0	1	1	542.593	1625.76	1625.76	3.13	0.0017	CID	MS2	3.45412	0.233	37.6049	10143	VL_0008036_JC_B1_1.raw	F1	6.2	1
Jcr4S01341.30	Jcr4S01341.30	[K].KPSAPAQPQAQSQPAKPAKLPTKPPPPAQAVR.[E]		FALSE	1	1	3	0.6339	0	1	1	1094.95	3282.85	3282.84	2.11	0.00231	CID	MS2	4.05406	26.566	40.1149	10566	VL_0008037_JC_B1_2.raw	F2	6.2	1
Jcr4S03735.10	Jcr4S03735.10	[K].AIEGTPENFKEYGQLIEPSPDGEEYGPQDAQLNLSQGIPR.[F]		FALSE	1	1	3	0.7774	0	1	1	1463.03	4387.08	4387.1	-4.44	-0.0065	CID	MS2	0	3.926	145.085	49793	VL_0008040_JC_B2_2.raw	F4	6.2	1
Jcr4S00868.50	Jcr4S00868.50	[K].FFGQGGSSFDDAGAGYDQAEPLEGRDDDDSDFAK.[R]		FALSE	1	1	3	0.8823	0	1	1	1196.16	3586.48	3586.48	-0.52	-0.00062	CID	MS2	12.5295	2.265	114.879	39601	VL_0008036_JC_B1_1.raw	F1	6.2	1
Jcr4S00868.50	Jcr4S00868.50	[K].DGGDDKFFGQGGSSFDDAGAGYDQAEPLEGRDDDDSDFAK.[R]		FALSE	1	2	4	0.8323	0	1	1	1044.18	4173.69	4173.7	-0.67	-0.0007	CID	MS2	7.26162	1.011	116.87	38343	VL_0008039_JC_B2_1_200803205633.raw	F3	6.2	1
Jcr4S00279.60	Jcr4S00279.60	[R].RIQSEAGVTDIWDENDEQFR.[C]		FALSE	1	1	3	0.6177	0	1	1	803.376	2408.11	2408.11	1.02	0.00082	CID	MS2	1.35455	0.709	113.531	38428	VL_0008040_JC_B2_2.raw	F4	6.2	1
Jcr4S00050.100	Jcr4S00050.100	[R].KSEDIDHNDEGEDDANQLASEEEAAAEK.[A]		FALSE	1	1	3	0.8403	0	1	1	1020.43	3059.29	3059.28	1.72	0.00175	CID	MS2	71.9186	18.812	59.8133	17136	VL_0008037_JC_B1_2.raw	F2	6.2	1
Jcr4S00402.60	Jcr4S00402.60	[-].mTTEKEAEVASTVEQPPPATEEAKPAETKPVK.[E]	N-Term(Prot)(Met-loss)	FALSE	1	1	3	0.6236	0	1	1	1098.23	3292.69	3292.68	2.02	0.00222	CID	MS2	0	52.318	47.1151	13814	VL_0008040_JC_B2_2.raw	F4	6.19	1
Jcr4S01341.30	Jcr4S01341.30	[K].KPSAPAQPQAQSQPAKPAKLPTKPPPPAQAVR.[E]		FALSE	1	1	3	0.6462	0	1	1	1094.95	3282.85	3282.84	1.68	0.00184	CID	MS2	15.311	56.981	40.8866	11178	VL_0008043_JC_B3_2.raw	F6	6.19	1
Jcr4S07226.30	Jcr4S07226.30	[-].mADQLTDDQISEFKEAFSLFDKDGDGcITTK.[E]	N-Term(Prot)(Met-loss+Acetyl); C27(Carbamidomethyl)	FALSE	1	2	3	0.7561	0	1	1	1146.2	3436.6	3436.57	6.45	0.00739	CID	MS2	5.14626	0.585	163.738	57282	VL_0008040_JC_B2_2.raw	F4	6.19	1
Jcr4S00077.20	Jcr4S00077.20	[K].ILESDKPVVEDEDEDEDEDDDEDDDKDEDEAEGQHDGDASGR.[S]		FALSE	1	1	5	0.8708	0	1	1	944.97	4720.82	4720.82	1.2	0.00114	CID	MS2	2.05866	27.136	38.024	10846	VL_0008040_JC_B2_2.raw	F4	6.19	1
Jcr4S02308.80	Jcr4S02308.80	[R].ATGINEVLPGGIGAEAQSAATR.[N]		FALSE	1	0	3	0.496	0	1	1	695.031	2083.08	2083.08	0.08	5e-05	CID	MS2	7.98625	0.817	118.236	38881	VL_0008039_JC_B2_1_200803205633.raw	F3	6.19	1
Jcr4S03723.20	Jcr4S03723.20	[K].RcIQQcEDYYKEK.[K]	C2(Carbamidomethyl); C6(Carbamidomethyl)	FALSE	1	2	3	0.6026	0	1	1	607.276	1819.81	1819.81	1.78	0.00108	CID	MS2	7.95596	15.73	22.3058	5244	VL_0008043_JC_B3_2.raw	F6	6.19	1
Jcr4S01341.30	Jcr4S01341.30	[K].KPSAPAQPQAQSQPAKPAKLPTKPPPPAQAVR.[E]		FALSE	1	1	3	0.6511	0	1	1	1094.95	3282.84	3282.84	-0.79	-0.00086	CID	MS2	15.6668	8.385	66.04	17802	VL_0008039_JC_B2_1_200803205633.raw	F3	6.19	1
Jcr4S02308.90	Jcr4S02308.90	[R].VMLDEDKTTLSDVLADATAK.[L]		FALSE	1	1	3	0.6155	0	1	1	712.698	2136.08	2136.07	3	0.00214	CID	MS2	1.58766	0.175	140.472	48260	VL_0008037_JC_B1_2.raw	F2	6.19	1
Jcr4S01636.60	Jcr4S01636.60	[R].IQSEAGTIESWNPSRDQFQcAGVAIVR.[R]	C20(Carbamidomethyl)	FALSE	1	1	3	0.6543	0	1	1	1007.16	3019.47	3019.47	0.67	0.00067	CID	MS2	0	6.553	131.986	45996	VL_0008042_JC_B3_1.raw	F5	6.19	1
Jcr4S00279.60	Jcr4S00279.60	[R].GIHGAVFPGcPETFQSPSEPQER.[Y]	C10(Carbamidomethyl)	FALSE	1	0	3	0.643	0	1	1	843.061	2527.17	2527.17	1.1	0.00093	CID	MS2	1.21579	1.41	91.6814	29198	VL_0008037_JC_B1_2.raw	F2	6.19	1
Jcr4S01636.60	Jcr4S01636.60	[R].IQSEAGTIESWNPSRDQFQcAGVAIVR.[R]	C20(Carbamidomethyl)	FALSE	1	1	3	0.7431	0	1	1	1007.16	3019.47	3019.47	0.24	0.00024	CID	MS2	8.81446	8.98	132.571	46222	VL_0008042_JC_B3_1.raw	F5	6.19	1
Jcr4S02704.30	Jcr4S02704.30	[R].ALVVHELEDDLGKGGHELSLTTGNAGGR.[L]		FALSE	1	1	3	0.6898	0	1	1	949.154	2845.45	2845.44	0.92	0.00087	CID	MS2	10.8425	9.039	133.814	46699	VL_0008042_JC_B3_1.raw	F5	6.19	1
Jcr4S07807.20	Jcr4S07807.20	[K].IATPVDWKPGDPVVISSNVSNEEAKK.[M]		FALSE	1	1	3	0.4895	0	1	1	927.488	2780.45	2780.45	0.7	0.00065	CID	MS2	23.4623	27.164	112.88	36723	VL_0008043_JC_B3_2.raw	F6	6.19	1
Jcr4S01341.30	Jcr4S01341.30	[K].NVVAEKPSGEEDAADANKESPADEPEEKVEDK.[E]		FALSE	1	2	4	0.788	0	1	1	857.398	3426.57	3426.57	0.96	0.00082	CID	MS2	2.04857	3.965	35.3959	9413	VL_0008043_JC_B3_2.raw	F6	6.18	1
Jcr4S00279.60	Jcr4S00279.60	[R].RIQSEAGVTDIWDENDEQFR.[C]		FALSE	1	1	3	0.5583	0	1	1	803.377	2408.12	2408.11	1.64	0.00132	CID	MS2	1.47334	3.036	115.492	37661	VL_0008043_JC_B3_2.raw	F6	6.18	1
P00761 SWISS-PROT:P00761	P00761 SWISS-PROT:P00761	[R].LGEHNIDVLEGNEQFINAAK.[I]		TRUE	1	0	2	0.4741	0	1	1	1106.06	2211.1	2211.1	0.22	0.00024	CID	MS2	6.80297	5.758	119.44	39363	VL_0008039_JC_B2_1_200803205633.raw	F3	6.18	1
Jcr4S01636.70	Jcr4U29577.10; Jcr4S01636.70	[R].KLQSENDNRGNIISVEDGELQVVRPPR.[T]		FALSE	2	2	3	0.6408	0	1	1	1021.54	3062.6	3062.6	0.42	0.00043	CID	MS2	1.65017	3.644	103.866	35706	VL_0008042_JC_B3_1.raw	F5	6.18	1
Jcr4S01636.70	Jcr4U29577.10; Jcr4S01636.70	[R].HFNLAGNPEDEFPQLHEGR.[R]		FALSE	2	0	3	0.7508	0	1	1	736.348	2207.03	2207.03	1.22	0.0009	CID	MS2	1.82396	0.098	104.488	35564	VL_0008036_JC_B1_1.raw	F1	6.18	1
Jcr4S01636.60	Jcr4S01636.60	[R].IQSEAGTIESWNPSRDQFQcAGVAIVR.[R]	C20(Carbamidomethyl)	FALSE	1	1	3	0.7362	0	1	1	1007.16	3019.47	3019.47	0.83	0.00084	CID	MS2	1.54858	0.542	137.692	48522	VL_0008036_JC_B1_1.raw	F1	6.18	1
Jcr4S01636.70	Jcr4U29577.10; Jcr4S01636.70	[R].IGENIADPSRADVYVPEAGR.[V]		FALSE	2	1	3	0.6683	0	1	1	710.358	2129.06	2129.06	-0.69	-0.00049	CID	MS2	1.33809	1.999	80.4903	26131	VL_0008040_JC_B2_2.raw	F4	6.18	1
Jcr4S02821.20	Jcr4S02821.20	[K].LEEVAVSTGEEDEDPILDLK.[A]		FALSE	1	0	2	0.6602	0	1	1	1101.04	2201.08	2201.07	2.49	0.00274	CID	MS2	14.8338	11.974	131.128	44600	VL_0008037_JC_B1_2.raw	F2	6.18	1
Jcr4S00868.50	Jcr4S00868.50	[K].DGGDDKFFGQGGSSFDDAGAGYDQAEPLEGRDDDDSDFAK.[R]		FALSE	1	2	4	0.9078	0	1	1	1044.18	4173.7	4173.7	1.31	0.00137	CID	MS2	2.87588	11.413	118.26	38641	VL_0008043_JC_B3_2.raw	F6	6.18	1
Jcr4S03684.40	Jcr4S03684.40	[K].HVEGSHVLAAEVHEEGK.[K]		FALSE	1	0	3	0.7735	0	1	1	609.971	1827.9	1827.9	-0.45	-0.00028	CID	MS2	11.0608	7.008	56.7965	14143	VL_0008039_JC_B2_1_200803205633.raw	F3	6.18	1
Jcr4S06850.20	Jcr4S06850.20	[R].KEQLGTEGYQEMGR.[K]		FALSE	1	1	3	0.5939	0	1	1	542.592	1625.76	1625.76	1.13	0.00061	CID	MS2	2.87307	0.095	63.6862	16858	VL_0008039_JC_B2_1_200803205633.raw	F3	6.18	1
Jcr4S01651.40	Jcr4S01651.40	[R].LAQGPGGEKPVAAPPAAASQPTEGSK.[K]		FALSE	1	0	3	0.7476	0	1	1	806.089	2416.25	2416.25	2.86	0.0023	CID	MS2	3.39	1.28	34.3711	9072	VL_0008043_JC_B3_2.raw	F6	6.18	1
Jcr4S00619.60	Jcr4S00619.60	[R].cESILYLPEKQGFVGSEEYEEAESR.[S]	C1(Carbamidomethyl)	FALSE	1	1	3	0.7229	0	1	1	983.788	2949.35	2949.35	1.71	0.00169	CID	MS2	14.2962	6.099	131.357	45753	VL_0008042_JC_B3_1.raw	F5	6.17	1
Jcr4S00868.50	Jcr4S00868.50	[K].FFGQGGSSFDDAGAGYDQAEPLEGRDDDDSDFAK.[R]		FALSE	1	1	3	0.8233	0	1	1	1196.17	3586.48	3586.48	0.82	0.00098	CID	MS2	2.15462	1.544	115.476	38481	VL_0008037_JC_B1_2.raw	F2	6.17	1
Jcr4S01636.60	Jcr4S01636.60	[R].KLQSENDYRGSIINVEGK.[L]		FALSE	1	2	2	0.5527	0	1	1	1025.53	2050.06	2050.06	0.83	0.00085	CID	MS2	0	29.399	55.8793	15716	VL_0008037_JC_B1_2.raw	F2	6.17	1
Jcr4S00772.40	Jcr4S00772.40	[R].ETSTTESNRAEQEPVADASPATALGSTATTTGSSAPTK.[V]		FALSE	1	1	3	0.7407	0	1	1	1241.59	3722.75	3722.75	0.25	0.00031	CID	MS2	25.9626	5.146	82.1182	24332	VL_0008039_JC_B2_1_200803205633.raw	F3	6.17	1
Jcr4S00279.60	Jcr4S00279.60	[R].GIHGAVFPGcPETFQSPSEPQER.[Y]	C10(Carbamidomethyl)	FALSE	1	0	3	0.6434	0	1	1	843.061	2527.17	2527.17	0.84	0.00071	CID	MS2	5.72623	4.081	92.5063	30892	VL_0008036_JC_B1_1.raw	F1	6.17	1
Jcr4S00099.60	Jcr4S00099.60	[K].IADKLEDRPcPPTPTTVQQQDYPELLEK.[C]	C10(Carbamidomethyl)	FALSE	1	1	4	0.5365	0	1	1	821.164	3281.64	3281.64	-0.07	-6e-05	CID	MS2	1.16961	0.174	108.091	34854	VL_0008039_JC_B2_1_200803205633.raw	F3	6.17	1
Jcr4S01636.60	Jcr4S01636.60	[R].IQSEAGTIESWNPSRDQFQcAGVAIVR.[R]	C20(Carbamidomethyl)	FALSE	1	1	3	0.671	0	1	1	1007.16	3019.48	3019.47	2.1	0.00212	CID	MS2	3.33373	8.077	126.996	44316	VL_0008036_JC_B1_1.raw	F1	6.17	1
Jcr4S01038.60	Jcr4U30993.20; Jcr4S01038.60	[-].mSATGGSAVGSGGGGQEEDKKPVDQSAHINLK.[V]	N-Term(Prot)(Met-loss+Acetyl)	FALSE	2	1	3	0.7196	0	1	1	1008.5	3023.47	3023.47	1.62	0.00163	CID	MS2	6.50005	67.836	42.0935	12166	VL_0008040_JC_B2_2.raw	F4	6.17	1
Jcr4S16138.20	Jcr4S16138.20	[R].TRPSGLPGDTTGHNPR.[V]		FALSE	1	0	3	0.6337	0	1	1	554.95	1662.84	1662.83	3.68	0.00204	CID	MS2	6.45593	5.808	19.7868	4215	VL_0008037_JC_B1_2.raw	F2	6.17	1
Jcr4S06850.20	Jcr4S06850.20	[R].KEQLGTEGYQEmGR.[K]	M12(Oxidation)	FALSE	1	1	3	0.6856	0	1	1	547.925	1641.76	1641.75	3.95	0.00216	CID	MS2	33.3689	12.455	38.9676	10188	VL_0008037_JC_B1_2.raw	F2	6.17	1
Jcr4S06850.20	Jcr4S06850.20	[K].GGLSTTDESGGERAEKEGITIDESK.[F]		FALSE	1	2	3	0.6742	0	1	1	856.075	2566.21	2566.21	-0.24	-0.0002	CID	MS2	1.55019	0.698	47.2657	14485	VL_0008042_JC_B3_1.raw	F5	6.17	1
Jcr4S01636.60	Jcr4S01636.60	[R].KLQSENDYRGSIINVEGK.[L]		FALSE	1	2	2	0.5779	0	1	1	1025.53	2050.05	2050.06	-1.06	-0.00109	CID	MS2	28.4494	7.513	75.1617	21485	VL_0008039_JC_B2_1_200803205633.raw	F3	6.16	1
Jcr4S02308.80	Jcr4S02308.80	[R].ATGINEVLPGGIGAEAQSAATR.[N]		FALSE	1	0	2	0.7159	0	1	1	1042.04	2083.08	2083.08	1.03	0.00108	CID	MS2	3.7373	14.043	115.513	39964	VL_0008042_JC_B3_1.raw	F5	6.16	1
Jcr4S00868.50	Jcr4S00868.50	[K].DGGDDKFFGQGGSSFDDAGAGYDQAEPLEGRDDDDSDFAK.[R]		FALSE	1	2	3	0.8685	0	1	1	1391.9	4173.7	4173.7	-0.15	-0.00021	CID	MS2	1.80431	2.596	116.68	38267	VL_0008039_JC_B2_1_200803205633.raw	F3	6.16	1
Jcr4S01636.70	Jcr4U29577.10; Jcr4S01636.70	[R].KLQSENDNRGNIISVEDGELQVVRPPR.[T]		FALSE	2	2	3	0.6932	0	1	1	1021.54	3062.6	3062.6	0.35	0.00036	CID	MS2	4.86646	5.564	101.085	33940	VL_0008040_JC_B2_2.raw	F4	6.16	1
Jcr4S16796.10	Jcr4S16796.10	[R].SSSSGSGGGSEAGSSAGSYAGSHAGSGSGGAGSEAGSEAGSSAGSR.[A]		FALSE	1	0	3	0.8588	0	1	1	1255.85	3765.53	3765.53	-0.34	-0.00043	CID	MS2	20.2803	90.02	47.5091	10934	VL_0008039_JC_B2_1_200803205633.raw	F3	6.16	1
Jcr4S00279.60	Jcr4S00279.60	[R].RIQSEAGVTDIWDENDEQFR.[C]		FALSE	1	1	3	0.6412	0	1	1	803.375	2408.11	2408.11	0.23	0.00019	CID	MS2	1.12409	0.664	118.012	38793	VL_0008039_JC_B2_1_200803205633.raw	F3	6.16	1
Jcr4S06850.20	Jcr4S06850.20	[R].KEQLGTEGYQEMGRK.[G]		FALSE	1	2	3	0.6153	0	1	1	585.289	1753.85	1753.85	-0.64	-0.00037	CID	MS2	36.8296	20.478	29.4466	7949	VL_0008040_JC_B2_2.raw	F4	6.16	1
Jcr4S01636.60	Jcr4S01636.60	[R].IQSEAGTIESWNPSRDQFQcAGVAIVR.[R]	C20(Carbamidomethyl)	FALSE	1	1	3	0.724	0	1	1	1007.16	3019.47	3019.47	1.07	0.00107	CID	MS2	1.40201	1.426	141.023	48480	VL_0008037_JC_B1_2.raw	F2	6.16	1
Jcr4S00279.60	Jcr4S00279.60	[R].RIQSEAGVTDIWDENDEQFR.[C]		FALSE	1	1	3	0.5698	0	1	1	803.376	2408.11	2408.11	1.1	0.00088	CID	MS2	3.9837	11.316	115.461	39078	VL_0008040_JC_B2_2.raw	F4	6.16	1
Jcr4S20423.10	Jcr4S20423.10	[K].ENLQEQEDLSTKDTTGEENVQEQERPIK.[K]		FALSE	1	1	3	0.5877	0	1	1	1096.53	3287.56	3287.55	3.44	0.00377	CID	MS2	0	44.047	51.9822	15229	VL_0008036_JC_B1_1.raw	F1	6.16	1
Jcr4S09368.60	Jcr4S09368.60	[R].IVDTSTSPYDGQLKEDTGIEQMENSVNSQPSR.[A]		FALSE	1	1	3	0.6071	0	1	1	1175.88	3525.64	3525.63	2.88	0.00338	CID	MS2	0	11.735	103.554	33824	VL_0008037_JC_B1_2.raw	F2	6.16	1
Jcr4S00039.190	Jcr4S00039.190	[K].SSDSATSTDQSQSHRPSNAAGGNATNNNPTTTND.[-]		FALSE	1	0	3	0.8084	0	1	1	1135.82	3405.44	3405.44	1.16	0.00131	CID	MS2	0.165564	4.896	33.9012	7092	VL_0008039_JC_B2_1_200803205633.raw	F3	6.16	1
Jcr4S01636.40	Jcr4S01636.40	[R].ITTTQPSHRIDSEGGETEIWDPSEDQFQcAGVAAYR.[D]	C29(Carbamidomethyl)	FALSE	1	1	3	0.6737	0	1	1	1351.29	4051.84	4051.84	1.39	0.00187	CID	MS2	0	9.251	121.055	39610	VL_0008043_JC_B3_2.raw	F6	6.16	1
Jcr4S00300.40	Jcr4S00300.40	[K].AAETADAAAGKWDETKESAK.[E]		FALSE	1	2	2	0.5877	0	1	1	1025.49	2049.97	2049.97	-0.28	-0.00029	CID	MS2	9.25575	20.722	30.0668	8248	VL_0008042_JC_B3_1.raw	F5	6.16	1
Jcr4S01636.70	Jcr4U29577.10; Jcr4S01636.70	[R].IGENIADPSRADVYVPEAGR.[V]		FALSE	2	1	3	0.5633	0	1	1	710.359	2129.06	2129.06	0.69	0.00049	CID	MS2	2.05935	0.287	79.7066	25833	VL_0008040_JC_B2_2.raw	F4	6.16	1
Jcr4S01636.60	Jcr4S01636.60	[R].IQSEAGTIESWNPSRDQFQcAGVAIVR.[R]	C20(Carbamidomethyl)	FALSE	1	1	3	0.6899	0	1	1	1007.16	3019.47	3019.47	0.14	0.00014	CID	MS2	2.28686	1.2	149.409	51247	VL_0008039_JC_B2_1_200803205633.raw	F3	6.16	1
Jcr4S00099.60	Jcr4S00099.60	[K].IADKLEDRPcPPTPTTVQQQDYPELLEK.[C]	C10(Carbamidomethyl)	FALSE	1	1	3	0.6846	0	1	1	1094.55	3281.63	3281.64	-2.09	-0.00229	CID	MS2	3.98436	19.577	102.389	35148	VL_0008042_JC_B3_1.raw	F5	6.15	1
Jcr4S06850.20	Jcr4S06850.20	[R].KEQLGTEGYQEmGR.[K]	M12(Oxidation)	FALSE	1	1	3	0.6114	0	1	1	547.922	1641.75	1641.75	-1.39	-0.00076	CID	MS2	37.3949	0.979	36.3381	10491	VL_0008042_JC_B3_1.raw	F5	6.15	1
Jcr4S00099.60	Jcr4S00099.60	[K].IADKLEDRPcPPTPTTVQQQDYPELLEK.[C]	C10(Carbamidomethyl)	FALSE	1	1	4	0.5285	0	1	1	821.165	3281.64	3281.64	0.93	0.00076	CID	MS2	1.18853	0.356	99.5175	32255	VL_0008037_JC_B1_2.raw	F2	6.15	1
Jcr4S01636.60	Jcr4S01636.60	[R].IQSEAGTIESWNPSRDQFQcAGVAIVR.[R]	C20(Carbamidomethyl)	FALSE	1	1	3	0.6911	0	1	1	1007.16	3019.47	3019.47	1.52	0.00153	CID	MS2	4.99186	7.031	130.104	45266	VL_0008042_JC_B3_1.raw	F5	6.15	1
Jcr4S00953.30	Jcr4S00953.30	[K].SIDMSSNANTDVLDSEKIVNEETGPEQATK.[K]		FALSE	1	1	3	0.6618	0	1	1	1074.84	3222.51	3222.5	3.13	0.00336	CID	MS2	28.1725	19.673	111.618	36983	VL_0008037_JC_B1_2.raw	F2	6.15	1
Jcr4S06850.20	Jcr4S06850.20	[K].GGLSTTDESGGERAEKEGITIDESK.[F]		FALSE	1	2	3	0.6878	0	1	1	856.074	2566.21	2566.21	-1.59	-0.00136	CID	MS2	2.34812	0.852	47.6786	14638	VL_0008042_JC_B3_1.raw	F5	6.15	1
Jcr4S00300.40	Jcr4S00300.40	[R].KEEVVVLEETPAGTVASTLK.[E]		FALSE	1	1	2	0.6959	0	1	1	1050.58	2100.15	2100.14	2.49	0.00261	CID	MS2	16.6849	16.159	128.137	42120	VL_0008043_JC_B3_2.raw	F6	6.15	1
Jcr4S01636.60	Jcr4S01636.60	[R].IQSEAGTIESWNPSRDQFQcAGVAIVR.[R]	C20(Carbamidomethyl)	FALSE	1	1	3	0.7073	0	1	1	1007.16	3019.48	3019.47	1.97	0.00199	CID	MS2	1.81197	1.305	146.815	50801	VL_0008037_JC_B1_2.raw	F2	6.15	1
Jcr4S00279.60	Jcr4S00279.60	[R].GIHGAVFPGcPETFQSPSEPQER.[Y]	C10(Carbamidomethyl)	FALSE	1	0	3	0.5772	0	1	1	843.061	2527.17	2527.17	0.87	0.00074	CID	MS2	6.82758	5.021	94.1482	29929	VL_0008043_JC_B3_2.raw	F6	6.15	1
Jcr4S01636.60	Jcr4S01636.60	[R].IQSEAGTIESWNPSRDQFQcAGVAIVR.[R]	C20(Carbamidomethyl)	FALSE	1	1	3	0.6683	0	1	1	1007.16	3019.47	3019.47	1.8	0.00181	CID	MS2	4.43241	1.288	151.565	54088	VL_0008036_JC_B1_1.raw	F1	6.15	1
Jcr4S01636.60	Jcr4S01636.60	[R].IQSEAGTIESWNPSRDQFQcAGVAIVR.[R]	C20(Carbamidomethyl)	FALSE	1	1	3	0.6743	0	1	1	1007.16	3019.47	3019.47	-0.55	-0.00056	CID	MS2	1.02538	1.989	142.255	48659	VL_0008040_JC_B2_2.raw	F4	6.14	1
Jcr4S02656.20	Jcr4S02656.20	[R].KLNDQNAVGSTEPVKR.[Q]		FALSE	1	2	3	0.6433	0	1	1	585.986	1755.94	1755.93	4.24	0.00248	CID	MS2	8.95182	25.651	18.9256	4415	VL_0008040_JC_B2_2.raw	F4	6.14	1
Jcr4S06850.20	Jcr4S06850.20	[K].GGLSTTDESGGERAEKEGITIDESK.[F]		FALSE	1	2	3	0.6482	0	1	1	856.078	2566.22	2566.21	3.07	0.00263	CID	MS2	1.99196	1.42	48.3751	13257	VL_0008037_JC_B1_2.raw	F2	6.14	1
Jcr4S01636.60	Jcr4S01636.60	[R].IQSEAGTIESWNPSRDQFQcAGVAIVR.[R]	C20(Carbamidomethyl)	FALSE	1	1	3	0.7313	0	1	1	1007.16	3019.47	3019.47	-0.25	-0.00025	CID	MS2	6.00813	2.367	143.861	49307	VL_0008040_JC_B2_2.raw	F4	6.14	1
Jcr4S00706.60	Jcr4S00706.60	[K].VADTAHDVKETAKEYAGTAADK.[A]		FALSE	1	2	3	0.645	0	1	1	764.375	2291.11	2291.11	-1.7	-0.0013	CID	MS2	4.00342	11.558	67.3262	18318	VL_0008039_JC_B2_1_200803205633.raw	F3	6.14	1
Jcr4S15586.10	Jcr4S15586.10	[R].KGPKPEETATSGPGGSPTDVKPSASSSSTTGESTEK.[I]		FALSE	1	1	3	0.6531	0	1	1	1159.56	3476.66	3476.65	1.65	0.00191	CID	MS2	0	33.392	22.1325	4877	VL_0008037_JC_B1_2.raw	F2	6.14	1
Jcr4S00868.50	Jcr4S00868.50	[K].FFGQGGSSFDDAGAGYDQAEPLEGRDDDDSDFAK.[R]		FALSE	1	1	3	0.8485	0	1	1	1196.16	3586.48	3586.48	-0.83	-0.00099	CID	MS2	4.07393	12.591	116.01	40046	VL_0008036_JC_B1_1.raw	F1	6.14	1
Jcr4S00077.20	Jcr4S00077.20	[K].ILESDKPVVEDEDEDEDEDDDEDDDKDEDEAEGQHDGDASGR.[S]		FALSE	1	1	5	0.9055	0	1	1	944.972	4720.83	4720.82	2.5	0.00236	CID	MS2	0	13.576	35.3223	10106	VL_0008042_JC_B3_1.raw	F5	6.14	1
Jcr4S00033.50	Jcr4S00033.50	[R].NNPNLNTHPGGVAVSMTTAAR.[L]		FALSE	1	0	2	0.6352	0	1	1	1061.52	2122.04	2122.05	-1.57	-0.00166	CID	MS2	6.11148	21.747	65.1221	19506	VL_0008043_JC_B3_2.raw	F6	6.14	1
Jcr4S03735.10	Jcr4S03735.10	[K].AIEGTPENFKEYGQLIEPSPDGEEYGPQDAQLNLSQGIPR.[F]		FALSE	1	1	3	0.7655	0	1	1	1463.04	4387.1	4387.1	-0.64	-0.00093	CID	MS2	0	4.143	145.867	48841	VL_0008043_JC_B3_2.raw	F6	6.14	1
Jcr4S01474.40	Jcr4S01474.40	[K].EVPHALLNKPASITPGIVEQTK.[S]		FALSE	1	0	2	0.6629	0	1	1	1171.66	2342.31	2342.31	1.29	0.00151	CID	MS2	29.7179	16.072	93.552	31150	VL_0008040_JC_B2_2.raw	F4	6.14	1
Jcr4S01636.60	Jcr4S01636.60	[R].IQSEAGTIESWNPSRDQFQcAGVAIVR.[R]	C20(Carbamidomethyl)	FALSE	1	1	3	0.7622	0	1	1	1007.16	3019.48	3019.47	2.4	0.00241	CID	MS2	5.37332	1.293	152.439	53079	VL_0008037_JC_B1_2.raw	F2	6.14	1
Jcr4S01651.40	Jcr4S01651.40	[R].LAQGPGGEKPVAAPPAAASQPTEGSKK.[S]		FALSE	1	1	3	0.7052	0	1	1	848.786	2544.34	2544.34	1.17	0.00099	CID	MS2	2.94385	10.916	29.5309	7153	VL_0008037_JC_B1_2.raw	F2	6.14	1
Jcr4S00300.40	Jcr4S00300.40	[R].KEEVVVLEETPAGTVASTLK.[E]		FALSE	1	1	2	0.671	0	1	1	1050.58	2100.15	2100.14	0.9	0.00095	CID	MS2	0.992787	3.197	121.471	42176	VL_0008036_JC_B1_1.raw	F1	6.14	1
Jcr4S00279.60	Jcr4S00279.60	[R].GIHGAVFPGcPETFQSPSEPQER.[Y]	C10(Carbamidomethyl)	FALSE	1	0	3	0.6352	0	1	1	843.061	2527.17	2527.17	0.01	1e-05	CID	MS2	23.2434	1.679	97.5808	30633	VL_0008039_JC_B2_1_200803205633.raw	F3	6.14	1
Jcr4S00077.20	Jcr4S00077.20	[K].ILESDKPVVEDEDEDEDEDDDEDDDKDEDEAEGQHDGDASGR.[S]		FALSE	1	1	5	0.8518	0	1	1	944.97	4720.82	4720.82	0.97	0.00091	CID	MS2	0	13.371	40.4352	11030	VL_0008043_JC_B3_2.raw	F6	6.14	1
Jcr4S01102.20	Jcr4S01102.20	[K].DKTVETGEGAAHYAGEVAIDVKDK.[A]		FALSE	1	2	4	0.7492	0	1	1	626.563	2503.23	2503.23	0.11	7e-05	CID	MS2	4.94024	4.142	83.97	26299	VL_0008043_JC_B3_2.raw	F6	6.14	1
Jcr4S01636.60	Jcr4S01636.60	[R].IQSEAGTIESWNPSRDQFQcAGVAIVR.[R]	C20(Carbamidomethyl)	FALSE	1	1	3	0.6852	0	1	1	1007.16	3019.47	3019.47	1.9	0.00191	CID	MS2	5.19353	1.263	152.202	52380	VL_0008039_JC_B2_1_200803205633.raw	F3	6.13	1
Jcr4S00501.60	Jcr4S00501.60	[-].mAPIAVGDTLPDGTLAHFDEQDQLQQLSIHSLAAGK.[K]	N-Term(Prot)(Met-loss)	FALSE	1	0	3	0.6525	0	1	1	1219.63	3656.87	3656.86	4.21	0.00513	CID	MS2	34.7177	3.383	148.286	51058	VL_0008040_JC_B2_2.raw	F4	6.13	1
Jcr4S01636.60	Jcr4S01636.60	[R].IQSEAGTIESWNPSRDQFQcAGVAIVR.[R]	C20(Carbamidomethyl)	FALSE	1	1	3	0.6803	0	1	1	1007.16	3019.47	3019.47	-0.24	-0.00024	CID	MS2	0	5.885	132.128	46052	VL_0008042_JC_B3_1.raw	F5	6.13	1
Jcr4S06850.20	Jcr4S06850.20	[R].KEQLGTEGYQEMGR.[K]		FALSE	1	1	3	0.571	0	1	1	542.593	1625.76	1625.76	3.08	0.00167	CID	MS2	2.64164	0.427	36.7192	10432	VL_0008040_JC_B2_2.raw	F4	6.13	1
Jcr4S00050.100	Jcr4S00050.100	[R].KSEDIDHNDEGEDDANQLASEEEAAAEK.[A]		FALSE	1	1	3	0.7977	0	1	1	1020.43	3059.28	3059.28	-1.93	-0.00197	CID	MS2	23.173	17.464	59.471	18024	VL_0008036_JC_B1_1.raw	F1	6.13	1
Jcr4S01341.30	Jcr4S01341.30	[K].KPSAPAQPQAQSQPAKPAKLPTKPPPPAQAVR.[E]		FALSE	1	1	3	0.6183	0	1	1	1094.95	3282.85	3282.84	1.57	0.00172	CID	MS2	5.67307	51.283	40.5492	11066	VL_0008043_JC_B3_2.raw	F6	6.13	1
Jcr4S02110.50	Jcr4S02110.50	[K].HKLEDDEGYGKPALETEVHTK.[Q]		FALSE	1	1	4	0.6917	0	1	1	599.797	2396.17	2396.17	-2.07	-0.00124	CID	MS2	15.7743	5.292	65.1557	17444	VL_0008039_JC_B2_1_200803205633.raw	F3	6.13	1
Jcr4S00077.20	Jcr4S00077.20	[K].ILESDKPVVEDEDEDEDEDDDEDDDKDEDEAEGQHDGDASGR.[S]		FALSE	1	1	4	0.876	0	1	1	1180.96	4720.81	4720.82	-2.48	-0.00293	CID	MS2	6.52447	100	36.8242	9859	VL_0008043_JC_B3_2.raw	F6	6.13	1
Jcr4S01474.40	Jcr4S01474.40	[K].EVPHALLNKPASITPGIVEQTK.[S]		FALSE	1	0	2	0.6591	0	1	1	1171.66	2342.31	2342.31	1.97	0.00231	CID	MS2	28.9675	31.469	97.6252	31257	VL_0008043_JC_B3_2.raw	F6	6.13	1
Jcr4S01341.30	Jcr4S01341.30	[K].KPSAPAQPQAQSQPAKPAKLPTKPPPPAQAVR.[E]		FALSE	1	1	3	0.5383	0	1	1	1094.96	3282.86	3282.84	4.56	0.00499	CID	MS2	6.54717	41.403	40.0588	10548	VL_0008037_JC_B1_2.raw	F2	6.13	1
Jcr4S00279.60	Jcr4S00279.60	[R].RIQSEAGVTDIWDENDEQFR.[C]		FALSE	1	1	3	0.6232	0	1	1	803.376	2408.11	2408.11	0.84	0.00067	CID	MS2	12.3833	5.793	122.612	40606	VL_0008039_JC_B2_1_200803205633.raw	F3	6.13	1
Jcr4S00501.60	Jcr4S00501.60	[-].mAPIAVGDTLPDGTLAHFDEQDQLQQLSIHSLAAGK.[K]	N-Term(Prot)(Met-loss)	FALSE	1	0	4	0.7308	0	1	1	914.972	3656.87	3656.86	3.06	0.00279	CID	MS2	0.708461	1.269	148.255	51045	VL_0008040_JC_B2_2.raw	F4	6.13	1
Jcr4S01636.60	Jcr4S01636.60	[R].IQSEAGTIESWNPSRDQFQcAGVAIVR.[R]	C20(Carbamidomethyl)	FALSE	1	1	3	0.7423	0	1	1	1007.16	3019.47	3019.47	1.08	0.00109	CID	MS2	2.70582	3.16	148.481	49876	VL_0008043_JC_B3_2.raw	F6	6.13	1
Jcr4S02985.110	Jcr4S02985.110; Jcr4S20378.20	[K].NLGDEKPVGEDEAGDGNKESSANDPEEKKPQEK.[EV]		FALSE	2	2	4	0.7096	0	1	1	885.912	3540.63	3540.62	1.79	0.00159	CID	MS2	0.918912	29.112	19.7206	4475	VL_0008043_JC_B3_2.raw	F6	6.13	1
Jcr4S00279.60	Jcr4S00279.60	[R].GIHGAVFPGcPETFQSPSEPQER.[Y]	C10(Carbamidomethyl)	FALSE	1	0	3	0.5856	0	1	1	843.062	2527.17	2527.17	1.89	0.00159	CID	MS2	2.83321	0.264	92.2209	31350	VL_0008042_JC_B3_1.raw	F5	6.13	1
Jcr4S01474.40	Jcr4S01474.40	[K].VAETGSNMISKVPGMGTETANEEESKVK.[G]		FALSE	1	2	3	0.5931	0	1	1	975.14	2923.41	2923.4	1.3	0.00126	CID	MS2	32.3325	23.215	84.2627	28320	VL_0008042_JC_B3_1.raw	F5	6.12	1
Jcr4S00868.50	Jcr4S00868.50	[K].FFGQGGSSFDDAGAGYDQAEPLEGRDDDDSDFAK.[R]		FALSE	1	1	3	0.8562	0	1	1	1196.16	3586.47	3586.48	-2.4	-0.00287	CID	MS2	37.7487	6.555	120.94	39954	VL_0008039_JC_B2_1_200803205633.raw	F3	6.12	1
Jcr4S00772.40	Jcr4S00772.40	[K].QAAHVLPNLGQGLSSSGYGPDSGSYQDK.[I]		FALSE	1	0	3	0.6438	0	1	1	945.117	2833.34	2833.34	-0.4	-0.00038	CID	MS2	3.07718	3.847	108.037	34833	VL_0008039_JC_B2_1_200803205633.raw	F3	6.12	1
Jcr4S01636.60	Jcr4S01636.60	[R].IQSEAGTIESWNPSRDQFQcAGVAIVR.[R]	C20(Carbamidomethyl)	FALSE	1	1	3	0.7418	0	1	1	1007.16	3019.47	3019.47	1.52	0.00153	CID	MS2	1.7509	2.899	154.425	54840	VL_0008042_JC_B3_1.raw	F5	6.12	1
Jcr4S02525.30	Jcr4S02525.30	[R].QTDEYGNPIPQTGTTTAYGGAPETGTTGLGmGHR.[Q]	M31(Oxidation)	FALSE	1	0	3	0.7712	0	1	1	1151.53	3452.56	3452.57	-0.94	-0.00109	CID	MS2	0	5.812	75.6689	24294	VL_0008040_JC_B2_2.raw	F4	6.12	1
Jcr4S01636.40	Jcr4S01636.40	[R].ITTTQPSHRIDSEGGETEIWDPSEDQFQcAGVAAYR.[D]	C29(Carbamidomethyl)	FALSE	1	1	3	0.7026	0	1	1	1351.29	4051.84	4051.84	2.14	0.00289	CID	MS2	0	6.817	114.106	39298	VL_0008036_JC_B1_1.raw	F1	6.12	1
Jcr4S00349.40	Jcr4S00349.40	[K].HKEEHKQTAITETTPGDPQHHQHEK.[K]		FALSE	1	2	4	0.7696	0	1	1	736.608	2943.41	2943.41	0.08	6e-05	CID	MS2	10.4399	52.473	22.1898	4117	VL_0008039_JC_B2_1_200803205633.raw	F3	6.12	1
Jcr4S00300.40	Jcr4S00300.40	[R].KEEVVVLEETPAGTVASTLK.[E]		FALSE	1	1	3	0.5752	0	1	1	700.72	2100.15	2100.14	1.38	0.00097	CID	MS2	2.99638	0.371	124.722	41444	VL_0008039_JC_B2_1_200803205633.raw	F3	6.12	1
Jcr4S01636.60	Jcr4S01636.60	[R].GITGEmFPGcPETFQEYQGAGGSSR.[V]	M6(Oxidation); C10(Carbamidomethyl)	FALSE	1	0	3	0.7729	0	1	1	893.721	2679.15	2679.14	1.1	0.00098	CID	MS2	10.5465	2.919	125.624	41797	VL_0008039_JC_B2_1_200803205633.raw	F3	6.12	1
Jcr4S06850.20	Jcr4S06850.20	[R].KGGLSTTDESGGERAEK.[E]		FALSE	1	2	3	0.6879	0	1	1	574.614	1721.83	1721.83	-1.33	-0.00076	CID	MS2	17.1994	8.934	11.9927	2188	VL_0008042_JC_B3_1.raw	F5	6.12	1
Jcr4S02525.30	Jcr4S02525.30	[R].QTDEYGNPIPQTGTTTAYGGAPETGTTGLGmGHR.[Q]	M31(Oxidation)	FALSE	1	0	3	0.8007	0	1	1	1151.53	3452.57	3452.57	-0.08	-9e-05	CID	MS2	0.713426	0.454	88.216	26813	VL_0008039_JC_B2_1_200803205633.raw	F3	6.12	1
Jcr4S02525.30	Jcr4S02525.30	[R].QTDEYGNPIPQTGTTTAYGGAPETGTTGLGmGHR.[Q]	M31(Oxidation)	FALSE	1	0	3	0.7451	0	1	1	1151.53	3452.56	3452.57	-1.47	-0.0017	CID	MS2	0.489222	1.296	74.94	24018	VL_0008040_JC_B2_2.raw	F4	6.12	1
Jcr4S01636.60	Jcr4S01636.60	[R].IQSEAGTIESWNPSRDQFQcAGVAIVR.[R]	C20(Carbamidomethyl)	FALSE	1	1	3	0.7545	0	1	1	1007.16	3019.47	3019.47	1.75	0.00176	CID	MS2	2.63162	0.354	135.257	46007	VL_0008040_JC_B2_2.raw	F4	6.11	1
Jcr4S00050.100	Jcr4S00050.100	[K].SEDIDHNDEGEDDANQLASEEEAAAEK.[A]		FALSE	1	0	3	0.7512	0	1	1	977.734	2931.19	2931.19	-0.4	-0.00039	CID	MS2	0	16.132	65.2283	20236	VL_0008036_JC_B1_1.raw	F1	6.11	1
Jcr4S01636.60	Jcr4S01636.60	[R].IQSEAGTIESWNPSRDQFQcAGVAIVR.[R]	C20(Carbamidomethyl)	FALSE	1	1	3	0.6481	0	1	1	1007.16	3019.48	3019.47	2.61	0.00262	CID	MS2	2.03522	8.154	132.21	46084	VL_0008042_JC_B3_1.raw	F5	6.11	1
Jcr4S01924.60	Jcr4S01924.60	[K].TGPQSSTTTFPESHSQQSDSFEDLPNTQIR.[K]		FALSE	1	0	3	0.671	0	1	1	1108.17	3322.49	3322.51	-4.52	-0.005	CID	MS2	0	9.487	102.751	32728	VL_0008039_JC_B2_1_200803205633.raw	F3	6.11	1
Jcr4S00501.60	Jcr4S00501.60	[-].mAPIAVGDTLPDGTLAHFDEQDQLQQLSIHSLAAGK.[K]	N-Term(Prot)(Met-loss)	FALSE	1	0	4	0.6989	0	1	1	914.972	3656.86	3656.86	2.42	0.00222	CID	MS2	1.58332	1.143	147.898	52605	VL_0008036_JC_B1_1.raw	F1	6.11	1
Jcr4S06685.10	Jcr4S06685.10	[R].YSGGGGGGGGGNcYNcGGSGHFAR.[E]	C13(Carbamidomethyl); C16(Carbamidomethyl)	FALSE	1	0	3	0.7921	0	1	1	754.966	2262.88	2262.88	1.77	0.00134	CID	MS2	4.02762	16.008	50.1786	11756	VL_0008039_JC_B2_1_200803205633.raw	F3	6.11	1
Jcr4S00868.50	Jcr4S00868.50	[K].DGGDDKFFGQGGSSFDDAGAGYDQAEPLEGRDDDDSDFAK.[R]		FALSE	1	2	4	0.6939	0	1	1	1044.18	4173.7	4173.7	0.61	0.00064	CID	MS2	6.8727	13.952	118.425	38698	VL_0008043_JC_B3_2.raw	F6	6.11	1
Jcr4S01636.60	Jcr4S01636.60	[R].IQSEAGTIESWNPSRDQFQcAGVAIVR.[R]	C20(Carbamidomethyl)	FALSE	1	1	3	0.6088	0	1	1	1007.16	3019.48	3019.47	3.01	0.00303	CID	MS2	0.975182	4.103	126.584	42783	VL_0008037_JC_B1_2.raw	F2	6.11	1
Jcr4S01636.70	Jcr4U29577.10; Jcr4S01636.70	[R].HFNLAGNPEDEFPQLHEGR.[R]		FALSE	2	0	3	0.784	0	1	1	736.348	2207.03	2207.03	1.13	0.00083	CID	MS2	6.99288	2.001	87.7414	29008	VL_0008036_JC_B1_1.raw	F1	6.11	1
Jcr4S01636.60	Jcr4S01636.60	[R].IQSEAGTIESWNPSRDQFQcAGVAIVR.[R]	C20(Carbamidomethyl)	FALSE	1	1	4	0.6334	0	1	1	755.623	3019.47	3019.47	-0.13	-0.0001	CID	MS2	1.8351	1.651	134.58	46993	VL_0008042_JC_B3_1.raw	F5	6.11	1
Jcr4S00619.60	Jcr4S00619.60	[R].cESILYLPEKQGFVGSEEYEEAESR.[S]	C1(Carbamidomethyl)	FALSE	1	1	3	0.7087	0	1	1	983.789	2949.35	2949.35	2.21	0.00217	CID	MS2	11.1264	6.467	131.128	45665	VL_0008042_JC_B3_1.raw	F5	6.11	1
Jcr4S00099.60	Jcr4S00099.60	[K].LEDRPcPPTPTTVQQQDYPELLEK.[C]	C6(Carbamidomethyl)	FALSE	1	0	3	0.6525	0	1	1	952.137	2854.4	2854.39	1.58	0.0015	CID	MS2	0	14.172	103.622	35615	VL_0008042_JC_B3_1.raw	F5	6.1	1
Jcr4S00501.60	Jcr4S00501.60	[-].mAPIAVGDTLPDGTLAHFDEQDQLQQLSIHSLAAGK.[K]	N-Term(Prot)(Met-loss)	FALSE	1	0	3	0.6607	0	1	1	1219.62	3656.86	3656.86	0.77	0.00093	CID	MS2	35.0246	2.074	147.385	50423	VL_0008039_JC_B2_1_200803205633.raw	F3	6.1	1
Jcr4S16138.20	Jcr4S16138.20	[-].mESLKETAANVGASAK.[A]	N-Term(Prot)(Acetyl)	FALSE	1	1	2	0.5607	0	1	1	824.912	1648.82	1648.82	-2.98	-0.00246	CID	MS2	15.8447	3.821	104.22	35838	VL_0008042_JC_B3_1.raw	F5	6.1	1
Jcr4S01636.60	Jcr4S01636.60	[R].IQSEAGTIESWNPSRDQFQcAGVAIVR.[R]	C20(Carbamidomethyl)	FALSE	1	1	4	0.7115	0	1	1	755.624	3019.47	3019.47	1.59	0.0012	CID	MS2	2.0151	1.808	134.755	45821	VL_0008040_JC_B2_2.raw	F4	6.1	1
Jcr4S00279.60	Jcr4S00279.60	[R].IQSEAGVTDIWDENDEQFR.[C]		FALSE	1	0	3	0.7574	0	1	1	751.343	2252.02	2252.01	2.47	0.00185	CID	MS2	0.696638	0.292	118.484	39660	VL_0008037_JC_B1_2.raw	F2	6.1	1
Jcr4S00279.60	Jcr4S00279.60	[R].RIQSEAGVTDIWDENDEQFR.[C]		FALSE	1	1	3	0.541	0	1	1	803.377	2408.12	2408.11	2.62	0.0021	CID	MS2	3.6197	5.989	116.297	39352	VL_0008040_JC_B2_2.raw	F4	6.1	1
Jcr4S01341.30	Jcr4S01341.30	[K].KPSAPAQPQAQSQPAKPAKLPTKPPPPAQAVR.[E]		FALSE	1	1	4	0.7623	0	1	1	821.465	3282.84	3282.84	-1.85	-0.00152	CID	MS2	3.30688	1.396	65.887	17738	VL_0008039_JC_B2_1_200803205633.raw	F3	6.1	1
Jcr4S01474.40	Jcr4S01474.40	[K].QLAITEENSDERVDPSSVHNAGSAMVDKLK.[G]		FALSE	1	2	3	0.6852	0	1	1	1080.86	3240.58	3240.58	-1.5	-0.00162	CID	MS2	3.90216	6.925	104.094	33257	VL_0008039_JC_B2_1_200803205633.raw	F3	6.1	1
Jcr4S01636.60	Jcr4S01636.60	[R].IQSEAGTIESWNPSRDQFQcAGVAIVR.[R]	C20(Carbamidomethyl)	FALSE	1	1	3	0.7262	0	1	1	1007.16	3019.47	3019.47	0.22	0.00023	CID	MS2	1.18063	0.775	136.144	47906	VL_0008036_JC_B1_1.raw	F1	6.1	1
Jcr4S01651.40	Jcr4S01651.40	[R].LAQGPGGEKPVAAPPAAASQPTEGSK.[K]		FALSE	1	0	2	0.6508	0	1	1	1208.63	2416.25	2416.25	1.5	0.00182	CID	MS2	2.36608	1.083	62.5666	16408	VL_0008039_JC_B2_1_200803205633.raw	F3	6.1	1
Jcr4S02308.90	Jcr4S02308.90	[R].DKTVTRDDAEGVIGAEIR.[N]		FALSE	1	2	3	0.5656	0	1	1	649.005	1945	1945	1.03	0.00067	CID	MS2	8.61113	0.964	66.601	19627	VL_0008037_JC_B1_2.raw	F2	6.1	1
Jcr4S00619.60	Jcr4S00619.60	[R].cESILYLPEKQGFVGSEEYEEAESR.[S]	C1(Carbamidomethyl)	FALSE	1	1	3	0.6016	0	1	1	983.79	2949.35	2949.35	2.78	0.00274	CID	MS2	16.2462	2.606	127.005	42950	VL_0008037_JC_B1_2.raw	F2	6.1	1
Jcr4S00868.50	Jcr4S00868.50	[K].DGGDDKFFGQGGSSFDDAGAGYDQAEPLEGRDDDDSDFAK.[R]		FALSE	1	2	4	0.7898	0	1	1	1044.18	4173.71	4173.7	2.51	0.00262	CID	MS2	42.4463	3.856	111.835	37066	VL_0008037_JC_B1_2.raw	F2	6.09	1
Jcr4S00099.60	Jcr4S00099.60	[K].AScLADKIADKLEDRPcPPTPTTVQQQDYPELLEK.[C]	C3(Carbamidomethyl); C17(Carbamidomethyl)	FALSE	1	2	3	0.5435	0	1	1	1343	4026.99	4026.98	2.46	0.0033	CID	MS2	7.1747	17.801	137.699	45651	VL_0008043_JC_B3_2.raw	F6	6.09	1
Jcr4S00619.60	Jcr4S00619.60	[R].cESILYLPEKQGFVGSEEYEEAESR.[S]	C1(Carbamidomethyl)	FALSE	1	1	3	0.7159	0	1	1	983.788	2949.35	2949.35	1.53	0.0015	CID	MS2	13.8132	8.444	133.996	44251	VL_0008043_JC_B3_2.raw	F6	6.09	1
Jcr4S00279.60	Jcr4S00279.60	[R].GIHGAVFPGcPETFQSPSEPQER.[Y]	C10(Carbamidomethyl)	FALSE	1	0	3	0.6125	0	1	1	843.061	2527.17	2527.17	0.29	0.00025	CID	MS2	2.61931	1.179	97.2033	31105	VL_0008043_JC_B3_2.raw	F6	6.09	1
Jcr4S00542.10	Jcr4S00542.10	[R].VETGVLKPGMVVTFGPSGLTTEVK.[S]		FALSE	1	0	2	0.5304	0	1	1	1223.67	2446.33	2446.33	-0.36	-0.00044	CID	MS2	1.48687	3.232	143.921	50623	VL_0008042_JC_B3_1.raw	F5	6.09	1
Jcr4S08363.20	Jcr4S08363.20	[R].REQLGTEGYKELGHR.[G]		FALSE	1	2	2	0.624	0	1	1	886.956	1772.9	1772.9	0.53	0.00047	CID	MS2	2.95457	14.238	32.9703	8622	VL_0008043_JC_B3_2.raw	F6	6.09	1
Jcr4S16138.20	Jcr4S16138.20	[R].TRPSGLPGDTTGHNPR.[V]		FALSE	1	0	3	0.6453	0	1	1	554.949	1662.83	1662.83	0.97	0.00054	CID	MS2	6.9615	9.426	17.9146	4086	VL_0008040_JC_B2_2.raw	F4	6.09	1
Jcr4S00279.60	Jcr4S00279.60	[R].SGNIFSGLDEQLLADAFNVNVEVAR.[K]		FALSE	1	0	3	0.6749	0	1	1	893.458	2678.36	2678.34	6.29	0.00561	CID	MS2	0	3.78	174.277	61680	VL_0008037_JC_B1_2.raw	F2	6.09	1
Jcr4S01341.30	Jcr4S01341.30	[K].KPSAPAQPQAQSQPAKPAKLPTKPPPPAQAVR.[E]		FALSE	1	1	3	0.6207	0	1	1	1094.95	3282.84	3282.84	0.34	0.00038	CID	MS2	31.0051	69.08	40.6203	11088	VL_0008043_JC_B3_2.raw	F6	6.09	1
Jcr4S00279.60	Jcr4S00279.60	[R].RIQSEAGVTDIWDENDEQFR.[C]		FALSE	1	1	3	0.6059	0	1	1	803.375	2408.11	2408.11	0	0	CID	MS2	1.67182	1.375	117.174	38463	VL_0008039_JC_B2_1_200803205633.raw	F3	6.09	1
Jcr4S02525.30	Jcr4S02525.30	[R].QTDEYGNPIPQTGTTTAYGGAPETGTTGLGMGHR.[Q]		FALSE	1	0	3	0.7077	0	1	1	1146.2	3436.57	3436.57	0.15	0.00017	CID	MS2	1.91288	0.352	89.0478	28102	VL_0008043_JC_B3_2.raw	F6	6.09	1
Jcr4S06850.20	Jcr4S06850.20	[R].KEQLGTEGYQEmGR.[K]	M12(Oxidation)	FALSE	1	1	3	0.6141	0	1	1	547.923	1641.76	1641.75	1.1	0.0006	CID	MS2	31.8115	1.731	36.2547	10267	VL_0008040_JC_B2_2.raw	F4	6.09	1
Jcr4S07807.20	Jcr4S07807.20	[K].IATPVDWKPGDPVVISSNVSNEEAK.[K]		FALSE	1	0	3	0.5895	0	1	1	884.787	2652.35	2652.35	-1.68	-0.00149	CID	MS2	4.2396	10.264	119.571	41440	VL_0008042_JC_B3_1.raw	F5	6.09	1
Jcr4S00542.10	Jcr4S00542.10	[R].VETGVLKPGMVVTFGPSGLTTEVK.[S]		FALSE	1	0	2	0.5419	0	1	1	1223.67	2446.33	2446.33	-0.07	-9e-05	CID	MS2	10.616	1.74	143.23	48749	VL_0008039_JC_B2_1_200803205633.raw	F3	6.09	1
Jcr4S06850.20	Jcr4S06850.20	[R].KEQLGTEGYQEmGR.[K]	M12(Oxidation)	FALSE	1	1	3	0.5862	0	1	1	547.922	1641.75	1641.75	-1.35	-0.00074	CID	MS2	31.2607	4.559	36.4436	10333	VL_0008040_JC_B2_2.raw	F4	6.09	1
Jcr4S00033.50	Jcr4S00033.50	[R].NNPNLNTHPGGVAVSMTTAAR.[L]		FALSE	1	0	2	0.6929	0	1	1	1061.52	2122.04	2122.05	-2.37	-0.00252	CID	MS2	8.5021	3.86	79.3722	23207	VL_0008039_JC_B2_1_200803205633.raw	F3	6.09	1
Jcr4S00402.60	Jcr4S00402.60	[-].mTTEKEAEVASTVEQPPPATEEAKPAETKPVK.[E]	N-Term(Prot)(Met-loss)	FALSE	1	1	3	0.6732	0	1	1	1098.24	3292.69	3292.68	3.53	0.00387	CID	MS2	32.6232	36.321	47.6122	13001	VL_0008037_JC_B1_2.raw	F2	6.09	1
Jcr4S01636.60	Jcr4S01636.60	[R].IQSEAGTIESWNPSRDQFQcAGVAIVR.[R]	C20(Carbamidomethyl)	FALSE	1	1	3	0.6962	0	1	1	1007.16	3019.48	3019.47	2.29	0.0023	CID	MS2	4.26421	1.673	153.955	55056	VL_0008036_JC_B1_1.raw	F1	6.09	1
Jcr4S01519.40	Jcr4S01519.40	[K].KAEEVTPPPPPPPPPAEHEATSHEGEAK.[E]		FALSE	1	1	3	0.7553	0	1	1	976.147	2926.43	2926.42	1.37	0.00133	CID	MS2	4.24213	31.175	38.7458	10115	VL_0008037_JC_B1_2.raw	F2	6.09	1
Jcr4S01636.70	Jcr4U29577.10; Jcr4S01636.70	[R].KLQSENDNRGNIISVEDGELQVVRPPR.[T]		FALSE	2	2	3	0.5846	0	1	1	1021.54	3062.6	3062.6	0.06	6e-05	CID	MS2	5.63451	20.142	101.262	34739	VL_0008042_JC_B3_1.raw	F5	6.09	1
Jcr4S07807.20	Jcr4S07807.20	[K].IATPVDWKPGDPVVISSNVSNEEAKK.[M]		FALSE	1	1	3	0.445	0	1	1	927.489	2780.45	2780.45	2.3	0.00213	CID	MS2	0	6.567	106.061	36175	VL_0008036_JC_B1_1.raw	F1	6.09	1
Jcr4S02525.30	Jcr4S02525.30	[R].QTDEYGNPIPQTGTTTAYGGAPETGTTGLGMGHR.[Q]		FALSE	1	0	3	0.7356	0	1	1	1146.2	3436.57	3436.57	0.75	0.00086	CID	MS2	2.56342	0.065	95.2211	29673	VL_0008039_JC_B2_1_200803205633.raw	F3	6.09	1
Jcr4S01636.60	Jcr4S01636.60	[R].IQSEAGTIESWNPSRDQFQcAGVAIVR.[R]	C20(Carbamidomethyl)	FALSE	1	1	3	0.6908	0	1	1	1007.16	3019.47	3019.47	1.74	0.00175	CID	MS2	1.26989	1.435	148.924	53021	VL_0008036_JC_B1_1.raw	F1	6.08	1
Jcr4S01636.60	Jcr4S01636.60	[R].IQSEAGTIESWNPSRDQFQcAGVAIVR.[R]	C20(Carbamidomethyl)	FALSE	1	1	3	0.6513	0	1	1	1007.16	3019.47	3019.47	-0.49	-0.0005	CID	MS2	0	2.718	149.112	50127	VL_0008043_JC_B3_2.raw	F6	6.08	1
Jcr4S01636.60	Jcr4S01636.60	[R].IQSEAGTIESWNPSRDQFQcAGVAIVR.[R]	C20(Carbamidomethyl)	FALSE	1	1	3	0.6579	0	1	1	1007.16	3019.48	3019.47	2.88	0.0029	CID	MS2	0.930665	1.822	142.949	49253	VL_0008037_JC_B1_2.raw	F2	6.08	1
Jcr4S01636.60	Jcr4S01636.60	[R].GITGEmFPGcPETFQEYQGAGGSSR.[V]	M6(Oxidation); C10(Carbamidomethyl)	FALSE	1	0	3	0.7582	0	1	1	893.722	2679.15	2679.14	2.59	0.00231	CID	MS2	7.49659	4.357	125.497	42533	VL_0008040_JC_B2_2.raw	F4	6.08	1
Jcr4S02965.20	Jcr4S02965.20	[R].IFGHEASGIVESVGPGVTDLKPGDHVLPVFTGEcR.[E]	C34(Carbamidomethyl)	FALSE	1	0	4	0.625	0	1	1	919.965	3676.84	3676.84	-1.81	-0.00166	CID	MS2	74.7954	11.958	145.682	51323	VL_0008042_JC_B3_1.raw	F5	6.08	1
Jcr4S00868.50	Jcr4S00868.50	[K].DGGDDKFFGQGGSSFDDAGAGYDQAEPLEGRDDDDSDFAK.[R]		FALSE	1	2	3	0.8092	0	1	1	1391.91	4173.72	4173.7	4.3	0.00598	CID	MS2	9.71352	33.614	114.742	38848	VL_0008040_JC_B2_2.raw	F4	6.08	1
Jcr4S00172.160	Jcr4S00172.160	[R].AEDEEDASDFEPEENGEDEDVDEEGEDDGEDGKVEAPAKR.[K]		FALSE	1	2	4	0.9671	0	1	1	1099.94	4396.74	4396.73	3.35	0.00369	CID	MS2	13.3072	34.281	55.4858	15572	VL_0008037_JC_B1_2.raw	F2	6.08	1
Jcr4S01474.40	Jcr4S01474.40	[K].QLAITEENSDERVDPSSVHNAGSAMVDKLK.[G]		FALSE	1	2	3	0.6974	0	1	1	1080.87	3240.58	3240.58	0.87	0.00094	CID	MS2	18.0115	5.608	104.336	33353	VL_0008039_JC_B2_1_200803205633.raw	F3	6.08	1
Jcr4S01636.60	Jcr4S01636.60	[R].IQSEAGTIESWNPSRDQFQcAGVAIVR.[R]	C20(Carbamidomethyl)	FALSE	1	1	3	0.6645	0	1	1	1007.16	3019.48	3019.47	3.74	0.00377	CID	MS2	2.84454	1.266	150.803	53781	VL_0008036_JC_B1_1.raw	F1	6.08	1
Jcr4S00099.60	Jcr4S00099.60	[K].IADKLEDRPcPPTPTTVQQQDYPELLEK.[C]	C10(Carbamidomethyl)	FALSE	1	1	3	0.6365	0	1	1	1094.55	3281.64	3281.64	1.16	0.00127	CID	MS2	2.7545	10.826	105.148	33944	VL_0008043_JC_B3_2.raw	F6	6.08	1
Jcr4S01636.60	Jcr4S01636.60	[R].IQSEAGTIESWNPSRDQFQcAGVAIVR.[R]	C20(Carbamidomethyl)	FALSE	1	1	3	0.7664	0	1	1	1007.16	3019.47	3019.47	1.44	0.00145	CID	MS2	2.50904	0.545	139.247	49138	VL_0008036_JC_B1_1.raw	F1	6.08	1
Jcr4S15586.10	Jcr4S15586.10	[R].KGPKPEETATSGPGGSPTDVKPSASSSSTTGESTEK.[I]		FALSE	1	1	4	0.6414	0	1	1	869.92	3476.66	3476.65	2.39	0.00208	CID	MS2	4.41735	8.857	21.1557	5156	VL_0008042_JC_B3_1.raw	F5	6.08	1
Jcr4S01636.40	Jcr4S01636.40	[R].ITTTQPSHRIDSEGGETEIWDPSEDQFQcAGVAAYR.[D]	C29(Carbamidomethyl)	FALSE	1	1	3	0.7434	0	1	1	1351.28	4051.83	4051.84	-0.6	-0.00081	CID	MS2	11.488	34.539	121.17	39651	VL_0008043_JC_B3_2.raw	F6	6.08	1
Jcr4S01636.60	Jcr4S01636.60	[R].IQSEAGTIESWNPSRDQFQcAGVAIVR.[R]	C20(Carbamidomethyl)	FALSE	1	1	3	0.7319	0	1	1	1007.16	3019.48	3019.47	3.07	0.00309	CID	MS2	11.8741	0.236	133.047	46718	VL_0008036_JC_B1_1.raw	F1	6.08	1
Jcr4S02308.90	Jcr4S02308.90	[R].GGPASVmQSAANVNVR.[T]	M7(Oxidation)	FALSE	1	0	2	0.6184	0	1	1	787.391	1573.77	1573.78	-0.74	-0.00058	CID	MS2	8.63463	4.937	77.2347	24887	VL_0008040_JC_B2_2.raw	F4	6.08	1
Jcr4S00501.60	Jcr4S00501.60	[-].mAPIAVGDTLPDGTLAHFDEQDQLQQLSIHSLAAGK.[K]	N-Term(Prot)(Met-loss)	FALSE	1	0	4	0.771	0	1	1	914.974	3656.87	3656.86	5.01	0.00458	CID	MS2	0	1.333	147.656	51145	VL_0008037_JC_B1_2.raw	F2	6.07	1
Jcr4S01636.60	Jcr4S01636.60	[R].IQSEAGTIESWNPSRDQFQcAGVAIVR.[R]	C20(Carbamidomethyl)	FALSE	1	1	4	0.743	0	1	1	755.624	3019.48	3019.47	2.02	0.00152	CID	MS2	2.50493	1.423	130.023	45530	VL_0008036_JC_B1_1.raw	F1	6.07	1
Jcr4S03723.20	Jcr4S03723.20	[K].RDPELEQcQHQcR.[V]	C8(Carbamidomethyl); C12(Carbamidomethyl)	FALSE	1	1	3	0.7018	0	1	1	585.927	1755.77	1755.76	1.02	0.0006	CID	MS2	4.78253	8.581	13.4737	2703	VL_0008042_JC_B3_1.raw	F5	6.07	1
Jcr4S02525.30	Jcr4S02525.30	[R].QTDEYGNPIPQTGTTTAYGGAPETGTTGLGMGHR.[Q]		FALSE	1	0	3	0.6606	0	1	1	1146.2	3436.57	3436.57	1.11	0.00127	CID	MS2	1.802	0.804	89.8118	28377	VL_0008043_JC_B3_2.raw	F6	6.07	1
P00761 SWISS-PROT:P00761	P00761 SWISS-PROT:P00761	[R].LGEHNIDVLEGNEQFINAAK.[I]		TRUE	1	0	2	0.4316	0	1	1	1106.06	2211.11	2211.1	1.68	0.00185	CID	MS2	25.5611	33.545	119.596	39096	VL_0008043_JC_B3_2.raw	F6	6.07	1
Jcr4S01474.40	Jcr4S01474.40	[K].VAETGSNMISKVPGMGTETANEEESKVK.[G]		FALSE	1	2	3	0.5964	0	1	1	975.138	2923.4	2923.4	-1.38	-0.00134	CID	MS2	16.7888	11.782	81.8497	26702	VL_0008036_JC_B1_1.raw	F1	6.07	1
Jcr4S16138.20	Jcr4S16138.20	[-].mESLKETAANVGASAK.[A]	N-Term(Prot)(Acetyl)	FALSE	1	1	2	0.5815	0	1	1	824.914	1648.82	1648.82	0.23	0.00019	CID	MS2	3.80481	0.046	106.688	34293	VL_0008039_JC_B2_1_200803205633.raw	F3	6.07	1
Jcr4S02308.90	Jcr4S02308.90	[R].VmLDEDKTTLSDVLADATAK.[L]	M2(Oxidation)	FALSE	1	1	3	0.6425	0	1	1	718.029	2152.07	2152.07	2.05	0.00147	CID	MS2	1.25539	1.196	139.086	46176	VL_0008043_JC_B3_2.raw	F6	6.07	1
Jcr4S02308.80	Jcr4S02308.80	[R].ATGINEVLPGGIGAEAQSAATR.[N]		FALSE	1	0	2	0.6886	0	1	1	1042.04	2083.08	2083.08	1.9	0.00198	CID	MS2	1.33869	21.615	115.168	38980	VL_0008040_JC_B2_2.raw	F4	6.07	1
Jcr4S01474.40	Jcr4S01474.40	[K].QLAITEENSDERVDPSSVHNAGSAMVDK.[L]		FALSE	1	1	3	0.7446	0	1	1	1000.47	2999.4	2999.4	0.22	0.00022	CID	MS2	0	15.14	74.4499	22915	VL_0008043_JC_B3_2.raw	F6	6.07	1
Jcr4S01636.40	Jcr4S01636.40	[R].ITTTQPSHRIDSEGGETEIWDPSEDQFQcAGVAAYR.[D]	C29(Carbamidomethyl)	FALSE	1	1	3	0.6705	0	1	1	1351.28	4051.84	4051.84	-0.1	-0.00013	CID	MS2	0	4.079	114.172	37975	VL_0008037_JC_B1_2.raw	F2	6.07	1
Jcr4S00868.50	Jcr4S00868.50	[K].FFGQGGSSFDDAGAGYDQAEPLEGRDDDDSDFAK.[R]		FALSE	1	1	3	0.8663	0	1	1	1196.16	3586.48	3586.48	-0.88	-0.00105	CID	MS2	2.76016	2.924	118.972	41217	VL_0008042_JC_B3_1.raw	F5	6.06	1
Jcr4S17749.10	Jcr4S17749.10	[K].YTWEGPEDMAESELDAAPPAIDEKDPNYVDEEKEEK.[L]		FALSE	1	2	4	0.7838	0	1	1	1035.71	4139.81	4139.81	1.49	0.00154	CID	MS2	7.3703	1.082	136.974	48236	VL_0008036_JC_B1_1.raw	F1	6.06	1
Jcr4S01636.60	Jcr4S01636.60	[R].IQSEAGTIESWNPSRDQFQcAGVAIVR.[R]	C20(Carbamidomethyl)	FALSE	1	1	3	0.632	0	1	1	1007.16	3019.47	3019.47	1.21	0.00122	CID	MS2	7.69593	11.987	129.521	45045	VL_0008042_JC_B3_1.raw	F5	6.06	1
Jcr4S01636.60	Jcr4S01636.60	[R].IQSEAGTIESWNPSRDQFQcAGVAIVR.[R]	C20(Carbamidomethyl)	FALSE	1	1	3	0.731	0	1	1	1007.16	3019.47	3019.47	1.42	0.00143	CID	MS2	1.67308	0.222	132.549	44491	VL_0008039_JC_B2_1_200803205633.raw	F3	6.06	1
Jcr4S20423.10	Jcr4S20423.10	[K].ENLQEQEDLSTKDTTGEENVQEQERPIK.[K]		FALSE	1	1	3	0.6056	0	1	1	1096.52	3287.56	3287.55	2.45	0.00268	CID	MS2	11.9428	34.245	52.0514	16175	VL_0008042_JC_B3_1.raw	F5	6.06	1
Jcr4S06850.20	Jcr4S06850.20	[R].KEQLGTEGYQEMGR.[K]		FALSE	1	1	3	0.5677	0	1	1	542.593	1625.76	1625.76	2.6	0.00141	CID	MS2	3.35969	0.971	39.0137	10590	VL_0008043_JC_B3_2.raw	F6	6.06	1
Jcr4S02308.80	Jcr4S02308.80	[R].ATGINEVLPGGIGAEAQSAATR.[N]		FALSE	1	0	2	0.6337	0	1	1	1042.04	2083.08	2083.08	0.51	0.00053	CID	MS2	2.01808	2.451	111.6	36975	VL_0008037_JC_B1_2.raw	F2	6.06	1
Jcr4S00279.60	Jcr4S00279.60	[R].RIQSEAGVTDIWDENDEQFR.[C]		FALSE	1	1	3	0.6766	0	1	1	803.377	2408.12	2408.11	2.05	0.00164	CID	MS2	2.61965	1.82	113.044	37536	VL_0008037_JC_B1_2.raw	F2	6.06	1
Jcr4S02308.90	Jcr4S02308.90	[R].STQTPAGGIGAEAQSAADR.[N]		FALSE	1	0	3	0.6898	0	1	1	596.622	1787.85	1787.85	0.19	0.00011	CID	MS2	2.5074	2.371	49.024	15111	VL_0008042_JC_B3_1.raw	F5	6.06	1
Jcr4S01636.40	Jcr4S01636.40	[R].GDmHIQIVDDSGNTVMDER.[V]	M3(Oxidation)	FALSE	1	0	2	0.236	0	1	1	1074.47	2147.93	2147.93	0.6	0.00064	CID	MS2	3.64606	21.13	67.1394	19829	VL_0008037_JC_B1_2.raw	F2	6.06	1
Jcr4S01636.60	Jcr4S01636.60	[R].IQSEAGTIESWNPSRDQFQcAGVAIVR.[R]	C20(Carbamidomethyl)	FALSE	1	1	3	0.7673	0	1	1	1007.16	3019.47	3019.47	1.33	0.00134	CID	MS2	0	1.896	147.709	52134	VL_0008042_JC_B3_1.raw	F5	6.06	1
Jcr4S03735.10	Jcr4S03735.10	[K].AIEGTPENFKEYGQLIEPSPDGEEYGPQDAQLNLSQGIPR.[F]		FALSE	1	1	3	0.7805	0	1	1	1463.04	4387.11	4387.1	1.7	0.00249	CID	MS2	0	4.096	145.726	48786	VL_0008043_JC_B3_2.raw	F6	6.06	1
Jcr4S02308.80	Jcr4S02308.80	[R].EGFVDPDEASNVARDDQIEVSESDGPGGDR.[V]		FALSE	1	1	3	0.7096	0	1	1	1054.8	3162.37	3162.37	-0.79	-0.00084	CID	MS2	5.57865	11.934	93.6677	29044	VL_0008039_JC_B2_1_200803205633.raw	F3	6.06	1
Jcr4S02965.20	Jcr4S02965.20	[R].IFGHEASGIVESVGPGVTDLKPGDHVLPVFTGEcR.[E]	C34(Carbamidomethyl)	FALSE	1	0	4	0.7008	0	1	1	919.969	3676.85	3676.84	2.62	0.0024	CID	MS2	20.3906	6.113	144.112	51083	VL_0008036_JC_B1_1.raw	F1	6.05	1
Jcr4S06850.20	Jcr4S06850.20	[R].KEQLGTEGYQEmGR.[K]	M12(Oxidation)	FALSE	1	1	3	0.6826	0	1	1	547.922	1641.75	1641.75	-1.62	-0.00089	CID	MS2	30.4112	1.757	64.4012	17144	VL_0008039_JC_B2_1_200803205633.raw	F3	6.05	1
Jcr4S00868.50	Jcr4S00868.50	[K].FFGQGGSSFDDAGAGYDQAEPLEGRDDDDSDFAK.[R]		FALSE	1	1	3	0.8579	0	1	1	1196.16	3586.47	3586.48	-1.56	-0.00187	CID	MS2	7.19838	2.455	118.366	40078	VL_0008040_JC_B2_2.raw	F4	6.05	1
Jcr4S00868.50	Jcr4S00868.50	[K].FFGQGGSSFDDAGAGYDQAEPLEGRDDDDSDFAK.[R]		FALSE	1	1	3	0.8777	0	1	1	1196.16	3586.48	3586.48	-0.13	-0.00016	CID	MS2	1.7049	2.864	118.811	40232	VL_0008040_JC_B2_2.raw	F4	6.05	1
Jcr4S01636.60	Jcr4S01636.60	[R].IQSEAGTIESWNPSRDQFQcAGVAIVR.[R]	C20(Carbamidomethyl)	FALSE	1	1	3	0.7058	0	1	1	1007.16	3019.48	3019.47	2.58	0.0026	CID	MS2	5.43464	3.827	125.885	42507	VL_0008037_JC_B1_2.raw	F2	6.05	1
Jcr4S01636.60	Jcr4S01636.60	[R].IQSEAGTIESWNPSRDQFQcAGVAIVR.[R]	C20(Carbamidomethyl)	FALSE	1	1	3	0.7107	0	1	1	1007.16	3019.47	3019.47	1.19	0.0012	CID	MS2	0	1.784	148.6	52890	VL_0008036_JC_B1_1.raw	F1	6.05	1
Jcr4S00099.60	Jcr4S00099.60	[K].IADKLEDRPcPPTPTTVQQQDYPELLEK.[C]	C10(Carbamidomethyl)	FALSE	1	1	4	0.6083	0	1	1	821.166	3281.64	3281.64	1.62	0.00133	CID	MS2	2.1897	0.674	106.526	34439	VL_0008043_JC_B3_2.raw	F6	6.05	1
Jcr4S01636.40	Jcr4S01636.40	[R].SLDEQALAESFNVPTEIVR.[R]		FALSE	1	0	3	0.6661	0	1	1	706.697	2118.08	2118.07	2.35	0.00166	CID	MS2	3.07648	0.231	148.87	52999	VL_0008036_JC_B1_1.raw	F1	6.05	1
Jcr4S00279.60	Jcr4S00279.60	[R].IQSEAGVTDIWDENDEQFR.[C]		FALSE	1	0	2	0.6678	0	1	1	1126.51	2252	2252.01	-3.21	-0.00362	CID	MS2	17.9844	7.656	122.488	40557	VL_0008039_JC_B2_1_200803205633.raw	F3	6.05	1
Jcr4S01636.40	Jcr4S01636.40	[R].ITTTQPSHRIDSEGGETEIWDPSEDQFQcAGVAAYR.[D]	C29(Carbamidomethyl)	FALSE	1	1	4	0.838	0	1	1	1013.72	4051.85	4051.84	2.72	0.00276	CID	MS2	5.45222	11.527	122.122	39985	VL_0008043_JC_B3_2.raw	F6	6.05	1
Jcr4S00300.40	Jcr4S00300.40	[R].KEEVVVLEETPAGTVASTLK.[E]		FALSE	1	1	2	0.686	0	1	1	1050.58	2100.15	2100.14	0.86	0.0009	CID	MS2	30.4324	9.266	128.689	42316	VL_0008043_JC_B3_2.raw	F6	6.05	1
Jcr4S17749.10	Jcr4S17749.10	[K].YTWEGPEDMAESELDAAPPAIDEKDPNYVDEEKEEK.[L]		FALSE	1	2	4	0.8116	0	1	1	1035.71	4139.81	4139.81	-0.11	-0.00011	CID	MS2	1.39111	0.622	138.826	48598	VL_0008042_JC_B3_1.raw	F5	6.05	1
Jcr4S06850.20	Jcr4S06850.20	[K].GGLSTTDESGGERAEKEGITIDESK.[F]		FALSE	1	2	3	0.6264	0	1	1	856.075	2566.21	2566.21	-0.89	-0.00076	CID	MS2	2.04786	0.304	71.5958	20037	VL_0008039_JC_B2_1_200803205633.raw	F3	6.05	1
Jcr4S02525.30	Jcr4S02525.30	[-].mAHFQNQYGAVNYTDEYGNPVDEYGR.[A]	N-Term(Prot)(Met-loss+Acetyl)	FALSE	1	0	3	0.7719	0	1	1	983.764	2949.28	2949.27	2.21	0.00217	CID	MS2	1.11074	0.38	107.523	36741	VL_0008036_JC_B1_1.raw	F1	6.05	1
Jcr4S00868.50	Jcr4S00868.50	[K].FFGQGGSSFDDAGAGYDQAEPLEGRDDDDSDFAK.[R]		FALSE	1	1	3	0.8924	0	1	1	1196.16	3586.48	3586.48	0.17	0.00021	CID	MS2	3.18223	10.155	119.435	40453	VL_0008040_JC_B2_2.raw	F4	6.04	1
Jcr4S02308.80	Jcr4S02308.80	[R].ATGINEVLPGGIGAEAQSAATR.[N]		FALSE	1	0	2	0.6854	0	1	1	1042.04	2083.08	2083.08	-0.42	-0.00044	CID	MS2	1.95098	2.983	111.69	38370	VL_0008036_JC_B1_1.raw	F1	6.04	1
Jcr4S02985.110	Jcr4S02985.110; Jcr4S20378.20	[K].NLGDEKPVGEDEAGDGNKESSANDPEEKKPQEK.[EV]		FALSE	2	2	3	0.6358	0	1	1	1180.88	3540.63	3540.62	2.93	0.00346	CID	MS2	6.00655	58.287	19.1181	4533	VL_0008042_JC_B3_1.raw	F5	6.04	1
Jcr4S02580.10	Jcr4S02580.10	[K].KPIYTVQPGDGLDHIAR.[D]		FALSE	1	0	3	0.6887	0	1	1	627.338	1880	1880	-1.02	-0.00064	CID	MS2	23.8224	2.397	71.4625	22697	VL_0008040_JC_B2_2.raw	F4	6.04	1
Jcr4S20423.10	Jcr4S20423.10	[K].ENLQEQEDLSTKDTTGEENVQEQERPIK.[K]		FALSE	1	1	3	0.5116	0	1	1	1096.52	3287.56	3287.55	1.71	0.00188	CID	MS2	6.58841	35.626	51.8167	15398	VL_0008040_JC_B2_2.raw	F4	6.04	1
Jcr4S15586.10	Jcr4S15586.10	[R].KGPKPEETATSGPGGSPTDVKPSASSSSTTGESTEK.[I]		FALSE	1	1	3	0.6391	0	1	1	1159.57	3476.68	3476.65	8.7	0.01008	CID	MS2	11.8579	62.481	20.6718	4962	VL_0008040_JC_B2_2.raw	F4	6.04	1
Jcr4S01636.60	Jcr4S01636.60	[R].IQSEAGTIESWNPSRDQFQcAGVAIVR.[R]	C20(Carbamidomethyl)	FALSE	1	1	3	0.7103	0	1	1	1007.16	3019.47	3019.47	1.87	0.00188	CID	MS2	3.09489	2.834	145.479	49949	VL_0008040_JC_B2_2.raw	F4	6.04	1
Jcr4S00279.60	Jcr4S00279.60	[R].RIQSEAGVTDIWDENDEQFR.[C]		FALSE	1	1	3	0.6192	0	1	1	803.376	2408.11	2408.11	0.95	0.00076	CID	MS2	10.5727	1.449	112.813	38798	VL_0008036_JC_B1_1.raw	F1	6.04	1
Jcr4S01071.10	Jcr4S01071.10	[K].KGENDLPGLTDTEKPR.[M]		FALSE	1	1	3	0.6159	0	1	1	590.64	1769.9	1769.9	0.76	0.00045	CID	MS2	12.6279	15.454	43.1977	12990	VL_0008042_JC_B3_1.raw	F5	6.04	1
Jcr4S00868.50	Jcr4S00868.50	[K].FFGQGGSSFDDAGAGYDQAEPLEGRDDDDSDFAK.[R]		FALSE	1	1	3	0.8974	0	1	1	1196.17	3586.48	3586.48	1.26	0.00151	CID	MS2	2.01356	1.125	119.127	41272	VL_0008042_JC_B3_1.raw	F5	6.04	1
Jcr4S00279.60	Jcr4S00279.60	[R].GIHGAVFPGcPETFQSPSEPQER.[Y]	C10(Carbamidomethyl)	FALSE	1	0	3	0.6142	0	1	1	843.062	2527.17	2527.17	1.5	0.00126	CID	MS2	1.44503	2.24	91.3364	30438	VL_0008036_JC_B1_1.raw	F1	6.04	1
Jcr4S01651.40	Jcr4S01651.40	[R].LAQGPGGEKPVAAPPAAASQPTEGSKK.[S]		FALSE	1	1	2	0.6606	0	1	1	1272.67	2544.33	2544.34	-3.79	-0.00482	CID	MS2	4.36502	20.554	27.7429	7384	VL_0008042_JC_B3_1.raw	F5	6.04	1
Jcr4S02965.20	Jcr4S02965.20	[R].IFGHEASGIVESVGPGVTDLKPGDHVLPVFTGEcR.[E]	C34(Carbamidomethyl)	FALSE	1	0	4	0.7185	0	1	1	919.966	3676.84	3676.84	0.15	0.00014	CID	MS2	1.18307	3.414	146.207	48975	VL_0008043_JC_B3_2.raw	F6	6.04	1
Jcr4S00279.60	Jcr4S00279.60	[R].GIHGAVFPGcPETFQSPSEPQER.[Y]	C10(Carbamidomethyl)	FALSE	1	0	3	0.5745	0	1	1	843.061	2527.17	2527.17	0.41	0.00034	CID	MS2	3.87714	1.249	90.5753	30141	VL_0008036_JC_B1_1.raw	F1	6.04	1
Jcr4S00027.30	Jcr4S00027.30	[K].YGGENADKELVYGKDEVVEK.[N]		FALSE	1	2	3	0.6523	0	1	1	748.033	2242.08	2242.09	-1.8	-0.00135	CID	MS2	11.2047	14.612	58.5613	17126	VL_0008043_JC_B3_2.raw	F6	6.04	1
Jcr4S00300.40	Jcr4S00300.40	[R].EHGGTGRKEEVVVLEETPAGTVASTLK.[E]		FALSE	1	2	3	0.5877	0	1	1	932.157	2794.46	2794.46	-0.94	-0.00087	CID	MS2	0	3.077	111.633	36256	VL_0008039_JC_B2_1_200803205633.raw	F3	6.04	1
Jcr4S01772.110	Jcr4S01772.110	[-].mGRGSSQSQTTTSTTSRPGGTAPR.[G]	N-Term(Prot)(Met-loss)	FALSE	1	1	3	0.6755	0	1	1	760.044	2278.12	2278.11	1.97	0.00149	CID	MS2	12.7451	34.172	11.0755	1850	VL_0008040_JC_B2_2.raw	F4	6.04	1
Jcr4S01636.70	Jcr4U29577.10; Jcr4S01636.70	[R].HFNLAGNPEDEFPQLHEGR.[R]		FALSE	2	0	3	0.7682	0	1	1	736.348	2207.03	2207.03	0.77	0.00056	CID	MS2	2.89751	0.055	110.763	35911	VL_0008039_JC_B2_1_200803205633.raw	F3	6.04	1
Jcr4S00868.50	Jcr4S00868.50	[K].FFGQGGSSFDDAGAGYDQAEPLEGRDDDDSDFAK.[R]		FALSE	1	1	3	0.8159	0	1	1	1196.16	3586.47	3586.48	-3.11	-0.00372	CID	MS2	3.30274	6.077	120.798	39899	VL_0008039_JC_B2_1_200803205633.raw	F3	6.03	1
Jcr4S00077.20	Jcr4S00077.20	[K].APDLSHVISKPETSAMAQDDEEVDETGVEPK.[D]		FALSE	1	0	3	0.5738	0	1	1	1108.85	3324.54	3324.54	-1.29	-0.00143	CID	MS2	9.33012	10.53	89.6541	29622	VL_0008040_JC_B2_2.raw	F4	6.03	1
Jcr4S01636.60	Jcr4S01636.60	[R].GITGEMFPGcPETFQEYQGAGGSSR.[V]	C10(Carbamidomethyl)	FALSE	1	0	3	0.7479	0	1	1	888.388	2663.15	2663.15	-0.12	-0.00011	CID	MS2	2.76157	0.274	124.537	43230	VL_0008042_JC_B3_1.raw	F5	6.03	1
Jcr4S00619.60	Jcr4S00619.60	[R].cESILYLPEKQGFVGSEEYEEAESR.[S]	C1(Carbamidomethyl)	FALSE	1	1	3	0.6352	0	1	1	983.789	2949.35	2949.35	2.36	0.00232	CID	MS2	14.7292	5.976	127.043	44334	VL_0008036_JC_B1_1.raw	F1	6.03	1
Jcr4S01636.70	Jcr4S15668.10; Jcr4U29577.10; Jcr4S01636.70	[R].VQVTDENGNTVFDGSVSK.[G]		FALSE	3	0	2	0.67	0	1	1	948.452	1895.9	1895.9	-0.53	-0.0005	CID	MS2	0.173586	0.697	60.2441	18473	VL_0008040_JC_B2_2.raw	F4	6.03	1
Jcr4S01474.40	Jcr4S01474.40	[K].EVPHALLNKPASITPGIVEQTK.[S]		FALSE	1	0	2	0.6816	0	1	1	1171.66	2342.32	2342.31	3.06	0.00359	CID	MS2	6.64778	35.425	94.4864	31495	VL_0008040_JC_B2_2.raw	F4	6.03	1
Jcr4S00868.50	Jcr4S00868.50	[K].DGGDDKFFGQGGSSFDDAGAGYDQAEPLEGRDDDDSDFAK.[R]		FALSE	1	2	3	0.9154	0	1	1	1391.91	4173.7	4173.7	1.25	0.00174	CID	MS2	9.73608	5.878	116.605	38238	VL_0008039_JC_B2_1_200803205633.raw	F3	6.03	1
Jcr4S00300.40	Jcr4S00300.40	[R].KEEVVVLEETPAGTVASTLK.[E]		FALSE	1	1	2	0.6335	0	1	1	1050.58	2100.15	2100.14	2.06	0.00216	CID	MS2	8.43232	7.591	122.159	41079	VL_0008037_JC_B1_2.raw	F2	6.03	1
Jcr4S00868.50	Jcr4S00868.50	[K].FFGQGGSSFDDAGAGYDQAEPLEGRDDDDSDFAK.[R]		FALSE	1	1	3	0.8756	0	1	1	1196.16	3586.47	3586.48	-2.89	-0.00345	CID	MS2	2.69806	2.284	119.004	40298	VL_0008040_JC_B2_2.raw	F4	6.03	1
Jcr4S01500.30	Jcr4S01500.30	[K].ILDVIDcTGSGDIDTSK.[V]	C7(Carbamidomethyl)	FALSE	1	0	2	0.7032	0	1	1	904.933	1808.86	1808.86	0.21	0.00019	CID	MS2	2.29458	3.144	85.3772	28075	VL_0008036_JC_B1_1.raw	F1	6.03	1
Jcr4S00868.50	Jcr4S00868.50	[K].FFGQGGSSFDDAGAGYDQAEPLEGRDDDDSDFAK.[R]		FALSE	1	1	3	0.8673	0	1	1	1196.16	3586.47	3586.48	-2.99	-0.00358	CID	MS2	0.657192	3.08	119.222	40376	VL_0008040_JC_B2_2.raw	F4	6.03	1
Jcr4S01636.60	Jcr4S01636.60	[R].IQSEAGTIESWNPSRDQFQcAGVAIVR.[R]	C20(Carbamidomethyl)	FALSE	1	1	3	0.7081	0	1	1	1007.16	3019.48	3019.47	3.13	0.00316	CID	MS2	3.98997	2.168	148.307	52772	VL_0008036_JC_B1_1.raw	F1	6.03	1
Jcr4S01636.60	Jcr4S01636.60	[R].IQSEAGTIESWNPSRDQFQcAGVAIVR.[R]	C20(Carbamidomethyl)	FALSE	1	1	3	0.7678	0	1	1	1007.16	3019.47	3019.47	1.56	0.00157	CID	MS2	7.81837	2.101	147.923	52615	VL_0008036_JC_B1_1.raw	F1	6.03	1
Jcr4S00805.80	Jcr4S00805.80	[-].mASSDQSPAPTPVKGGDQPNPPGQPMSAEQHMLDK.[G]	N-Term(Prot)(Met-loss+Acetyl)	FALSE	1	1	3	0.6733	0	1	1	1181.21	3541.63	3541.63	-0.63	-0.00075	CID	MS2	0	1.308	87.3149	26453	VL_0008039_JC_B2_1_200803205633.raw	F3	6.03	1
Jcr4S01636.60	Jcr4S01636.60	[R].IQSEAGTIESWNPSRDQFQcAGVAIVR.[R]	C20(Carbamidomethyl)	FALSE	1	1	4	0.6977	0	1	1	755.624	3019.47	3019.47	1.65	0.00124	CID	MS2	16.8507	2.861	133.183	45402	VL_0008037_JC_B1_2.raw	F2	6.02	1
Jcr4S00547.20	Jcr4S00547.20	[K].TTGIcGSGcAAIADSGTSLLAGPTAIIAEVNHAIGATGVVSQEcK.[A]	C5(Carbamidomethyl); C9(Carbamidomethyl); C44(Carbamidomethyl)	FALSE	1	0	3	0.6561	0	1	1	1462.72	4386.14	4386.14	1.19	0.00173	CID	MS2	20.9695	5.835	177.643	62632	VL_0008039_JC_B2_1_200803205633.raw	F3	6.02	1
Jcr4S01519.40	Jcr4S01519.40	[K].KAEEVTPPPPPPPPPAEHEATSHEGEAK.[E]		FALSE	1	1	3	0.7209	0	1	1	976.146	2926.42	2926.42	0.11	0.0001	CID	MS2	0	29.326	37.3568	10871	VL_0008042_JC_B3_1.raw	F5	6.02	1
Jcr4S01636.70	Jcr4U29577.10; Jcr4S01636.70	[R].IGENIADPSRADVYVPEAGR.[V]		FALSE	2	1	3	0.5581	0	1	1	710.359	2129.06	2129.06	-0.28	-0.0002	CID	MS2	1.18379	0.225	78.2156	25291	VL_0008036_JC_B1_1.raw	F1	6.02	1
Jcr4S00868.50	Jcr4S00868.50	[K].FFGQGGSSFDDAGAGYDQAEPLEGRDDDDSDFAK.[R]		FALSE	1	1	3	0.8754	0	1	1	1196.16	3586.48	3586.48	0.41	0.00049	CID	MS2	3.43118	1.564	114.942	38272	VL_0008037_JC_B1_2.raw	F2	6.02	1
Jcr4S00868.50	Jcr4S00868.50	[K].FFGQGGSSFDDAGAGYDQAEPLEGRDDDDSDFAK.[R]		FALSE	1	1	3	0.8289	0	1	1	1196.16	3586.48	3586.48	-0.19	-0.00023	CID	MS2	1.01864	2.738	121.456	39752	VL_0008043_JC_B3_2.raw	F6	6.02	1
Jcr4S01636.60	Jcr4S01636.60	[R].IQSEAGTIESWNPSRDQFQcAGVAIVR.[R]	C20(Carbamidomethyl)	FALSE	1	1	3	0.6977	0	1	1	1007.16	3019.47	3019.47	0.51	0.00051	CID	MS2	18.7058	0.327	134.091	45107	VL_0008039_JC_B2_1_200803205633.raw	F3	6.02	1
Jcr4S01636.40	Jcr4S01636.40	[R].GDMHIQIVDDSGNTVMDER.[V]		FALSE	1	0	3	0.7674	0	1	1	711.317	2131.94	2131.94	-1.32	-0.00094	CID	MS2	3.38396	1.521	89.6998	29639	VL_0008040_JC_B2_2.raw	F4	6.02	1
Jcr4S02965.20	Jcr4S02965.20	[R].IFGHEASGIVESVGPGVTDLKPGDHVLPVFTGEcR.[E]	C34(Carbamidomethyl)	FALSE	1	0	4	0.5399	0	1	1	919.969	3676.85	3676.84	2.77	0.00255	CID	MS2	2.42186	9.456	145.031	49772	VL_0008040_JC_B2_2.raw	F4	6.02	1
Jcr4S01636.40	Jcr4S01636.40	[R].ITTTQPSHRIDSEGGETEIWDPSEDQFQcAGVAAYR.[D]	C29(Carbamidomethyl)	FALSE	1	1	3	0.7375	0	1	1	1351.29	4051.85	4051.84	4.35	0.00588	CID	MS2	15.6167	21.421	118.543	41057	VL_0008042_JC_B3_1.raw	F5	6.02	1
Jcr4S01636.60	Jcr4S01636.60	[R].IQSEAGTIESWNPSRDQFQcAGVAIVR.[R]	C20(Carbamidomethyl)	FALSE	1	1	3	0.7558	0	1	1	1007.16	3019.47	3019.47	-0.07	-7e-05	CID	MS2	1.72335	2.488	144.035	48113	VL_0008043_JC_B3_2.raw	F6	6.02	1
Jcr4S02308.80	Jcr4S02308.80	[R].NRPDMHATPGGVTASMAAAAR.[M]		FALSE	1	0	3	0.6013	0	1	1	694.669	2081.99	2082	-1.35	-0.00094	CID	MS2	25.3163	3.731	60.4454	18553	VL_0008040_JC_B2_2.raw	F4	6.02	1
Jcr4S01664.30	Jcr4S03220.20; Jcr4S01664.30	[K].KGEQDLPGLTDTEKPR.[M]		FALSE	2	1	3	0.5831	0	1	1	595.312	1783.92	1783.92	1.37	0.00081	CID	MS2	20.5944	12.768	42.4403	12717	VL_0008042_JC_B3_1.raw	F5	6.02	1
Jcr4S02525.30	Jcr4S02525.30	[R].QTDEYGNPIPQTGTTTAYGGAPETGTTGLGMGHR.[Q]		FALSE	1	0	3	0.7126	0	1	1	1146.2	3436.57	3436.57	1.05	0.0012	CID	MS2	1.85325	0.38	86.8471	28561	VL_0008040_JC_B2_2.raw	F4	6.02	1
Jcr4S00868.50	Jcr4S00868.50	[K].FFGQGGSSFDDAGAGYDQAEPLEGRDDDDSDFAK.[R]		FALSE	1	1	3	0.8586	0	1	1	1196.17	3586.48	3586.48	0.5	0.0006	CID	MS2	1.55483	0.989	115.461	39832	VL_0008036_JC_B1_1.raw	F1	6.01	1
Jcr4S00077.20	Jcr4S00077.20	[K].ILESDKPVVEDEDEDEDEDDDEDDDKDEDEAEGQHDGDASGR.[S]		FALSE	1	1	5	1	0	1	1	944.963	4720.78	4720.82	-6.91	-0.00653	CID	MS2	9.46066	12.288	62.9401	16558	VL_0008039_JC_B2_1_200803205633.raw	F3	6.01	1
Jcr4S00402.60	Jcr4S00402.60	[-].mTTEKEAEVASTVEQPPPATEEAKPAETKPVK.[E]	N-Term(Prot)(Met-loss)	FALSE	1	1	3	0.7504	0	1	1	1098.23	3292.67	3292.68	-1.48	-0.00162	CID	MS2	0	4.189	70.9285	19766	VL_0008039_JC_B2_1_200803205633.raw	F3	6.01	1
Jcr4S01341.30	Jcr4S01341.30	[K].KPSAPAQPQAQSQPAKPAKLPTKPPPPAQAVR.[E]		FALSE	1	1	3	0.6273	0	1	1	1094.95	3282.84	3282.84	0.49	0.00053	CID	MS2	4.48464	16.827	38.5515	11016	VL_0008040_JC_B2_2.raw	F4	6.01	1
Jcr4S01636.40	Jcr4S01636.40	[R].ITTTQPSHRIDSEGGETEIWDPSEDQFQcAGVAAYR.[D]	C29(Carbamidomethyl)	FALSE	1	1	3	0.7255	0	1	1	1351.29	4051.85	4051.84	3.11	0.0042	CID	MS2	7.64579	12.591	117.653	39828	VL_0008040_JC_B2_2.raw	F4	6.01	1
Jcr4S02821.10	Jcr4S02821.10	[-].mSDDEREEKELDLTSPEVVTK.[Y]	N-Term(Prot)(Met-loss+Acetyl)	FALSE	1	2	3	0.4859	0	1	1	787.715	2361.13	2361.13	0.66	0.00052	CID	MS2	28.2637	2.076	76.1936	24491	VL_0008036_JC_B1_1.raw	F1	6.01	1
Jcr4S01636.40	Jcr4S01636.40	[R].GDmHIQIVDDSGNTVmDER.[V]	M3(Oxidation); M16(Oxidation)	FALSE	1	0	3	0.787	0	1	1	721.983	2163.93	2163.93	2.41	0.00174	CID	MS2	12.1581	2.446	88.4347	29897	VL_0008042_JC_B3_1.raw	F5	6.01	1
Jcr4S00027.260	Jcr4S00027.260	[K].VEEKPAIDVVEETKEEQPKEVDDPESLVESSEKPR.[E]		FALSE	1	2	5	0.7687	0	1	1	799.599	3993.97	3993.97	-0.09	-8e-05	CID	MS2	26.5245	4.299	99.1293	33480	VL_0008036_JC_B1_1.raw	F1	6.01	1
Jcr4S00279.60	Jcr4S00279.60	[R].RIQSEAGVTDIWDENDEQFR.[C]		FALSE	1	1	3	0.6423	0	1	1	803.376	2408.11	2408.11	1.29	0.00103	CID	MS2	2.47689	0.651	111.265	36843	VL_0008037_JC_B1_2.raw	F2	6.01	1
Jcr4S01195.100	Jcr4S02252.20; Jcr4S01195.100	[K].KDQDKKPSITVIQGPKPGKPTDLSR.[M]		FALSE	2	2	3	0.7604	0	1	1	911.848	2733.53	2733.53	1.05	0.00096	CID	MS2	72.3974	33.511	46.8556	13726	VL_0008040_JC_B2_2.raw	F4	6.01	1
Jcr4S01651.40	Jcr4S01651.40	[R].LAQGPGGEKPVAAPPAAASQPTEGSK.[K]		FALSE	1	0	3	0.7483	0	1	1	806.089	2416.25	2416.25	2.39	0.00193	CID	MS2	6.33318	5.476	33.4001	8747	VL_0008036_JC_B1_1.raw	F1	6	1
Jcr4S02525.30	Jcr4S02525.30	[R].QTDEYGNPIPQTGTTTAYGGAPETGTTGLGMGHR.[Q]		FALSE	1	0	3	0.725	0	1	1	1146.2	3436.58	3436.57	1.89	0.00216	CID	MS2	2.38622	0.257	83.4305	27314	VL_0008036_JC_B1_1.raw	F1	6	1
Jcr4S00027.30	Jcr4S00027.30	[K].EIAITSNADESGSELAR.[V]		FALSE	1	0	2	0.7067	0	1	1	881.926	1762.84	1762.85	-0.47	-0.00042	CID	MS2	9.34086	1.495	78.4211	22815	VL_0008039_JC_B2_1_200803205633.raw	F3	6	1
Jcr4S06850.20	Jcr4S06850.20	[R].KEQLGTEGYQEmGR.[K]	M12(Oxidation)	FALSE	1	1	3	0.6583	0	1	1	547.922	1641.75	1641.75	-1.96	-0.00107	CID	MS2	26.3484	1.307	64.0988	17023	VL_0008039_JC_B2_1_200803205633.raw	F3	6	1
Jcr4S00099.60	Jcr4S00099.60	[K].AScLADKIADKLEDRPcPPTPTTVQQQDYPELLEK.[C]	C3(Carbamidomethyl); C17(Carbamidomethyl)	FALSE	1	2	3	0.6967	0	1	1	1343	4026.98	4026.98	0.52	0.0007	CID	MS2	22.2247	6.703	133.997	45071	VL_0008039_JC_B2_1_200803205633.raw	F3	6	1
Jcr4S02308.90	Jcr4S02308.90	[R].STQTPAGGIGAEAQSAADR.[N]		FALSE	1	0	3	0.6217	0	1	1	596.623	1787.85	1787.85	0.84	0.0005	CID	MS2	1.80003	3.35	48.5961	14337	VL_0008040_JC_B2_2.raw	F4	6	1
Jcr4S00501.60	Jcr4S00501.60	[-].mAPIAVGDTLPDGTLAHFDEQDQLQQLSIHSLAAGK.[K]	N-Term(Prot)(Met-loss)	FALSE	1	0	3	0.7117	0	1	1	1219.62	3656.86	3656.86	1.01	0.00123	CID	MS2	49.3257	6.221	148.242	51041	VL_0008040_JC_B2_2.raw	F4	6	1
Jcr4S01651.40	Jcr4S01651.40	[R].LAQGPGGEKPVAAPPAAASQPTEGSKK.[S]		FALSE	1	1	3	0.675	0	1	1	848.786	2544.34	2544.34	0.72	0.00061	CID	MS2	2.97417	11.386	27.9984	7410	VL_0008040_JC_B2_2.raw	F4	6	1
Jcr4S01474.40	Jcr4S01474.40	[K].LGYGEKGDNKEHEGEEHAK.[A]		FALSE	1	2	3	0.6317	0	1	1	709.664	2126.98	2126.97	2.44	0.00173	CID	MS2	6.82655	6.834	11.0274	1857	VL_0008042_JC_B3_1.raw	F5	6	1
Jcr4S00050.100	Jcr4S00050.100	[K].SEDIDHNDEGEDDANQLASEEEAAAEK.[A]		FALSE	1	0	3	0.85	0	1	1	977.734	2931.19	2931.19	-0.36	-0.00035	CID	MS2	6.17631	5.755	82.4719	24475	VL_0008039_JC_B2_1_200803205633.raw	F3	6	1
Jcr4S02965.20	Jcr4S02965.20	[R].IFGHEASGIVESVGPGVTDLKPGDHVLPVFTGEcR.[E]	C34(Carbamidomethyl)	FALSE	1	0	4	0.7433	0	1	1	919.968	3676.85	3676.84	2.53	0.00232	CID	MS2	2.17394	0.766	144.347	49811	VL_0008037_JC_B1_2.raw	F2	6	1
Jcr4S01636.40	Jcr4S01636.40	[R].GDMHIQIVDDSGNTVMDER.[V]		FALSE	1	0	3	0.7045	0	1	1	711.318	2131.94	2131.94	1.08	0.00077	CID	MS2	3.68021	0.435	88.9399	29353	VL_0008040_JC_B2_2.raw	F4	5.99	1
Jcr4S01636.60	Jcr4S01636.60	[R].IQSEAGTIESWNPSRDQFQcAGVAIVR.[R]	C20(Carbamidomethyl)	FALSE	1	1	3	0.7045	0	1	1	1007.16	3019.48	3019.47	2.23	0.00224	CID	MS2	0	1.596	148.38	52801	VL_0008036_JC_B1_1.raw	F1	5.99	1
Jcr4S15586.10	Jcr4S15586.10	[R].KGPKPEETATSGPGGSPTDVKPSASSSSTTGESTEK.[I]		FALSE	1	1	3	0.591	0	1	1	1159.56	3476.66	3476.65	1.33	0.00154	CID	MS2	7.68864	23.848	20.9847	5064	VL_0008040_JC_B2_2.raw	F4	5.99	1
Jcr4S00772.40	Jcr4S00772.40	[K].QAAHVLPNLGQGLSSSGYGPDSGSYQDK.[I]		FALSE	1	0	3	0.6144	0	1	1	945.118	2833.34	2833.34	0.67	0.00063	CID	MS2	9.40345	13.204	103.121	35425	VL_0008042_JC_B3_1.raw	F5	5.99	1
Jcr4S06850.20	Jcr4S06850.20	[R].KEQLGTEGYQEmGR.[K]	M12(Oxidation)	FALSE	1	1	3	0.6194	0	1	1	547.923	1641.75	1641.75	-0.17	-9e-05	CID	MS2	17.4906	1.894	37.1325	10788	VL_0008042_JC_B3_1.raw	F5	5.99	1
Jcr4S01636.60	Jcr4S01636.60	[R].IQSEAGTIESWNPSRDQFQcAGVAIVR.[R]	C20(Carbamidomethyl)	FALSE	1	1	3	0.6995	0	1	1	1007.16	3019.47	3019.47	1.45	0.00146	CID	MS2	7.5515	2.382	146.494	50352	VL_0008040_JC_B2_2.raw	F4	5.99	1
Jcr4S00501.60	Jcr4S00501.60	[-].mAPIAVGDTLPDGTLAHFDEQDQLQQLSIHSLAAGK.[K]	N-Term(Prot)(Met-loss)	FALSE	1	0	3	0.6611	0	1	1	1219.63	3656.88	3656.86	5.48	0.00668	CID	MS2	48.8165	5.186	148.171	52318	VL_0008042_JC_B3_1.raw	F5	5.99	1
Jcr4S00868.50	Jcr4S00868.50	[K].FFGQGGSSFDDAGAGYDQAEPLEGRDDDDSDFAK.[R]		FALSE	1	1	3	0.8481	0	1	1	1196.17	3586.48	3586.48	1.22	0.00145	CID	MS2	4.15061	2.235	115.658	39909	VL_0008036_JC_B1_1.raw	F1	5.99	1
Jcr4S01636.70	Jcr4U29577.10; Jcr4S01636.70	[R].HFNLAGNPEDEFPQLHEGR.[R]		FALSE	2	0	3	0.7362	0	1	1	736.349	2207.03	2207.03	2.16	0.00159	CID	MS2	7.15629	1.601	88.0544	27769	VL_0008037_JC_B1_2.raw	F2	5.99	1
Jcr4S00868.50	Jcr4S00868.50	[K].FFGQGGSSFDDAGAGYDQAEPLEGRDDDDSDFAK.[R]		FALSE	1	1	3	0.8247	0	1	1	1196.16	3586.48	3586.48	-0.5	-0.00059	CID	MS2	0	36.437	123.106	40332	VL_0008043_JC_B3_2.raw	F6	5.99	1
Jcr4S00279.60	Jcr4S00279.60	[R].RIQSEAGVTDIWDENDEQFR.[C]		FALSE	1	1	3	0.6344	0	1	1	803.377	2408.11	2408.11	1.52	0.00122	CID	MS2	1.70136	0.161	114.855	37539	VL_0008039_JC_B2_1_200803205633.raw	F3	5.99	1
Jcr4S01636.60	Jcr4S01636.60	[R].IQSEAGTIESWNPSRDQFQcAGVAIVR.[R]	C20(Carbamidomethyl)	FALSE	1	1	3	0.6127	0	1	1	1007.17	3019.48	3019.47	4.17	0.00419	CID	MS2	19.725	4.634	128.201	44793	VL_0008036_JC_B1_1.raw	F1	5.99	1
Jcr4S00953.30	Jcr4S00953.30	[K].LTEASESSQSGADKEAHKLPDDQTHSK.[D]		FALSE	1	2	3	0.6828	0	1	1	966.124	2896.36	2896.36	0.71	0.00069	CID	MS2	2.06987	30.44	47.1653	10832	VL_0008039_JC_B2_1_200803205633.raw	F3	5.99	1
Jcr4S01664.30	Jcr4S03220.20; Jcr4S01664.30	[K].KGEQDLPGLTDTEKPR.[M]		FALSE	2	1	3	0.5509	0	1	1	595.312	1783.92	1783.92	2.12	0.00126	CID	MS2	40.9977	34.273	42.2191	12204	VL_0008040_JC_B2_2.raw	F4	5.99	1
Jcr4S00077.20	Jcr4S00077.20	[K].ILESDKPVVEDEDEDEDEDDDEDDDKDEDEAEGQHDGDASGR.[S]		FALSE	1	1	4	0.9466	0	1	1	1180.96	4720.81	4720.82	-1.99	-0.00235	CID	MS2	3.33998	38.463	37.5268	9702	VL_0008037_JC_B1_2.raw	F2	5.99	1
Jcr4S06850.20	Jcr4S06850.20	[R].KEQLGTEGYQEMGR.[K]		FALSE	1	1	3	0.5659	0	1	1	542.593	1625.77	1625.76	3.98	0.00216	CID	MS2	2.51407	0.619	35.9422	10157	VL_0008040_JC_B2_2.raw	F4	5.99	1
Jcr4S00868.50	Jcr4S00868.50	[K].FFGQGGSSFDDAGAGYDQAEPLEGRDDDDSDFAK.[R]		FALSE	1	1	3	0.8915	0	1	1	1196.17	3586.48	3586.48	1.55	0.00185	CID	MS2	0.802543	2.848	122.117	39983	VL_0008043_JC_B3_2.raw	F6	5.99	1
Jcr4S02308.90	Jcr4S02308.90	[R].GGPASVMQSAANVNVR.[T]		FALSE	1	0	2	0.6494	0	1	1	779.395	1557.78	1557.78	1.06	0.00083	CID	MS2	1.88383	0.813	77.9783	25959	VL_0008042_JC_B3_1.raw	F5	5.99	1
Jcr4S01636.60	Jcr4S01636.60	[R].IQSEAGTIESWNPSRDQFQcAGVAIVR.[R]	C20(Carbamidomethyl)	FALSE	1	1	3	0.7646	0	1	1	1007.16	3019.48	3019.47	2.52	0.00254	CID	MS2	2.83133	1.237	145.746	50375	VL_0008037_JC_B1_2.raw	F2	5.99	1
Jcr4S00300.40	Jcr4S00300.40	[R].KEEVVVLEETPAGTVASTLK.[E]		FALSE	1	1	3	0.5192	0	1	1	700.721	2100.15	2100.14	1.96	0.00137	CID	MS2	4.01405	1.313	126.348	43901	VL_0008042_JC_B3_1.raw	F5	5.99	1
Jcr4S01636.60	Jcr4S01636.60	[R].IQSEAGTIESWNPSRDQFQcAGVAIVR.[R]	C20(Carbamidomethyl)	FALSE	1	1	3	0.7546	0	1	1	1007.16	3019.48	3019.47	2.46	0.00248	CID	MS2	2.79608	0.097	131.177	44619	VL_0008037_JC_B1_2.raw	F2	5.99	1
Jcr4S01636.40	Jcr4S01636.40	[R].GDMHIQIVDDSGNTVmDER.[V]	M16(Oxidation)	FALSE	1	0	3	0.1338	0	1	1	716.65	2147.94	2147.93	1.19	0.00085	CID	MS2	2.82354	1.222	67.1094	20956	VL_0008036_JC_B1_1.raw	F1	5.98	1
Jcr4S01636.60	Jcr4S01636.60	[R].IQSEAGTIESWNPSRDQFQcAGVAIVR.[R]	C20(Carbamidomethyl)	FALSE	1	1	3	0.7592	0	1	1	1007.16	3019.47	3019.47	0.97	0.00098	CID	MS2	2.90042	0.078	134.002	46772	VL_0008042_JC_B3_1.raw	F5	5.98	1
Jcr4S09288.30	Jcr4S09288.30	[K].TLDYAcGAGADcGPIHQNGPcFQPNTVR.[A]	C6(Carbamidomethyl); C12(Carbamidomethyl); C21(Carbamidomethyl)	FALSE	1	0	3	0.7609	0	1	1	1026.12	3076.34	3076.35	-0.88	-0.0009	CID	MS2	0	19.868	81.4135	26537	VL_0008036_JC_B1_1.raw	F1	5.98	1
Jcr4S02308.80	Jcr4S02308.80	[R].ATGINEVLPGGIGAEAQSAATR.[N]		FALSE	1	0	2	0.7375	0	1	1	1042.04	2083.08	2083.08	-0.34	-0.00035	CID	MS2	0	2.894	116.827	38145	VL_0008043_JC_B3_2.raw	F6	5.98	1
Jcr4S01636.60	Jcr4S01636.60	[R].IQSEAGTIESWNPSRDQFQcAGVAIVR.[R]	C20(Carbamidomethyl)	FALSE	1	1	3	0.7124	0	1	1	1007.16	3019.48	3019.47	2.76	0.00278	CID	MS2	2.51722	1.786	148.984	51684	VL_0008037_JC_B1_2.raw	F2	5.98	1
Jcr4S01636.60	Jcr4S01636.60	[R].IQSEAGTIESWNPSRDQFQcAGVAIVR.[R]	C20(Carbamidomethyl)	FALSE	1	1	3	0.6371	0	1	1	1007.16	3019.48	3019.47	3.52	0.00354	CID	MS2	6.50684	7.43	129.67	45101	VL_0008042_JC_B3_1.raw	F5	5.98	1
Jcr4S00868.50	Jcr4S00868.50	[K].FFGQGGSSFDDAGAGYDQAEPLEGRDDDDSDFAK.[R]		FALSE	1	1	3	0.8896	0	1	1	1196.16	3586.48	3586.48	0.41	0.00049	CID	MS2	1.78467	2.281	115.56	38514	VL_0008037_JC_B1_2.raw	F2	5.98	1
Jcr4S16138.20	Jcr4S16138.20	[R].TRPSGLPGDTTGHNPRV.[-]		FALSE	1	1	3	0.6823	0	1	1	587.973	1761.9	1761.9	2.58	0.00152	CID	MS2	5.24948	0.75	34.0901	8977	VL_0008036_JC_B1_1.raw	F1	5.98	1
Jcr4S00868.50	Jcr4S00868.50	[K].DGGDDKFFGQGGSSFDDAGAGYDQAEPLEGRDDDDSDFAK.[R]		FALSE	1	2	4	0.9181	0	1	1	1044.18	4173.7	4173.7	1.39	0.00145	CID	MS2	18.8459	22.777	115.971	40121	VL_0008042_JC_B3_1.raw	F5	5.98	1
Jcr4S02525.30	Jcr4S02525.30	[R].AIRQTDEYGNPIPQTGTTTAYGGAPETGTTGLGMGHR.[Q]		FALSE	1	1	3	0.6639	0	1	1	1259.61	3776.82	3776.79	5.77	0.00727	CID	MS2	2.82251	3.257	92.8781	28721	VL_0008039_JC_B2_1_200803205633.raw	F3	5.98	1
Jcr4S16138.20	Jcr4S16138.20	[-].mESLKETAANVGASAK.[A]	N-Term(Prot)(Acetyl)	FALSE	1	1	2	0.5786	0	1	1	824.915	1648.82	1648.82	1.62	0.00133	CID	MS2	5.55935	3.683	104.927	33866	VL_0008043_JC_B3_2.raw	F6	5.98	1
Jcr4S01636.40	Jcr4S01636.40	[R].SLDEQALAESFNVPTEIVR.[R]		FALSE	1	0	3	0.6639	0	1	1	706.696	2118.07	2118.07	1.34	0.00095	CID	MS2	12.3767	0.477	149.356	51496	VL_0008040_JC_B2_2.raw	F4	5.98	1
P00761 SWISS-PROT:P00761	P00761 SWISS-PROT:P00761	[R].LGEHNIDVLEGNEQFINAAK.[I]		TRUE	1	0	2	0.5769	0	1	1	1106.05	2211.09	2211.1	-4.53	-0.00501	CID	MS2	6.21614	11.155	119.352	39327	VL_0008039_JC_B2_1_200803205633.raw	F3	5.98	1
Jcr4S01636.40	Jcr4S01636.40	[R].GDMHIQIVDDSGNTVMDER.[V]		FALSE	1	0	3	0.699	0	1	1	711.317	2131.94	2131.94	-1.09	-0.00077	CID	MS2	1.95974	0.465	89.3487	30238	VL_0008042_JC_B3_1.raw	F5	5.98	1
Jcr4S00279.60	Jcr4S00279.60	[R].RIQSEAGVTDIWDENDEQFR.[C]		FALSE	1	1	3	0.6131	0	1	1	803.378	2408.12	2408.11	2.79	0.00224	CID	MS2	15.8528	13.518	123.18	40357	VL_0008043_JC_B3_2.raw	F6	5.97	1
Jcr4S01636.70	Jcr4U29577.10; Jcr4S01636.70	[R].KLQSENDNRGNIISVEDGELQVVRPPR.[T]		FALSE	2	2	3	0.6583	0	1	1	1021.54	3062.6	3062.6	-0.11	-0.00011	CID	MS2	0	0.391	104.626	33468	VL_0008039_JC_B2_1_200803205633.raw	F3	5.97	1
Jcr4S00501.60	Jcr4S00501.60	[-].mAPIAVGDTLPDGTLAHFDEQDQLQQLSIHSLAAGK.[K]	N-Term(Prot)(Met-loss)	FALSE	1	0	3	0.6884	0	1	1	1219.63	3656.87	3656.86	3.75	0.00457	CID	MS2	52.8987	4.19	148.82	50010	VL_0008043_JC_B3_2.raw	F6	5.97	1
Jcr4S07807.20	Jcr4S07807.20	[K].IATPVDWKPGDPVVISSNVSNEEAKK.[M]		FALSE	1	1	3	0.5293	0	1	1	927.488	2780.45	2780.45	0.67	0.00062	CID	MS2	0	35.98	109.268	36905	VL_0008040_JC_B2_2.raw	F4	5.97	1
Jcr4S15586.10	Jcr4S15586.10	[R].KGPKPEETATSGPGGSPTDVKPSASSSSTTGESTEK.[I]		FALSE	1	1	3	0.7169	0	1	1	1159.56	3476.66	3476.65	1.13	0.0013	CID	MS2	10.0932	23.496	51.9163	12362	VL_0008039_JC_B2_1_200803205633.raw	F3	5.97	1
Jcr4S01636.40	Jcr4S01636.40	[R].GDMHIQIVDDSGNTVMDER.[V]		FALSE	1	0	3	0.6717	0	1	1	711.32	2131.94	2131.94	2.89	0.00205	CID	MS2	2.15649	0.747	87.1542	27415	VL_0008037_JC_B1_2.raw	F2	5.97	1
Jcr4S01102.20	Jcr4S01102.20	[K].DKTVETGEGAAHYAGEVAIDVKDK.[A]		FALSE	1	2	3	0.6265	0	1	1	835.082	2503.23	2503.23	0.23	0.0002	CID	MS2	1.89865	9.385	83.4536	26122	VL_0008043_JC_B3_2.raw	F6	5.97	1
Jcr4S01636.40	Jcr4S01636.40	[R].GDMHIQIVDDSGNTVmDER.[V]	M16(Oxidation)	FALSE	1	0	3	0.2429	0	1	1	716.65	2147.93	2147.93	0.69	0.0005	CID	MS2	1.68704	3.202	67.9007	21356	VL_0008040_JC_B2_2.raw	F4	5.97	1
Jcr4S00039.10	Jcr4S00039.10; Jcr4S01890.10	[K].STLTDSLVAAAGIIAQEVAGDVR.[M]		FALSE	2	0	2	0.6851	0	1	1	1129.11	2257.22	2257.2	5.56	0.00627	CID	MS2	4.6522	2.883	178.547	64439	VL_0008036_JC_B1_1.raw	F1	5.97	1
Jcr4S06850.20	Jcr4S06850.20	[R].KEQLGTEGYQEmGR.[K]	M12(Oxidation)	FALSE	1	1	3	0.608	0	1	1	547.922	1641.75	1641.75	-2.07	-0.00113	CID	MS2	33.1081	2.208	63.7969	16902	VL_0008039_JC_B2_1_200803205633.raw	F3	5.97	1
Jcr4S01636.60	Jcr4S01636.60	[R].IQSEAGTIESWNPSRDQFQcAGVAIVR.[R]	C20(Carbamidomethyl)	FALSE	1	1	3	0.6533	0	1	1	1007.16	3019.47	3019.47	-0.19	-0.00019	CID	MS2	4.33029	2.191	143.483	47893	VL_0008043_JC_B3_2.raw	F6	5.97	1
Jcr4S00501.60	Jcr4S00501.60	[-].mAPIAVGDTLPDGTLAHFDEQDQLQQLSIHSLAAGK.[K]	N-Term(Prot)(Met-loss)	FALSE	1	0	3	0.6281	0	1	1	1219.63	3656.86	3656.86	2.24	0.00273	CID	MS2	53.397	3.781	148.754	49983	VL_0008043_JC_B3_2.raw	F6	5.97	1
Jcr4S01636.60	Jcr4S01636.60	[R].GITGEMFPGcPETFQEYQGAGGSSR.[V]	C10(Carbamidomethyl)	FALSE	1	0	3	0.6985	0	1	1	888.391	2663.16	2663.15	2.83	0.00251	CID	MS2	8.92125	0.181	122.211	41099	VL_0008037_JC_B1_2.raw	F2	5.97	1
Jcr4S01636.70	Jcr4U29577.10; Jcr4S01636.70	[R].KLQSENDNRGNIISVEDGELQVVRPPR.[T]		FALSE	2	2	3	0.6566	0	1	1	1021.54	3062.6	3062.6	-0.59	-0.0006	CID	MS2	1.20672	0.245	105.972	34007	VL_0008039_JC_B2_1_200803205633.raw	F3	5.97	1
Jcr4S01636.70	Jcr4U29577.10; Jcr4S01636.70	[R].KLQSENDNRGNIISVEDGELQVVRPPR.[T]		FALSE	2	2	3	0.7387	0	1	1	1021.54	3062.6	3062.6	0.83	0.00084	CID	MS2	0	1.527	100.635	32684	VL_0008037_JC_B1_2.raw	F2	5.97	1
Jcr4S01664.30	Jcr4S03220.20; Jcr4S01664.30	[K].KGEQDLPGLTDTEKPR.[M]		FALSE	2	1	3	0.6884	0	1	1	595.313	1783.92	1783.92	2.56	0.00152	CID	MS2	40.2768	27.494	44.6327	12016	VL_0008037_JC_B1_2.raw	F2	5.97	1
Jcr4S00542.10	Jcr4S00542.10	[R].VETGVLKPGMVVTFGPSGLTTEVK.[S]		FALSE	1	0	2	0.5511	0	1	1	1223.67	2446.33	2446.33	0.23	0.00028	CID	MS2	9.67115	2.183	142.48	48444	VL_0008039_JC_B2_1_200803205633.raw	F3	5.97	1
Jcr4S02525.30	Jcr4S02525.30	[R].QTDEYGNPIPQTGTTTAYGGAPETGTTGLGMGHR.[Q]		FALSE	1	0	3	0.6767	0	1	1	1146.19	3436.57	3436.57	-0.17	-0.00019	CID	MS2	0	11.511	91.7823	29060	VL_0008043_JC_B3_2.raw	F6	5.97	1
Jcr4S02525.30	Jcr4S02525.30	[R].QTDEYGNPIPQTGTTTAYGGAPETGTTGLGMGHR.[Q]		FALSE	1	0	3	0.7002	0	1	1	1146.2	3436.58	3436.57	1.43	0.00164	CID	MS2	1.79391	0.32	89.2884	28190	VL_0008043_JC_B3_2.raw	F6	5.97	1
Jcr4S06850.20	Jcr4S06850.20	[R].KEQLGTEGYQEMGR.[K]		FALSE	1	1	3	0.5796	0	1	1	542.593	1625.76	1625.76	3.58	0.00194	CID	MS2	2.65654	0.531	38.3518	9979	VL_0008037_JC_B1_2.raw	F2	5.97	1
Jcr4S01636.60	Jcr4S01636.60	[R].GITGEMFPGcPETFQEYQGAGGSSR.[V]	C10(Carbamidomethyl)	FALSE	1	0	3	0.7047	0	1	1	888.391	2663.16	2663.15	3.03	0.00269	CID	MS2	10.3307	0.514	123.342	41528	VL_0008037_JC_B1_2.raw	F2	5.96	1
Jcr4S01636.40	Jcr4S01636.40	[R].ITTTQPSHRIDSEGGETEIWDPSEDQFQcAGVAAYR.[D]	C29(Carbamidomethyl)	FALSE	1	1	3	0.6896	0	1	1	1351.28	4051.83	4051.84	-1.16	-0.00157	CID	MS2	9.22364	11.155	117.901	40816	VL_0008042_JC_B3_1.raw	F5	5.96	1
Jcr4S00050.100	Jcr4S00050.100	[K].SEDIDHNDEGEDDANQLASEEEAAAEK.[A]		FALSE	1	0	3	0.8205	0	1	1	977.734	2931.19	2931.19	0.08	8e-05	CID	MS2	10.0966	18.63	66.1906	20722	VL_0008040_JC_B2_2.raw	F4	5.96	1
Jcr4S01636.60	Jcr4S01636.60	[R].IQSEAGTIESWNPSRDQFQcAGVAIVR.[R]	C20(Carbamidomethyl)	FALSE	1	1	3	0.5822	0	1	1	1007.16	3019.48	3019.47	2.52	0.00254	CID	MS2	8.39626	1.187	151.265	52605	VL_0008037_JC_B1_2.raw	F2	5.96	1
Jcr4S01636.40	Jcr4S01636.40	[R].ITTTQPSHRIDSEGGETEIWDPSEDQFQcAGVAAYR.[D]	C29(Carbamidomethyl)	FALSE	1	1	3	0.7181	0	1	1	1351.29	4051.84	4051.84	1.57	0.00212	CID	MS2	9.96884	18.254	117.929	39926	VL_0008040_JC_B2_2.raw	F4	5.96	1
Jcr4S00349.40	Jcr4S00349.40	[K].HKEEHKQTAITETTPGDPQHHQHEK.[K]		FALSE	1	2	4	0.6879	0	1	1	736.607	2943.41	2943.41	-0.66	-0.00048	CID	MS2	54.9078	15.368	11.3955	1981	VL_0008042_JC_B3_1.raw	F5	5.96	1
Jcr4S15586.10	Jcr4S15586.10	[R].KGPKPEETATSGPGGSPTDVKPSASSSSTTGESTEK.[I]		FALSE	1	1	3	0.6359	0	1	1	1159.56	3476.67	3476.65	4.91	0.00569	CID	MS2	4.27553	88.248	22.2768	4923	VL_0008037_JC_B1_2.raw	F2	5.96	1
Jcr4S01636.60	Jcr4S01636.60	[R].IQSEAGTIESWNPSRDQFQcAGVAIVR.[R]	C20(Carbamidomethyl)	FALSE	1	1	3	0.7416	0	1	1	1007.16	3019.48	3019.47	2.12	0.00214	CID	MS2	0	2.281	153.521	54472	VL_0008042_JC_B3_1.raw	F5	5.96	1
Jcr4S06850.20	Jcr4S06850.20	[K].GGLSTTDESGGERAEKEGITIDESK.[F]		FALSE	1	2	3	0.6258	0	1	1	856.076	2566.21	2566.21	0.48	0.00041	CID	MS2	4.80747	0.957	47.4707	13941	VL_0008040_JC_B2_2.raw	F4	5.96	1
Jcr4S01636.70	Jcr4U29577.10; Jcr4S01636.70	[R].KLQSENDNRGNIISVEDGELQVVRPPR.[T]		FALSE	2	2	3	0.5621	0	1	1	1021.54	3062.6	3062.6	0.12	0.00012	CID	MS2	3.4735	7.132	101.72	34904	VL_0008042_JC_B3_1.raw	F5	5.96	1
Jcr4S00868.50	Jcr4S00868.50	[K].FFGQGGSSFDDAGAGYDQAEPLEGRDDDDSDFAK.[R]		FALSE	1	1	3	0.8389	0	1	1	1196.16	3586.48	3586.48	0.22	0.00026	CID	MS2	7.12603	21.402	122.845	40239	VL_0008043_JC_B3_2.raw	F6	5.96	1
Jcr4S00279.60	Jcr4S00279.60	[R].IQSEAGVTDIWDENDEQFR.[C]		FALSE	1	0	3	0.7097	0	1	1	751.343	2252.02	2252.01	2.55	0.00191	CID	MS2	2.66592	2.445	117.727	39362	VL_0008037_JC_B1_2.raw	F2	5.96	1
P00761 SWISS-PROT:P00761	P00761 SWISS-PROT:P00761	[R].LGEHNIDVLEGNEQFINAAK.[I]		TRUE	1	0	2	0.5	0	1	1	1106.06	2211.11	2211.1	2.33	0.00257	CID	MS2	0	4.48	113.945	37887	VL_0008037_JC_B1_2.raw	F2	5.96	1
Jcr4S16138.20	Jcr4S16138.20	[R].TRPSGLPGDTTGHNPRV.[-]		FALSE	1	1	3	0.5772	0	1	1	587.972	1761.9	1761.9	1.9	0.00112	CID	MS2	39.3944	18.378	36.3203	9700	VL_0008043_JC_B3_2.raw	F6	5.96	1
Jcr4S01636.70	Jcr4U29577.10; Jcr4S01636.70	[R].FVAEAFNIDESLAR.[K]		FALSE	2	0	2	0.5899	0	1	1	791.4	1581.79	1581.79	0.79	0.00063	CID	MS2	8.69831	0.782	137.451	46405	VL_0008039_JC_B2_1_200803205633.raw	F3	5.95	1
Jcr4S01636.40	Jcr4S01636.40	[R].GDmHIQIVDDSGNTVmDER.[V]	M3(Oxidation); M16(Oxidation)	FALSE	1	0	3	0.7983	0	1	1	721.979	2163.92	2163.93	-2.04	-0.00147	CID	MS2	31.1328	2.275	86.7034	27240	VL_0008037_JC_B1_2.raw	F2	5.95	1
Jcr4S00279.60	Jcr4S00279.60	[R].GIHGAVFPGcPETFQSPSEPQER.[Y]	C10(Carbamidomethyl)	FALSE	1	0	3	0.7395	0	1	1	843.059	2527.16	2527.17	-1.81	-0.00152	CID	MS2	3.17571	3.401	90.3855	29904	VL_0008040_JC_B2_2.raw	F4	5.95	1
Jcr4S06850.20	Jcr4S06850.20	[K].GGLSTTDESGGERAEKEGITIDESK.[F]		FALSE	1	2	3	0.6739	0	1	1	856.076	2566.21	2566.21	0.69	0.00059	CID	MS2	4.19988	0.97	47.379	13908	VL_0008040_JC_B2_2.raw	F4	5.95	1
Jcr4S01341.30	Jcr4S01341.30	[K].NVVAEKPSGEEDAADANKESPADEPEEKVEDK.[E]		FALSE	1	2	4	0.7412	0	1	1	857.398	3426.57	3426.57	1.18	0.00101	CID	MS2	4.50189	7.724	33.1974	9359	VL_0008042_JC_B3_1.raw	F5	5.95	1
Jcr4S00349.40	Jcr4S00349.40	[K].HKEEHKQTAITETTPGDPQHHQHEK.[K]		FALSE	1	2	4	0.6605	0	1	1	736.61	2943.42	2943.41	2.35	0.00173	CID	MS2	23.1044	15.663	11.6242	1915	VL_0008036_JC_B1_1.raw	F1	5.95	1
Jcr4S02525.30	Jcr4S02525.30	[R].QTDEYGNPIPQTGTTTAYGGAPETGTTGLGMGHR.[Q]		FALSE	1	0	3	0.7563	0	1	1	1146.2	3436.57	3436.57	0.9	0.00103	CID	MS2	2.26247	0.518	89.5622	28289	VL_0008043_JC_B3_2.raw	F6	5.95	1
Jcr4S01102.20	Jcr4S01102.20	[K].ELIIGQDKPSAGYEEHERKE.[-]		FALSE	1	2	3	0.6538	0	1	1	776.719	2328.14	2328.15	-1.44	-0.00112	CID	MS2	24.3031	1.54	66.5418	18002	VL_0008039_JC_B2_1_200803205633.raw	F3	5.95	1
Jcr4S01474.40	Jcr4S01474.40	[R].GLPEVHLEGQMDLEEDPDAPKDRPEDYIPSNYQTK.[V]		FALSE	1	1	4	0.6908	0	1	1	1007.22	4025.88	4025.87	1.59	0.0016	CID	MS2	0	22.294	129.41	42571	VL_0008043_JC_B3_2.raw	F6	5.95	1
Jcr4S06850.20	Jcr4S06850.20	[R].KEQLGTEGYQEmGR.[K]	M12(Oxidation)	FALSE	1	1	3	0.6639	0	1	1	547.924	1641.76	1641.75	2.44	0.00134	CID	MS2	18.8919	2.435	36.6847	10421	VL_0008040_JC_B2_2.raw	F4	5.95	1
Jcr4S00279.60	Jcr4S00279.60	[R].GIHGAVFPGcPETFQSPSEPQER.[Y]	C10(Carbamidomethyl)	FALSE	1	0	3	0.7008	0	1	1	843.061	2527.17	2527.17	0.08	6e-05	CID	MS2	0	4.826	99.7517	32019	VL_0008043_JC_B3_2.raw	F6	5.95	1
Jcr4S01341.30	Jcr4S01341.30	[K].NVVAEKPSGEEDAADANKESPADEPEEKVEDK.[E]		FALSE	1	2	4	0.7273	0	1	1	857.397	3426.56	3426.57	-0.54	-0.00047	CID	MS2	0.809462	0.439	62.813	16506	VL_0008039_JC_B2_1_200803205633.raw	F3	5.94	1
Jcr4S01636.60	Jcr4S01636.60	[R].IQSEAGTIESWNPSRDQFQcAGVAIVR.[R]	C20(Carbamidomethyl)	FALSE	1	1	3	0.6684	0	1	1	1007.16	3019.48	3019.47	3.15	0.00317	CID	MS2	3.21148	1.882	150.156	51816	VL_0008040_JC_B2_2.raw	F4	5.94	1
Jcr4S00547.20	Jcr4S00547.20	[K].TTGIcGSGcAAIADSGTSLLAGPTAIIAEVNHAIGATGVVSQEcK.[A]	C5(Carbamidomethyl); C9(Carbamidomethyl); C44(Carbamidomethyl)	FALSE	1	0	3	0.7323	0	1	1	1462.72	4386.16	4386.14	4.36	0.00637	CID	MS2	21.3655	9.045	177.724	62663	VL_0008039_JC_B2_1_200803205633.raw	F3	5.94	1
Jcr4S01018.60	Jcr4S01018.60	[K].TGDEKPVTISVDDGIRPNTSLSDLAK.[L]		FALSE	1	0	3	0.6347	0	1	1	910.139	2728.4	2728.4	0.46	0.00042	CID	MS2	4.7198	5.455	106.138	36205	VL_0008036_JC_B1_1.raw	F1	5.94	1
Jcr4S00077.20	Jcr4S00077.20	[K].ILESDKPVVEDEDEDEDEDDDEDDDKDEDEAEGQHDGDASGR.[S]		FALSE	1	1	5	0.8081	0	1	1	944.968	4720.81	4720.82	-1.32	-0.00125	CID	MS2	52.9953	30.934	37.1906	10589	VL_0008040_JC_B2_2.raw	F4	5.94	1
Jcr4S02525.30	Jcr4S02525.30	[R].QTDEYGNPIPQTGTTTAYGGAPETGTTGLGMGHR.[Q]		FALSE	1	0	3	0.6582	0	1	1	1146.19	3436.57	3436.57	-1.51	-0.00173	CID	MS2	4.49029	9.786	88.3717	29139	VL_0008040_JC_B2_2.raw	F4	5.94	1
Jcr4S01636.60	Jcr4S01636.60	[R].IQSEAGTIESWNPSRDQFQcAGVAIVR.[R]	C20(Carbamidomethyl)	FALSE	1	1	3	0.7273	0	1	1	1007.16	3019.47	3019.47	0	0	CID	MS2	3.49837	2.639	144.607	50897	VL_0008042_JC_B3_1.raw	F5	5.94	1
Jcr4S01636.60	Jcr4S01636.60	[R].IQSEAGTIESWNPSRDQFQcAGVAIVR.[R]	C20(Carbamidomethyl)	FALSE	1	1	3	0.6532	0	1	1	1007.16	3019.47	3019.47	0.71	0.00071	CID	MS2	0	1.38	142.477	50426	VL_0008036_JC_B1_1.raw	F1	5.94	1
Jcr4S00868.50	Jcr4S00868.50	[K].FFGQGGSSFDDAGAGYDQAEPLEGRDDDDSDFAK.[R]		FALSE	1	1	3	0.8485	0	1	1	1196.16	3586.48	3586.48	-0.03	-4e-05	CID	MS2	1.31787	3.521	119.063	40320	VL_0008040_JC_B2_2.raw	F4	5.94	1
Jcr4S02356.30	Jcr4S02356.30	[-].mAAEEGQVIGcHTVEAWNEQLQK.[G]	N-Term(Prot)(Met-loss+Acetyl); C11(Carbamidomethyl)	FALSE	1	0	2	0.6981	0	1	1	1270.1	2539.19	2539.19	0.06	7e-05	CID	MS2	13.8229	12.798	137.463	46411	VL_0008039_JC_B2_1_200803205633.raw	F3	5.93	1
Jcr4S00099.60	Jcr4S00099.60	[K].IADKLEDRPcPPTPTTVQQQDYPELLEK.[C]	C10(Carbamidomethyl)	FALSE	1	1	4	0.5143	0	1	1	821.166	3281.64	3281.64	1.89	0.00155	CID	MS2	4.01207	0.289	100.293	32552	VL_0008037_JC_B1_2.raw	F2	5.93	1
Jcr4S02308.90	Jcr4S02308.90	[R].GGPASVMQSAANVNVR.[T]		FALSE	1	0	2	0.6138	0	1	1	779.394	1557.78	1557.78	0.59	0.00046	CID	MS2	2.94198	1.885	76.4225	25387	VL_0008042_JC_B3_1.raw	F5	5.93	1
Jcr4S00050.100	Jcr4S00050.100	[K].SEDIDHNDEGEDDANQLASEEEAAAEK.[A]		FALSE	1	0	3	0.8533	0	1	1	977.734	2931.19	2931.19	-0.23	-0.00022	CID	MS2	4.91882	17.092	66.7892	21743	VL_0008042_JC_B3_1.raw	F5	5.93	1
Jcr4S00868.50	Jcr4S00868.50	[K].FFGQGGSSFDDAGAGYDQAEPLEGRDDDDSDFAK.[R]		FALSE	1	1	3	0.9275	0	1	1	1196.16	3586.47	3586.48	-1.29	-0.00154	CID	MS2	1.43179	1.7	119.448	41393	VL_0008042_JC_B3_1.raw	F5	5.93	1
Jcr4S00077.20	Jcr4S00077.20	[K].ILESDKPVVEDEDEDEDEDDDEDDDKDEDEAEGQHDGDASGR.[S]		FALSE	1	1	4	1	0	1	1	1180.96	4720.84	4720.82	4.09	0.00482	CID	MS2	0	63.079	34.7849	9762	VL_0008040_JC_B2_2.raw	F4	5.93	1
Jcr4S16138.20	Jcr4S16138.20	[R].TRPSGLPGDTTGHNPR.[V]		FALSE	1	0	3	0.6172	0	1	1	554.949	1662.83	1662.83	1.41	0.00078	CID	MS2	8.3027	25.22	20.1866	4801	VL_0008040_JC_B2_2.raw	F4	5.93	1
Jcr4S08363.20	Jcr4S08363.20	[R].REQIGHEGYQEmGRK.[G]	M12(Oxidation)	FALSE	1	2	4	0.4823	0	1	1	459.223	1833.87	1833.87	2.78	0.00127	CID	MS2	14.4467	5.2	18.8872	4463	VL_0008042_JC_B3_1.raw	F5	5.93	1
Jcr4S01636.60	Jcr4S01636.60	[R].IQSEAGTIESWNPSRDQFQcAGVAIVR.[R]	C20(Carbamidomethyl)	FALSE	1	1	3	0.7454	0	1	1	1007.17	3019.48	3019.47	4.11	0.00413	CID	MS2	2.21252	0.545	134.595	47312	VL_0008036_JC_B1_1.raw	F1	5.93	1
Jcr4S01341.30	Jcr4S01341.30	[K].KPSAPAQPQAQSQPAKPAKLPTKPPPPAQAVR.[E]		FALSE	1	1	3	0.5194	0	1	1	1094.95	3282.84	3282.84	0.37	0.00041	CID	MS2	4.95532	30.132	38.8828	11126	VL_0008040_JC_B2_2.raw	F4	5.93	1
Jcr4S01636.60	Jcr4S01636.60	[R].KLQSENDYRGSIINVEGK.[L]		FALSE	1	2	2	0.5582	0	1	1	1025.53	2050.05	2050.06	-1.79	-0.00184	CID	MS2	5.08769	16.637	58.2399	17005	VL_0008043_JC_B3_2.raw	F6	5.93	1
Jcr4S00279.60	Jcr4S00279.60	[R].RIQSEAGVTDIWDENDEQFR.[C]		FALSE	1	1	3	0.543	0	1	1	803.377	2408.12	2408.11	1.85	0.00148	CID	MS2	3.03876	5.124	116.794	40404	VL_0008042_JC_B3_1.raw	F5	5.93	1
Jcr4S01664.30	Jcr4S03220.20; Jcr4S01664.30	[K].KGEQDLPGLTDTEKPR.[M]		FALSE	2	1	3	0.6341	0	1	1	595.312	1783.92	1783.92	1.06	0.00063	CID	MS2	24.7092	9.051	42.6227	12780	VL_0008042_JC_B3_1.raw	F5	5.93	1
Jcr4S01636.60	Jcr4S01636.60	[R].IQSEAGTIESWNPSRDQFQcAGVAIVR.[R]	C20(Carbamidomethyl)	FALSE	1	1	3	0.688	0	1	1	1007.17	3019.48	3019.47	3.86	0.00389	CID	MS2	2.66171	0.384	133.818	47015	VL_0008036_JC_B1_1.raw	F1	5.93	1
Jcr4S00279.60	Jcr4S00279.60	[R].IQSEAGVTDIWDENDEQFR.[C]		FALSE	1	0	3	0.7791	0	1	1	751.341	2252.01	2252.01	-0.61	-0.00046	CID	MS2	1.33685	2.109	123.934	43010	VL_0008042_JC_B3_1.raw	F5	5.93	1
Jcr4S02985.110	Jcr4S02985.110; Jcr4S20378.20	[K].NLGDEKPVGEDEAGDGNKESSANDPEEKKPQEK.[EV]		FALSE	2	2	4	0.6223	0	1	1	885.915	3540.64	3540.62	4.42	0.00391	CID	MS2	3.04722	34.975	19.834	4229	VL_0008037_JC_B1_2.raw	F2	5.93	1
Jcr4S01651.40	Jcr4S01651.40	[R].LAQGPGGEKPVAAPPAAASQPTEGSK.[K]		FALSE	1	0	3	0.6358	0	1	1	806.087	2416.25	2416.25	0.11	9e-05	CID	MS2	4.23048	1.691	32.7378	9068	VL_0008040_JC_B2_2.raw	F4	5.93	1
Jcr4S01636.70	Jcr4U29577.10; Jcr4S01636.70	[R].IGENIADPSRADVYVPEAGR.[V]		FALSE	2	1	3	0.5885	0	1	1	710.359	2129.06	2129.06	0.16	0.00011	CID	MS2	2.47613	0.26	79.2308	26432	VL_0008042_JC_B3_1.raw	F5	5.93	1
Jcr4S01651.40	Jcr4S01651.40	[R].LAQGPGGEKPVAAPPAAASQPTEGSKK.[S]		FALSE	1	1	3	0.6588	0	1	1	848.785	2544.34	2544.34	-1.01	-0.00086	CID	MS2	13.9041	12	58.9584	15001	VL_0008039_JC_B2_1_200803205633.raw	F3	5.92	1
Jcr4S01102.20	Jcr4S01102.20	[K].GGSSLLGAIGETIAEIAQTTK.[E]		FALSE	1	0	2	0.6149	0	1	1	1009.05	2017.09	2017.08	3.38	0.00341	CID	MS2	6.59847	9.922	178.505	62961	VL_0008039_JC_B2_1_200803205633.raw	F3	5.92	1
Jcr4S15586.10	Jcr4S15586.10	[R].KGPKPEETATSGPGGSPTDVKPSASSSSTTGESTEK.[I]		FALSE	1	1	4	0.598	0	1	1	869.919	3476.65	3476.65	0.64	0.00055	CID	MS2	4.32653	16.368	21.4653	5257	VL_0008042_JC_B3_1.raw	F5	5.92	1
Jcr4S00100.140	Jcr4S00100.140; Jcr4U29393.10	[K].GILGYVEEDLVSSDFIGDNR.[S]		FALSE	2	0	2	0.674	0	1	1	1099.54	2198.08	2198.06	7.17	0.00788	CID	MS2	14.6358	3.893	164.994	58160	VL_0008037_JC_B1_2.raw	F2	5.92	1
Jcr4S01636.40	Jcr4S01636.40	[R].ITTTQPSHRIDSEGGETEIWDPSEDQFQcAGVAAYR.[D]	C29(Carbamidomethyl)	FALSE	1	1	3	0.7145	0	1	1	1351.29	4051.84	4051.84	2.11	0.00285	CID	MS2	10.1848	12.458	120.729	39493	VL_0008043_JC_B3_2.raw	F6	5.92	1
Jcr4S00039.10	Jcr4S00039.10; Jcr4S01890.10	[K].STLTDSLVAAAGIIAQEVAGDVR.[M]		FALSE	2	0	2	0.5963	0	1	1	1129.11	2257.21	2257.2	3.02	0.00341	CID	MS2	6.75742	1.294	178.534	62971	VL_0008039_JC_B2_1_200803205633.raw	F3	5.92	1
Jcr4S00300.40	Jcr4S00300.40	[R].KEEVVVLEETPAGTVASTLK.[E]		FALSE	1	1	2	0.6233	0	1	1	1050.58	2100.14	2100.14	-0.05	-6e-05	CID	MS2	20.7211	10.625	125.813	42642	VL_0008040_JC_B2_2.raw	F4	5.92	1
Jcr4S00039.190	Jcr4S00039.190	[K].SSDSATSTDQSQSHRPSNAAGGNATNNNPTTTND.[-]		FALSE	1	0	3	0.7872	0	1	1	1135.82	3405.45	3405.44	1.73	0.00197	CID	MS2	0.809544	2.982	13.1209	2483	VL_0008043_JC_B3_2.raw	F6	5.92	1
Jcr4S00868.50	Jcr4S00868.50	[K].FFGQGGSSFDDAGAGYDQAEPLEGRDDDDSDFAK.[R]		FALSE	1	1	3	0.875	0	1	1	1196.16	3586.48	3586.48	-0.39	-0.00047	CID	MS2	7.00896	40.881	123.037	40307	VL_0008043_JC_B3_2.raw	F6	5.92	1
Jcr4S01636.60	Jcr4S01636.60	[R].IQSEAGTIESWNPSRDQFQcAGVAIVR.[R]	C20(Carbamidomethyl)	FALSE	1	1	3	0.6571	0	1	1	1007.16	3019.47	3019.47	1.27	0.00127	CID	MS2	3.81592	10.064	134.268	44352	VL_0008043_JC_B3_2.raw	F6	5.92	1
Jcr4S06850.20	Jcr4S06850.20	[R].KEQLGTEGYQEmGR.[K]	M12(Oxidation)	FALSE	1	1	3	0.598	0	1	1	547.924	1641.76	1641.75	2.95	0.00161	CID	MS2	21.0371	1.559	38.2229	9935	VL_0008037_JC_B1_2.raw	F2	5.92	1
Jcr4S01636.70	Jcr4U29577.10; Jcr4S01636.70	[R].KLQSENDNRGNIISVEDGELQVVRPPR.[T]		FALSE	2	2	3	0.6091	0	1	1	1021.54	3062.6	3062.6	-0.78	-0.0008	CID	MS2	0	40.56	99.5924	33393	VL_0008040_JC_B2_2.raw	F4	5.91	1
Jcr4S00099.60	Jcr4S00099.60	[K].IADKLEDRPcPPTPTTVQQQDYPELLEK.[C]	C10(Carbamidomethyl)	FALSE	1	1	4	0.4924	0	1	1	821.166	3281.64	3281.64	1.48	0.00122	CID	MS2	6.61527	0.413	100.26	33914	VL_0008036_JC_B1_1.raw	F1	5.91	1
Jcr4S00027.30	Jcr4S00027.30	[R].TIVEKIEENcDKGEPVESVELK.[E]	C10(Carbamidomethyl)	FALSE	1	2	3	0.6058	0	1	1	849.093	2545.26	2545.27	-2.72	-0.00231	CID	MS2	25.8913	17.396	86.9113	27322	VL_0008037_JC_B1_2.raw	F2	5.91	1
Jcr4S14120.10	Jcr4S14120.10	[K].ANSEATLGTYQGNATLGEGASESLHVK.[D]		FALSE	1	0	3	0.7022	0	1	1	902.44	2705.3	2705.3	1.16	0.00104	CID	MS2	3.31914	4.371	84.5617	27755	VL_0008036_JC_B1_1.raw	F1	5.91	1
Jcr4S03735.10	Jcr4S03735.10	[K].AIEGTPENFKEYGQLIEPSPDGEEYGPQDAQLNLSQGIPR.[F]		FALSE	1	1	3	0.7107	0	1	1	1463.04	4387.11	4387.1	3.37	0.00493	CID	MS2	2.85923	4.256	145.784	48809	VL_0008043_JC_B3_2.raw	F6	5.91	1
Jcr4S02525.30	Jcr4S02525.30	[R].QTDEYGNPIPQTGTTTAYGGAPETGTTGLGMGHR.[Q]		FALSE	1	0	3	0.7648	0	1	1	1146.2	3436.58	3436.57	1.54	0.00177	CID	MS2	1.96114	0.596	86.994	29358	VL_0008042_JC_B3_1.raw	F5	5.91	1
Jcr4S01924.60	Jcr4S01924.60	[K].TGPQSSTTTFPESHSQQSDSFEDLPNTQIR.[K]		FALSE	1	0	3	0.5465	0	1	1	1108.18	3322.51	3322.51	0.44	0.00049	CID	MS2	0	5.569	102.781	32740	VL_0008039_JC_B2_1_200803205633.raw	F3	5.91	1
Jcr4S01636.60	Jcr4S01636.60	[R].IQSEAGTIESWNPSRDQFQcAGVAIVR.[R]	C20(Carbamidomethyl)	FALSE	1	1	4	0.7124	0	1	1	755.624	3019.47	3019.47	1.45	0.0011	CID	MS2	0.883961	3.063	132.816	46630	VL_0008036_JC_B1_1.raw	F1	5.91	1
Jcr4S01636.60	Jcr4S01636.60	[R].IQSEAGTIESWNPSR.[D]		FALSE	1	0	2	0.5719	0	1	1	837.908	1674.81	1674.81	0.25	0.00021	CID	MS2	1.86343	1.236	81.6562	26581	VL_0008040_JC_B2_2.raw	F4	5.91	1
Jcr4S15586.10	Jcr4S15586.10	[R].KGPKPEETATSGPGGSPTDVKPSASSSSTTGESTEK.[I]		FALSE	1	1	3	0.665	0	1	1	1159.56	3476.66	3476.65	2.69	0.00312	CID	MS2	0	38.511	21.6952	4901	VL_0008036_JC_B1_1.raw	F1	5.91	1
Jcr4S00279.60	Jcr4S00279.60	[R].RIQSEAGVTDIWDENDEQFR.[C]		FALSE	1	1	3	0.5838	0	1	1	803.377	2408.12	2408.11	2.7	0.00216	CID	MS2	0.998575	0.754	108.212	37006	VL_0008036_JC_B1_1.raw	F1	5.91	1
Jcr4S01636.60	Jcr4S01636.60	[R].IQSEAGTIESWNPSRDQFQcAGVAIVR.[R]	C20(Carbamidomethyl)	FALSE	1	1	3	0.7462	0	1	1	1007.16	3019.48	3019.47	2.88	0.0029	CID	MS2	1.43847	1.914	147.369	51026	VL_0008037_JC_B1_2.raw	F2	5.91	1
Jcr4S01636.70	Jcr4U29577.10; Jcr4S01636.70	[R].KLQSENDNRGNIISVEDGELQVVRPPR.[T]		FALSE	2	2	3	0.6492	0	1	1	1021.54	3062.6	3062.6	1.36	0.00139	CID	MS2	4.35321	6.22	87.553	27570	VL_0008037_JC_B1_2.raw	F2	5.9	1
Jcr4S00171.20	Jcr4S00171.20	[K].YGQDATNVGDEGGFAPNIQENKEGLELLK.[T]		FALSE	1	1	3	0.5763	0	1	1	1036.17	3106.51	3106.5	4.03	0.00417	CID	MS2	11.087	20.572	131.475	45798	VL_0008042_JC_B3_1.raw	F5	5.9	1
Jcr4S01636.70	Jcr4U29577.10; Jcr4S01636.70	[R].HFNLAGNPEDEFPQLHEGR.[R]		FALSE	2	0	3	0.7424	0	1	1	736.348	2207.03	2207.03	1.58	0.00116	CID	MS2	2.14872	0.328	102.552	33432	VL_0008037_JC_B1_2.raw	F2	5.9	1
Jcr4S01636.60	Jcr4S01636.60	[R].IQSEAGTIESWNPSRDQFQcAGVAIVR.[R]	C20(Carbamidomethyl)	FALSE	1	1	3	0.6814	0	1	1	1007.16	3019.48	3019.47	3.33	0.00335	CID	MS2	5.82855	4.739	155.528	52705	VL_0008043_JC_B3_2.raw	F6	5.9	1
Jcr4S04723.10	Jcr4S04723.10	[K].IAAGGEEVENKNTADGEETEDVK.[A]		FALSE	1	1	3	0.6492	0	1	1	802.371	2405.1	2405.1	1.84	0.00148	CID	MS2	1.40027	19.373	25.3073	6051	VL_0008036_JC_B1_1.raw	F1	5.9	1
Jcr4S00868.50	Jcr4S00868.50	[K].FFGQGGSSFDDAGAGYDQAEPLEGRDDDDSDFAK.[R]		FALSE	1	1	3	0.8458	0	1	1	1196.16	3586.48	3586.48	0.14	0.00017	CID	MS2	8.35285	2.445	118.59	41074	VL_0008042_JC_B3_1.raw	F5	5.9	1
Jcr4S00279.60	Jcr4S00279.60	[R].RIQSEAGVTDIWDENDEQFR.[C]		FALSE	1	1	3	0.578	0	1	1	803.376	2408.11	2408.11	0.41	0.00033	CID	MS2	4.3384	1.864	113.246	38964	VL_0008036_JC_B1_1.raw	F1	5.9	1
Jcr4S00077.20	Jcr4S00077.20	[K].ILESDKPVVEDEDEDEDEDDDEDDDKDEDEAEGQHDGDASGR.[S]		FALSE	1	1	4	0.9051	0	1	1	1180.96	4720.83	4720.82	2.13	0.00252	CID	MS2	42.4442	39.941	36.2129	9665	VL_0008036_JC_B1_1.raw	F1	5.9	1
Jcr4S01636.70	Jcr4S15668.10; Jcr4U29577.10; Jcr4S01636.70	[R].VQVTDENGNTVFDGSVSK.[G]		FALSE	3	0	2	0.6712	0	1	1	948.452	1895.9	1895.9	-1.04	-0.00099	CID	MS2	1.21263	0.853	60.4329	19303	VL_0008042_JC_B3_1.raw	F5	5.9	1
Jcr4S02525.30	Jcr4S02525.30	[R].QTDEYGNPIPQTGTTTAYGGAPETGTTGLGmGHR.[Q]	M31(Oxidation)	FALSE	1	0	3	0.7119	0	1	1	1151.53	3452.57	3452.57	1.49	0.00171	CID	MS2	2.49802	2.782	72.7641	23168	VL_0008036_JC_B1_1.raw	F1	5.9	1
Jcr4S06850.20	Jcr4S06850.20	[R].KEQLGTEGYQEMGR.[K]		FALSE	1	1	2	0.5102	0	1	1	813.385	1625.76	1625.76	2.88	0.00234	CID	MS2	1.45914	6.945	38.0609	9880	VL_0008037_JC_B1_2.raw	F2	5.9	1
Jcr4S00300.40	Jcr4S00300.40	[K].AAETADAAAGKWDETKESAK.[E]		FALSE	1	2	2	0.6424	0	1	1	1025.5	2049.98	2049.97	5.25	0.00538	CID	MS2	6.03182	69.191	31.772	7908	VL_0008037_JC_B1_2.raw	F2	5.9	1
Jcr4S01664.30	Jcr4S03220.20; Jcr4S01664.30	[K].KGEQDLPGLTDTEKPR.[M]		FALSE	2	1	3	0.6169	0	1	1	595.312	1783.92	1783.92	0.85	0.00051	CID	MS2	41.2172	11.106	42.2408	12647	VL_0008042_JC_B3_1.raw	F5	5.9	1
Jcr4S01651.40	Jcr4S01651.40	[R].LAQGPGGEKPVAAPPAAASQPTEGSK.[K]		FALSE	1	0	2	0.6898	0	1	1	1208.63	2416.25	2416.25	0.09	0.0001	CID	MS2	2.53577	8.705	32.6708	9172	VL_0008042_JC_B3_1.raw	F5	5.9	1
Jcr4S16138.20	Jcr4S16138.20	[R].TRPSGLPGDTTGHNPRV.[-]		FALSE	1	1	3	0.6136	0	1	1	587.972	1761.9	1761.9	1.59	0.00093	CID	MS2	31.478	15.123	36.252	9678	VL_0008043_JC_B3_2.raw	F6	5.9	1
Jcr4S01636.70	Jcr4U29577.10; Jcr4S01636.70	[R].KLQSENDNRGNIISVEDGELQVVRPPR.[T]		FALSE	2	2	3	0.7136	0	1	1	1021.54	3062.6	3062.6	0.9	0.00092	CID	MS2	4.04727	2.986	102.233	35090	VL_0008042_JC_B3_1.raw	F5	5.9	1
Jcr4S00077.20	Jcr4S00077.20	[K].ILESDKPVVEDEDEDEDEDDDEDDDKDEDEAEGQHDGDASGR.[S]		FALSE	1	1	4	0.9288	0	1	1	1180.96	4720.81	4720.82	-2.31	-0.00273	CID	MS2	3.50915	26.316	39.3737	10762	VL_0008036_JC_B1_1.raw	F1	5.9	1
Jcr4S00279.60	Jcr4S00279.60	[R].RIQSEAGVTDIWDENDEQFR.[C]		FALSE	1	1	3	0.5993	0	1	1	803.377	2408.12	2408.11	2.28	0.00183	CID	MS2	4.61513	1.625	112.022	37139	VL_0008037_JC_B1_2.raw	F2	5.89	1
Jcr4S00868.50	Jcr4S00868.50	[K].FFGQGGSSFDDAGAGYDQAEPLEGRDDDDSDFAK.[R]		FALSE	1	1	3	0.8268	0	1	1	1196.16	3586.47	3586.48	-1.99	-0.00238	CID	MS2	34.3277	10.268	119.882	39536	VL_0008039_JC_B2_1_200803205633.raw	F3	5.89	1
Jcr4S00868.50	Jcr4S00868.50	[K].FFGQGGSSFDDAGAGYDQAEPLEGRDDDDSDFAK.[R]		FALSE	1	1	3	0.8489	0	1	1	1196.17	3586.48	3586.48	0.6	0.00072	CID	MS2	1.83433	1.466	115.573	39876	VL_0008036_JC_B1_1.raw	F1	5.89	1
Jcr4S00868.50	Jcr4S00868.50	[K].DGGDDKFFGQGGSSFDDAGAGYDQAEPLEGRDDDDSDFAK.[R]		FALSE	1	2	4	0.7606	0	1	1	1044.18	4173.69	4173.7	-2.19	-0.00228	CID	MS2	7.41619	5.9	119.764	39489	VL_0008039_JC_B2_1_200803205633.raw	F3	5.89	1
Jcr4S00279.60	Jcr4S00279.60	[R].GIHGAVFPGcPETFQSPSEPQER.[Y]	C10(Carbamidomethyl)	FALSE	1	0	3	0.6316	0	1	1	843.062	2527.17	2527.17	1.46	0.00123	CID	MS2	3.66462	1.811	90.9089	28901	VL_0008037_JC_B1_2.raw	F2	5.89	1
Jcr4S00279.60	Jcr4S00279.60	[R].GIHGAVFPGcPETFQSPSEPQER.[Y]	C10(Carbamidomethyl)	FALSE	1	0	3	0.7029	0	1	1	843.06	2527.17	2527.17	-0.8	-0.00067	CID	MS2	0	7.393	96.2823	32892	VL_0008042_JC_B3_1.raw	F5	5.89	1
Jcr4S00868.50	Jcr4S00868.50	[K].DGGDDKFFGQGGSSFDDAGAGYDQAEPLEGRDDDDSDFAK.[R]		FALSE	1	2	3	0.82	0	1	1	1391.9	4173.68	4173.7	-3.49	-0.00485	CID	MS2	0	3.919	116.821	38324	VL_0008039_JC_B2_1_200803205633.raw	F3	5.89	1
Jcr4S02893.30	Jcr4S02893.30	[R].SAQAEVTEMDDKVHTDPNSEGPVGGR.[L]		FALSE	1	1	3	0.6978	0	1	1	909.414	2726.23	2726.23	-2.15	-0.00195	CID	MS2	15.929	5.848	77.1716	22307	VL_0008039_JC_B2_1_200803205633.raw	F3	5.89	1
P00761 SWISS-PROT:P00761	P00761 SWISS-PROT:P00761	[R].LGEHNIDVLEGNEQFINAAK.[I]		TRUE	1	0	2	0.5772	0	1	1	1106.06	2211.11	2211.1	0.78	0.00086	CID	MS2	0	10.591	113.522	39073	VL_0008036_JC_B1_1.raw	F1	5.89	1
Jcr4S01636.60	Jcr4S01636.60	[R].IQSEAGTIESWNPSRDQFQcAGVAIVR.[R]	C20(Carbamidomethyl)	FALSE	1	1	3	0.708	0	1	1	1007.16	3019.47	3019.47	1.09	0.0011	CID	MS2	1.35838	6.043	133.229	46475	VL_0008042_JC_B3_1.raw	F5	5.89	1
Jcr4S02525.30	Jcr4S02525.30	[R].QTDEYGNPIPQTGTTTAYGGAPETGTTGLGmGHR.[Q]	M31(Oxidation)	FALSE	1	0	3	0.7504	0	1	1	1151.53	3452.56	3452.57	-0.4	-0.00046	CID	MS2	1.18238	0.946	88.2998	26847	VL_0008039_JC_B2_1_200803205633.raw	F3	5.89	1
Jcr4S00279.60	Jcr4S00279.60	[R].IQSEAGVTDIWDENDEQFR.[C]		FALSE	1	0	3	0.6995	0	1	1	751.344	2252.02	2252.01	2.98	0.00224	CID	MS2	2.04694	1.232	122.376	41453	VL_0008040_JC_B2_2.raw	F4	5.89	1
Jcr4S02308.90	Jcr4S02308.90	[R].VMLDEDKTTLSDVLADATAK.[L]		FALSE	1	1	2	0.5289	0	1	1	1068.54	2136.08	2136.07	1.29	0.00138	CID	MS2	3.51188	4.271	140.978	49823	VL_0008036_JC_B1_1.raw	F1	5.88	1
Jcr4S10191.10; Jcr4S04777.10	Jcr4S10191.10; Jcr4S04777.10	[R].GVAMNPVEHPHGGGNHQHIGHASTVR.[R]		FALSE	2	0	3	0.5935	0	1	1	899.438	2696.3	2696.3	1.03	0.00092	CID	MS2	10.4319	19.744	21.9061	5114	VL_0008043_JC_B3_2.raw	F6	5.88	2
Jcr4S01636.60	Jcr4S01636.60	[R].IQSEAGTIESWNPSRDQFQcAGVAIVR.[R]	C20(Carbamidomethyl)	FALSE	1	1	3	0.6752	0	1	1	1007.16	3019.47	3019.47	0.55	0.00055	CID	MS2	9.12905	2.111	146.604	51691	VL_0008042_JC_B3_1.raw	F5	5.88	1
Jcr4S02525.30	Jcr4S02525.30	[R].QTDEYGNPIPQTGTTTAYGGAPETGTTGLGMGHR.[Q]		FALSE	1	0	3	0.6752	0	1	1	1146.19	3436.57	3436.57	-0.34	-0.00039	CID	MS2	1.76933	1.093	87.516	28814	VL_0008040_JC_B2_2.raw	F4	5.88	1
Jcr4S01519.40	Jcr4S01519.40	[K].KKEEEKPQEEVIVTEFEEK.[V]		FALSE	1	2	3	0.5833	0	1	1	783.401	2348.19	2348.19	0.29	0.00023	CID	MS2	0	7.868	77.1334	24863	VL_0008036_JC_B1_1.raw	F1	5.88	1
Jcr4S01651.40	Jcr4S01651.40	[R].LAQGPGGEKPVAAPPAAASQPTEGSKK.[S]		FALSE	1	1	2	0.6837	0	1	1	1272.68	2544.35	2544.34	2.64	0.00336	CID	MS2	20.2634	62.941	28.5442	7058	VL_0008036_JC_B1_1.raw	F1	5.88	1
Jcr4S01341.30	Jcr4S01341.30	[R].KVDVEKEFGSMLQLSNK.[K]		FALSE	1	2	3	0.5493	0	1	1	651.344	1952.02	1952.02	0.33	0.00021	CID	MS2	15.7436	13.688	133.756	45453	VL_0008040_JC_B2_2.raw	F4	5.88	1
Jcr4S00868.50	Jcr4S00868.50	[K].DGGDDKFFGQGGSSFDDAGAGYDQAEPLEGRDDDDSDFAK.[R]		FALSE	1	2	4	0.8588	0	1	1	1044.18	4173.69	4173.7	-0.79	-0.00082	CID	MS2	4.29418	5.47	119.733	39477	VL_0008039_JC_B2_1_200803205633.raw	F3	5.88	1
Jcr4S00868.50	Jcr4S00868.50	[K].FFGQGGSSFDDAGAGYDQAEPLEGRDDDDSDFAK.[R]		FALSE	1	1	3	0.9048	0	1	1	1196.17	3586.49	3586.48	2.59	0.0031	CID	MS2	15.0085	4.672	118.534	41053	VL_0008042_JC_B3_1.raw	F5	5.88	1
Jcr4S01018.60	Jcr4S01018.60	[K].TGDEKPVTISVDDGIRPNTSLSDLAK.[L]		FALSE	1	0	3	0.6003	0	1	1	910.138	2728.4	2728.4	0.23	0.00021	CID	MS2	65.6023	2.073	112.296	36518	VL_0008039_JC_B2_1_200803205633.raw	F3	5.88	1
Jcr4S00868.50	Jcr4S00868.50	[K].FFGQGGSSFDDAGAGYDQAEPLEGRDDDDSDFAK.[R]		FALSE	1	1	3	0.8793	0	1	1	1196.16	3586.48	3586.48	0.24	0.00029	CID	MS2	6.00568	2.007	118.65	41097	VL_0008042_JC_B3_1.raw	F5	5.88	1
Jcr4S00300.40	Jcr4S00300.40	[R].KEEVVVLEETPAGTVASTLK.[E]		FALSE	1	1	2	0.6905	0	1	1	1050.58	2100.14	2100.14	-0.26	-0.00027	CID	MS2	12.9629	9.727	120.722	41884	VL_0008036_JC_B1_1.raw	F1	5.88	1
Jcr4S00434.50	Jcr4S00434.50	[K].SSSATDSATEGGHGSQEVNIGKEPLLR.[L]		FALSE	1	1	3	0.6803	0	1	1	909.775	2727.31	2727.32	-2.27	-0.00206	CID	MS2	22.3471	2.073	80.3107	23592	VL_0008039_JC_B2_1_200803205633.raw	F3	5.88	1
Jcr4S06850.20	Jcr4S06850.20	[R].KEQLGTEGYQEMGRK.[G]		FALSE	1	2	3	0.6582	0	1	1	585.29	1753.85	1753.85	0.14	8e-05	CID	MS2	19.1322	3.836	30.5388	7829	VL_0008043_JC_B3_2.raw	F6	5.88	1
Jcr4S02525.30	Jcr4S02525.30	[R].QTDEYGNPIPQTGTTTAYGGAPETGTTGLGMGHR.[Q]		FALSE	1	0	3	0.6922	0	1	1	1146.19	3436.57	3436.57	-0.6	-0.00068	CID	MS2	1.79189	3.701	90.9603	28773	VL_0008043_JC_B3_2.raw	F6	5.88	1
Jcr4S01102.20	Jcr4S01102.20	[K].ELIIGQDKPSAGYEEHERKE.[-]		FALSE	1	2	3	0.7398	0	1	1	776.721	2328.15	2328.15	0.68	0.00053	CID	MS2	6.43129	2.24	40.0098	11511	VL_0008040_JC_B2_2.raw	F4	5.88	1
Jcr4S00982.140	Jcr4S00982.140	[R].LAQGPGEKAPQAPAPQQTEGAK.[K]		FALSE	1	1	2	0.6599	0	1	1	1087.56	2174.12	2174.12	-0.18	-0.00019	CID	MS2	12.5329	50.328	24.2046	6194	VL_0008042_JC_B3_1.raw	F5	5.88	1
Jcr4S01636.60	Jcr4S01636.60	[R].IQSEAGTIESWNPSRDQFQcAGVAIVR.[R]	C20(Carbamidomethyl)	FALSE	1	1	3	0.7058	0	1	1	1007.16	3019.48	3019.47	2.54	0.00256	CID	MS2	3.1732	0.21	134.484	45721	VL_0008040_JC_B2_2.raw	F4	5.88	1
Jcr4S07807.20	Jcr4S07807.20	[K].IATPVDWKPGDPVVISSNVSNEEAK.[K]		FALSE	1	0	3	0.568	0	1	1	884.789	2652.35	2652.35	-0.04	-3e-05	CID	MS2	32.7881	1.11	116.455	38866	VL_0008037_JC_B1_2.raw	F2	5.88	1
Jcr4S01636.40	Jcr4S01636.40	[R].ITTTQPSHRIDSEGGETEIWDPSEDQFQcAGVAAYR.[D]	C29(Carbamidomethyl)	FALSE	1	1	4	0.7908	0	1	1	1013.72	4051.84	4051.84	1.87	0.0019	CID	MS2	4.15572	0.569	113.834	37843	VL_0008037_JC_B1_2.raw	F2	5.88	1
Jcr4S00077.20	Jcr4S00077.20	[K].ILESDKPVVEDEDEDEDEDDDEDDDKDEDEAEGQHDGDASGR.[S]		FALSE	1	1	4	0.9779	0	1	1	1180.96	4720.82	4720.82	0.02	2e-05	CID	MS2	0	37.878	35.0119	10000	VL_0008042_JC_B3_1.raw	F5	5.87	1
Jcr4S01636.60	Jcr4S01636.60	[R].IQSEAGTIESWNPSR.[D]		FALSE	1	0	2	0.569	0	1	1	837.908	1674.81	1674.81	-0.07	-6e-05	CID	MS2	8.10394	1.901	81.2891	26489	VL_0008036_JC_B1_1.raw	F1	5.87	1
Jcr4S00279.60	Jcr4S00279.60	[R].IQSEAGVTDIWDENDEQFR.[C]		FALSE	1	0	3	0.7138	0	1	1	751.343	2252.01	2252.01	1.98	0.00149	CID	MS2	20.7604	2.186	121.362	40769	VL_0008037_JC_B1_2.raw	F2	5.87	1
Jcr4S01636.70	Jcr4U29577.10; Jcr4S01636.70	[R].KLQSENDNRGNIISVEDGELQVVRPPR.[T]		FALSE	2	2	3	0.6252	0	1	1	1021.54	3062.6	3062.6	0.53	0.00054	CID	MS2	2.83355	2.07	97.8232	32969	VL_0008036_JC_B1_1.raw	F1	5.87	1
Jcr4S00300.40	Jcr4S00300.40	[R].KEEVVVLEETPAGTVASTLK.[E]		FALSE	1	1	3	0.6474	0	1	1	700.72	2100.14	2100.14	0.65	0.00046	CID	MS2	2.99953	0.924	129.218	42502	VL_0008043_JC_B3_2.raw	F6	5.87	1
Jcr4S01474.40	Jcr4S01474.40	[K].KQLAITEENSDERVDPSSVHNAGSAMVDK.[L]		FALSE	1	2	4	0.6661	0	1	1	782.629	3127.49	3127.5	-0.51	-0.0004	CID	MS2	1.9194	3.191	61.3391	18893	VL_0008040_JC_B2_2.raw	F4	5.87	1
Jcr4S00279.60	Jcr4S00279.60	[R].GIHGAVFPGcPETFQSPSEPQER.[Y]	C10(Carbamidomethyl)	FALSE	1	0	3	0.6695	0	1	1	843.062	2527.17	2527.17	1.24	0.00104	CID	MS2	2.23373	0.593	96.4322	30819	VL_0008043_JC_B3_2.raw	F6	5.87	1
Jcr4S20423.10	Jcr4S20423.10	[K].ENLQEQEDLSTKDTTGEENVQEQERPIK.[K]		FALSE	1	1	3	0.5843	0	1	1	1096.53	3287.57	3287.55	6.34	0.00695	CID	MS2	0	44.005	52.2416	15322	VL_0008036_JC_B1_1.raw	F1	5.87	1
Jcr4S02821.20	Jcr4S02821.20	[K].LEEVAVSTGEEDEDPILDLK.[A]		FALSE	1	0	2	0.7104	0	1	1	1101.04	2201.07	2201.07	-1.16	-0.00127	CID	MS2	9.19672	12.416	137.453	45557	VL_0008043_JC_B3_2.raw	F6	5.87	1
Jcr4S00868.50	Jcr4S00868.50	[K].FFGQGGSSFDDAGAGYDQAEPLEGRDDDDSDFAK.[R]		FALSE	1	1	3	0.879	0	1	1	1196.17	3586.48	3586.48	1.57	0.00188	CID	MS2	4.39708	12.06	119.939	41574	VL_0008042_JC_B3_1.raw	F5	5.87	1
Jcr4S01636.60	Jcr4S01636.60	[R].IQSEAGTIESWNPSRDQFQcAGVAIVR.[R]	C20(Carbamidomethyl)	FALSE	1	1	3	0.6542	0	1	1	1007.16	3019.47	3019.47	0.78	0.00079	CID	MS2	78.1432	3.553	146.114	50199	VL_0008040_JC_B2_2.raw	F4	5.87	1
Jcr4S00279.60	Jcr4S00279.60	[R].GIHGAVFPGcPETFQSPSEPQER.[Y]	C10(Carbamidomethyl)	FALSE	1	0	3	0.661	0	1	1	843.062	2527.17	2527.17	2.22	0.00187	CID	MS2	2.94919	0.05	88.2602	29217	VL_0008036_JC_B1_1.raw	F1	5.87	1
Jcr4S01636.70	Jcr4U29577.10; Jcr4S01636.70	[R].FVAEAFNIDESLAR.[K]		FALSE	2	0	2	0.5928	0	1	1	791.4	1581.79	1581.79	1.22	0.00096	CID	MS2	16.1741	1.383	138.885	47633	VL_0008037_JC_B1_2.raw	F2	5.87	1
Jcr4S08573.10	Jcr4S08573.10	[K].LTDGTVFDSSFERGDPIEFELGSGQVIK.[G]		FALSE	1	1	3	0.7116	0	1	1	1015.17	3043.5	3043.49	4.1	0.00416	CID	MS2	8.13496	3.28	151.821	52830	VL_0008037_JC_B1_2.raw	F2	5.86	1
Jcr4S02525.30	Jcr4S02525.30	[R].QTDEYGNPIPQTGTTTAYGGAPETGTTGLGMGHR.[Q]		FALSE	1	0	3	0.7031	0	1	1	1146.2	3436.57	3436.57	0.62	0.00071	CID	MS2	0.48148	0.841	87.3711	28760	VL_0008040_JC_B2_2.raw	F4	5.86	1
Jcr4S01636.60	Jcr4S01636.60	[R].IQSEAGTIESWNPSRDQFQcAGVAIVR.[R]	C20(Carbamidomethyl)	FALSE	1	1	3	0.6945	0	1	1	1007.16	3019.47	3019.47	1.21	0.00121	CID	MS2	2.10054	2.031	151.836	52487	VL_0008040_JC_B2_2.raw	F4	5.86	1
Jcr4S01636.60	Jcr4S01636.60	[R].IQSEAGTIESWNPSRDQFQcAGVAIVR.[R]	C20(Carbamidomethyl)	FALSE	1	1	3	0.7065	0	1	1	1007.16	3019.47	3019.47	-1.28	-0.00129	CID	MS2	5.13563	3.058	143.786	49277	VL_0008040_JC_B2_2.raw	F4	5.86	1
Jcr4S02356.30	Jcr4S02356.30	[-].mAAEEGQVIGcHTVEAWNEQLQK.[G]	N-Term(Prot)(Met-loss+Acetyl); C11(Carbamidomethyl)	FALSE	1	0	2	0.698	0	1	1	1270.1	2539.19	2539.19	0.59	0.00074	CID	MS2	11.2038	16.994	136.162	47914	VL_0008036_JC_B1_1.raw	F1	5.86	1
Jcr4S01509.80	Jcr4S01509.80	[K].VDALVSGIGTGGTVTGAGR.[Y]		FALSE	1	0	2	0.7235	0	1	1	844.452	1687.9	1687.9	0.21	0.00018	CID	MS2	30.8432	6.111	77.1573	24872	VL_0008036_JC_B1_1.raw	F1	5.86	1
Jcr4S02525.30	Jcr4S02525.30	[R].QTDEYGNPIPQTGTTTAYGGAPETGTTGLGMGHR.[Q]		FALSE	1	0	3	0.7406	0	1	1	1146.2	3436.57	3436.57	0.73	0.00083	CID	MS2	1.59041	0.596	87.0481	28638	VL_0008040_JC_B2_2.raw	F4	5.86	1
Jcr4S01636.60	Jcr4S01636.60	[R].IQSEAGTIESWNPSRDQFQcAGVAIVR.[R]	C20(Carbamidomethyl)	FALSE	1	1	3	0.7116	0	1	1	1007.17	3019.48	3019.47	4.34	0.00437	CID	MS2	4.05952	1.979	153.906	53677	VL_0008037_JC_B1_2.raw	F2	5.86	1
Jcr4S01636.70	Jcr4U29577.10; Jcr4S01636.70	[R].FVAEAFNIDESLAR.[K]		FALSE	2	0	2	0.6075	0	1	1	791.399	1581.79	1581.79	0.29	0.00023	CID	MS2	12.0835	1.797	142.754	47606	VL_0008043_JC_B3_2.raw	F6	5.86	1
Jcr4S00279.60	Jcr4S00279.60	[R].RIQSEAGVTDIWDENDEQFR.[C]		FALSE	1	1	3	0.5597	0	1	1	803.376	2408.11	2408.11	0.54	0.00043	CID	MS2	2.95064	1.108	116.398	38155	VL_0008039_JC_B2_1_200803205633.raw	F3	5.86	1
Jcr4S03735.10	Jcr4S03735.10	[K].AIEGTPENFKEYGQLIEPSPDGEEYGPQDAQLNLSQGIPR.[F]		FALSE	1	1	3	0.7304	0	1	1	1463.04	4387.11	4387.1	3.07	0.00449	CID	MS2	14.2327	6.266	145.285	49872	VL_0008040_JC_B2_2.raw	F4	5.86	1
Jcr4S00099.60	Jcr4S00099.60	[K].IADKLEDRPcPPTPTTVQQQDYPELLEK.[C]	C10(Carbamidomethyl)	FALSE	1	1	4	0.5768	0	1	1	821.165	3281.64	3281.64	1.17	0.00096	CID	MS2	2.89119	4.401	101.705	34162	VL_0008040_JC_B2_2.raw	F4	5.86	1
Jcr4S02308.90	Jcr4S02308.90	[R].STQTPAGGIGAEAQSAADR.[N]		FALSE	1	0	2	0.7235	0	1	1	894.43	1787.85	1787.85	0.83	0.00074	CID	MS2	2.46105	0.859	48.9417	14169	VL_0008036_JC_B1_1.raw	F1	5.86	1
Jcr4S01772.110	Jcr4S01772.110	[R].FGSSVSASASNAGAIGSGSSNMLR.[F]		FALSE	1	0	2	0.6205	0	1	1	1108.03	2215.04	2215.04	1.17	0.00129	CID	MS2	7.68323	22.031	81.7636	26623	VL_0008040_JC_B2_2.raw	F4	5.85	1
Jcr4S00300.40	Jcr4S00300.40	[R].KEEVVVLEETPAGTVASTLK.[E]		FALSE	1	1	3	0.6154	0	1	1	700.722	2100.15	2100.14	3.13	0.00219	CID	MS2	1.77617	0.772	125.48	41741	VL_0008039_JC_B2_1_200803205633.raw	F3	5.85	1
Jcr4S02525.30	Jcr4S02525.30	[R].QTDEYGNPIPQTGTTTAYGGAPETGTTGLGMGHR.[Q]		FALSE	1	0	3	0.6393	0	1	1	1146.2	3436.57	3436.57	0.26	0.0003	CID	MS2	0	10.292	89.0081	30112	VL_0008042_JC_B3_1.raw	F5	5.85	1
Jcr4S06850.20	Jcr4S06850.20	[R].KEQLGTEGYQEmGR.[K]	M12(Oxidation)	FALSE	1	1	3	0.5812	0	1	1	547.922	1641.75	1641.75	-0.84	-0.00046	CID	MS2	13.6381	1.144	64.484	17177	VL_0008039_JC_B2_1_200803205633.raw	F3	5.85	1
Jcr4S06850.20	Jcr4S06850.20	[R].KEQLGTEGYQEMGRK.[G]		FALSE	1	2	3	0.6752	0	1	1	585.29	1753.85	1753.85	0.14	8e-05	CID	MS2	18.0833	6.916	29.7826	7554	VL_0008043_JC_B3_2.raw	F6	5.85	1
Jcr4S02525.30	Jcr4S02525.30	[R].QTDEYGNPIPQTGTTTAYGGAPETGTTGLGmGHR.[Q]	M31(Oxidation)	FALSE	1	0	3	0.8274	0	1	1	1151.53	3452.57	3452.57	0.33	0.00038	CID	MS2	1.31512	1.593	75.1713	24106	VL_0008040_JC_B2_2.raw	F4	5.85	1
Jcr4S16138.20	Jcr4S16138.20	[R].TRPSGLPGDTTGHNPR.[V]		FALSE	1	0	3	0.5453	0	1	1	554.949	1662.83	1662.83	0.71	0.00039	CID	MS2	10.1396	32.512	18.068	4190	VL_0008042_JC_B3_1.raw	F5	5.85	1
Jcr4S01636.40	Jcr4S01636.40	[R].SLDEQALAESFNVPTEIVR.[R]		FALSE	1	0	2	0.694	0	1	1	1059.54	2118.07	2118.07	-0.63	-0.00066	CID	MS2	4.65102	3.416	148.224	52339	VL_0008042_JC_B3_1.raw	F5	5.85	1
Jcr4S00535.40	Jcr4S00535.40	[K].LGLGIDEDESGEQEDIDMPALEEGGNEESK.[M]		FALSE	1	0	3	0.7812	0	1	1	1069.14	3205.39	3205.38	2.7	0.00289	CID	MS2	2.47436	8.76	131.667	46181	VL_0008036_JC_B1_1.raw	F1	5.85	1
Jcr4S06577.10	Jcr4S06577.10	[K].LASVPSGGGVAVAAAAAPAAGGGGAAPAAEAK.[K]		FALSE	1	0	2	0.5829	0	1	1	1273.17	2545.33	2545.34	-1.2	-0.00153	CID	MS2	24.028	5.088	89.5126	27339	VL_0008039_JC_B2_1_200803205633.raw	F3	5.85	1
Jcr4S16138.20	Jcr4S16138.20	[R].TRPSGLPGDTTGHNPRV.[-]		FALSE	1	1	3	0.6906	0	1	1	587.972	1761.9	1761.9	1.09	0.00064	CID	MS2	13.2496	0.786	33.6257	9512	VL_0008042_JC_B3_1.raw	F5	5.85	1
Jcr4S01651.40	Jcr4S01651.40	[R].LAQGPGGEKPVAAPPAAASQPTEGSKK.[S]		FALSE	1	1	3	0.6308	0	1	1	848.784	2544.34	2544.34	-1.95	-0.00165	CID	MS2	38.6632	2.623	59.2713	15120	VL_0008039_JC_B2_1_200803205633.raw	F3	5.85	1
Jcr4S01636.60	Jcr4S01636.60	[R].IQSEAGTIESWNPSRDQFQcAGVAIVR.[R]	C20(Carbamidomethyl)	FALSE	1	1	3	0.7094	0	1	1	1007.16	3019.47	3019.47	0.3	0.0003	CID	MS2	9.269	2.186	149.092	51389	VL_0008040_JC_B2_2.raw	F4	5.85	1
Jcr4S02365.20	Jcr4S02365.20	[K].QEPLPLEAYDIVSDLAVEGR.[G]		FALSE	1	0	2	0.7179	0	1	1	1107.57	2214.14	2214.13	3.23	0.00358	CID	MS2	14.1016	5.652	170.946	60024	VL_0008039_JC_B2_1_200803205633.raw	F3	5.85	1
Jcr4S02308.80	Jcr4S02308.80	[R].ATGINEVLPGGIGAEAQSAATR.[N]		FALSE	1	0	2	0.6803	0	1	1	1042.04	2083.08	2083.08	2.04	0.00212	CID	MS2	3.75966	2.801	112.365	37272	VL_0008037_JC_B1_2.raw	F2	5.85	1
Jcr4S02525.30	Jcr4S02525.30	[-].mAHFQNQYGAVNYTDEYGNPVDEYGR.[A]	N-Term(Prot)(Met-loss+Acetyl)	FALSE	1	0	3	0.7863	0	1	1	983.766	2949.28	2949.27	3.98	0.00391	CID	MS2	0	8.51	113.049	38253	VL_0008040_JC_B2_2.raw	F4	5.85	1
Jcr4S02308.90	Jcr4S02308.90	[R].GGPASVMQSAANVNVR.[T]		FALSE	1	0	2	0.6291	0	1	1	779.393	1557.78	1557.78	-0.81	-0.00063	CID	MS2	3.78696	1.275	76.1889	24491	VL_0008040_JC_B2_2.raw	F4	5.85	1
Jcr4S01636.70	Jcr4U29577.10; Jcr4S01636.70	[R].IGENIADPSRADVYVPEAGR.[V]		FALSE	2	1	3	0.6444	0	1	1	710.36	2129.06	2129.06	1.27	0.0009	CID	MS2	1.86746	0.124	77.4431	24983	VL_0008036_JC_B1_1.raw	F1	5.85	1
Jcr4S01636.60	Jcr4S01636.60	[R].IQSEAGTIESWNPSRDQFQcAGVAIVR.[R]	C20(Carbamidomethyl)	FALSE	1	1	3	0.6547	0	1	1	1007.16	3019.48	3019.47	2.42	0.00243	CID	MS2	5.66385	4.588	132.621	43723	VL_0008043_JC_B3_2.raw	F6	5.85	1
Jcr4S01636.40	Jcr4S01636.40	[R].ITTTQPSHRIDSEGGETEIWDPSEDQFQcAGVAAYR.[D]	C29(Carbamidomethyl)	FALSE	1	1	4	0.7603	0	1	1	1013.71	4051.83	4051.84	-1.31	-0.00133	CID	MS2	0	10.103	121.618	39809	VL_0008043_JC_B3_2.raw	F6	5.84	1
Jcr4S01350.50	Jcr4S01350.50	[R].LVKPDEPQGDVEMSEVDGSNTIGKPAPSHESESQR.[N]		FALSE	1	0	5	0.7277	0	1	1	750.757	3749.76	3749.76	0.38	0.00029	CID	MS2	10.3378	5.703	62.7781	19293	VL_0008036_JC_B1_1.raw	F1	5.84	1
Jcr4S02704.30	Jcr4S02704.30	[R].ALVVHELEDDLGKGGHELSLTTGNAGGR.[L]		FALSE	1	1	4	0.6318	0	1	1	712.117	2845.45	2845.44	0.94	0.00067	CID	MS2	8.25848	0.447	130.982	43864	VL_0008039_JC_B2_1_200803205633.raw	F3	5.84	1
Jcr4S00099.60	Jcr4S00099.60	[K].LEDRPcPPTPTTVQQQDYPELLEK.[C]	C6(Carbamidomethyl)	FALSE	1	0	3	0.6781	0	1	1	952.136	2854.39	2854.39	0.61	0.00058	CID	MS2	0	15.022	102.935	34615	VL_0008040_JC_B2_2.raw	F4	5.84	1
Jcr4S01651.40	Jcr4S01651.40	[R].LAQGPGGEKPVAAPPAAASQPTEGSK.[K]		FALSE	1	0	2	0.7003	0	1	1	1208.63	2416.25	2416.25	0.49	0.00059	CID	MS2	0	24.608	32.0699	8958	VL_0008042_JC_B3_1.raw	F5	5.84	1
Jcr4S00099.60	Jcr4S00099.60	[K].IADKLEDRPcPPTPTTVQQQDYPELLEK.[C]	C10(Carbamidomethyl)	FALSE	1	1	4	0.5291	0	1	1	821.165	3281.64	3281.64	0.35	0.00029	CID	MS2	1.84522	0.648	105.763	34164	VL_0008043_JC_B3_2.raw	F6	5.84	1
Jcr4S01636.60	Jcr4S01636.60	[R].IQSEAGTIESWNPSRDQFQcAGVAIVR.[R]	C20(Carbamidomethyl)	FALSE	1	1	3	0.6387	0	1	1	1007.17	3019.48	3019.47	4.53	0.00456	CID	MS2	3.78159	4.608	128.457	44898	VL_0008036_JC_B1_1.raw	F1	5.84	1
Jcr4S09288.30	Jcr4S09288.30	[K].TLDYAcGAGADcGPIHQNGPcFQPNTVR.[A]	C6(Carbamidomethyl); C12(Carbamidomethyl); C21(Carbamidomethyl)	FALSE	1	0	3	0.7654	0	1	1	1026.12	3076.35	3076.35	1.14	0.00117	CID	MS2	0	20.663	81.5955	26606	VL_0008036_JC_B1_1.raw	F1	5.84	1
Jcr4S02223.40	Jcr4S02223.40	[R].NRAPSSDPPAAPVYSGPASSNDR.[Q]		FALSE	1	1	3	0.637	0	1	1	771.702	2313.09	2313.09	2.52	0.00194	CID	MS2	7.894	20.106	34.7493	9751	VL_0008040_JC_B2_2.raw	F4	5.84	1
P00761 SWISS-PROT:P00761	P00761 SWISS-PROT:P00761	[R].LGEHNIDVLEGNEQFINAAK.[I]		TRUE	1	0	2	0.5565	0	1	1	1106.06	2211.11	2211.1	0.88	0.00097	CID	MS2	15.0514	11.501	118.493	38985	VL_0008039_JC_B2_1_200803205633.raw	F3	5.84	1
Jcr4S02525.30	Jcr4S02525.30	[R].QTDEYGNPIPQTGTTTAYGGAPETGTTGLGMGHR.[Q]		FALSE	1	0	3	0.6815	0	1	1	1146.2	3436.58	3436.57	2.29	0.00262	CID	MS2	1.07419	0.453	86.499	29171	VL_0008042_JC_B3_1.raw	F5	5.84	1
Jcr4S03735.10	Jcr4S03735.10	[K].AIEGTPENFKEYGQLIEPSPDGEEYGPQDAQLNLSQGIPR.[F]		FALSE	1	1	3	0.7346	0	1	1	1463.04	4387.1	4387.1	0.21	0.00031	CID	MS2	2.19354	4.124	145.319	51180	VL_0008042_JC_B3_1.raw	F5	5.84	1
Jcr4S01102.20	Jcr4S01102.20	[K].DKTVETGEGAAHYAGEVAIDVKDK.[A]		FALSE	1	2	4	0.6815	0	1	1	626.563	2503.23	2503.23	-0.45	-0.00028	CID	MS2	4.11838	1.137	77.6614	25070	VL_0008036_JC_B1_1.raw	F1	5.84	1
Jcr4S00279.60	Jcr4S00279.60	[R].GIHGAVFPGcPETFQSPSEPQER.[Y]	C10(Carbamidomethyl)	FALSE	1	0	3	0.5411	0	1	1	843.062	2527.17	2527.17	1.82	0.00153	CID	MS2	2.60809	6.481	99.6338	31976	VL_0008043_JC_B3_2.raw	F6	5.84	1
Jcr4S00343.100	Jcr4S00343.100	[K].KLDTHLGGLLSEASSEEDFTGK.[A]		FALSE	1	1	3	0.6678	0	1	1	778.72	2334.15	2334.15	0.4	0.00031	CID	MS2	9.71149	3.742	119.215	41297	VL_0008036_JC_B1_1.raw	F1	5.84	1
Jcr4S01651.40	Jcr4S01651.40	[R].LAQGPGGEKPVAAPPAAASQPTEGSK.[K]		FALSE	1	0	2	0.6849	0	1	1	1208.63	2416.25	2416.25	2.99	0.00361	CID	MS2	1.19805	24.534	34.5376	9128	VL_0008043_JC_B3_2.raw	F6	5.84	1
Jcr4S02525.30	Jcr4S02525.30	[-].mAHFQNQYGAVNYTDEYGNPVDEYGR.[A]	N-Term(Prot)(Met-loss+Acetyl)	FALSE	1	0	2	0.8902	0	1	1	1475.14	2949.27	2949.27	1.2	0.00176	CID	MS2	7.70553	5.737	115.369	37620	VL_0008043_JC_B3_2.raw	F6	5.83	1
Jcr4S01636.70	Jcr4U29577.10; Jcr4S01636.70	[R].HFNLAGNPEDEFPQLHEGR.[R]		FALSE	2	0	3	0.753	0	1	1	736.347	2207.03	2207.03	0.22	0.00016	CID	MS2	9.89673	2.042	87.802	29033	VL_0008036_JC_B1_1.raw	F1	5.83	1
Jcr4S01636.40	Jcr4S01636.40	[R].SLDEQALAESFNVPTEIVR.[R]		FALSE	1	0	2	0.6398	0	1	1	1059.54	2118.07	2118.07	1.13	0.0012	CID	MS2	2.57378	0.066	148.756	50981	VL_0008039_JC_B2_1_200803205633.raw	F3	5.83	1
Jcr4S00542.10	Jcr4S00542.10	[R].VETGVLKPGMVVTFGPSGLTTEVK.[S]		FALSE	1	0	2	0.5592	0	1	1	1223.67	2446.33	2446.33	0.27	0.00033	CID	MS2	19.3349	3.313	144.25	49463	VL_0008040_JC_B2_2.raw	F4	5.83	1
Jcr4S02704.30	Jcr4S02704.30	[R].ALVVHELEDDLGKGGHELSLTTGNAGGR.[L]		FALSE	1	1	4	0.6913	0	1	1	712.118	2845.45	2845.44	1.6	0.00114	CID	MS2	2.09075	0.634	129.914	45486	VL_0008036_JC_B1_1.raw	F1	5.83	1
Jcr4S02525.30	Jcr4S02525.30	[R].QTDEYGNPIPQTGTTTAYGGAPETGTTGLGMGHR.[Q]		FALSE	1	0	3	0.6827	0	1	1	1146.2	3436.58	3436.57	1.22	0.00139	CID	MS2	1.30405	0.423	89.44	28245	VL_0008043_JC_B3_2.raw	F6	5.83	1
Jcr4S00077.20	Jcr4S00077.20	[K].ILESDKPVVEDEDEDEDEDDDEDDDKDEDEAEGQHDGDASGR.[S]		FALSE	1	1	5	1	0	1	1	944.969	4720.82	4720.82	-0.15	-0.00014	CID	MS2	0.516866	2.425	38.0681	11118	VL_0008042_JC_B3_1.raw	F5	5.83	1
Jcr4S01651.40	Jcr4S01651.40	[R].LAQGPGGEKPVAAPPAAASQPTEGSKK.[S]		FALSE	1	1	3	0.693	0	1	1	848.784	2544.34	2544.34	-1.59	-0.00135	CID	MS2	0	8.484	28.4069	7621	VL_0008042_JC_B3_1.raw	F5	5.83	1
Jcr4S00099.60	Jcr4S00099.60	[K].IADKLEDRPcPPTPTTVQQQDYPELLEK.[C]	C10(Carbamidomethyl)	FALSE	1	1	3	0.6741	0	1	1	1094.55	3281.65	3281.64	3.75	0.00411	CID	MS2	5.48618	50.715	101.662	34147	VL_0008040_JC_B2_2.raw	F4	5.83	1
Jcr4S01636.60	Jcr4S01636.60	[R].IQSEAGTIESWNPSRDQFQcAGVAIVR.[R]	C20(Carbamidomethyl)	FALSE	1	1	3	0.6878	0	1	1	1007.16	3019.47	3019.47	1.57	0.00158	CID	MS2	78.0178	2.874	154.619	53608	VL_0008040_JC_B2_2.raw	F4	5.83	1
Jcr4S01636.70	Jcr4U29577.10; Jcr4S01636.70	[R].KLQSENDNRGNIISVEDGELQVVRPPR.[T]		FALSE	2	2	3	0.5901	0	1	1	1021.54	3062.59	3062.6	-1.02	-0.00104	CID	MS2	5.28455	12.511	100.381	33687	VL_0008040_JC_B2_2.raw	F4	5.83	1
Jcr4S01636.60	Jcr4S01636.60	[R].IQSEAGTIESWNPSRDQFQcAGVAIVR.[R]	C20(Carbamidomethyl)	FALSE	1	1	3	0.7118	0	1	1	1007.16	3019.47	3019.47	0.69	0.00069	CID	MS2	7.24779	1.422	148.027	50686	VL_0008039_JC_B2_1_200803205633.raw	F3	5.83	1
Jcr4S01636.70	Jcr4U29577.10; Jcr4S01636.70	[R].KLQSENDNRGNIISVEDGELQVVRPPR.[T]		FALSE	2	2	3	0.5746	0	1	1	1021.54	3062.59	3062.6	-2.04	-0.00209	CID	MS2	14.7406	9.437	96.7262	31164	VL_0008037_JC_B1_2.raw	F2	5.83	1
Jcr4S01636.40	Jcr4S01636.40	[R].ITTTQPSHRIDSEGGETEIWDPSEDQFQcAGVAAYR.[D]	C29(Carbamidomethyl)	FALSE	1	1	3	0.7479	0	1	1	1351.29	4051.85	4051.84	3.16	0.00426	CID	MS2	0	6.424	113.781	37823	VL_0008037_JC_B1_2.raw	F2	5.83	1
Jcr4S01636.40	Jcr4S01636.40	[R].SLDEQALAESFNVPTEIVR.[R]		FALSE	1	0	3	0.6415	0	1	1	706.696	2118.07	2118.07	0.63	0.00045	CID	MS2	12.497	0.284	148.276	52360	VL_0008042_JC_B3_1.raw	F5	5.83	1
Jcr4S01500.30	Jcr4S01500.30	[R].GPTADGDLGVSVSAPGGAVAPVPTWTLQK.[R]		FALSE	1	0	2	0.6261	0	1	1	1374.71	2748.42	2748.42	-1.06	-0.00146	CID	MS2	0	8.409	142	48249	VL_0008039_JC_B2_1_200803205633.raw	F3	5.83	1
Jcr4S00077.20	Jcr4S00077.20	[K].APDLSHVISKPETSAMAQDDEEVDETGVEPK.[D]		FALSE	1	0	3	0.6312	0	1	1	1108.85	3324.54	3324.54	-0.33	-0.00037	CID	MS2	0	19.874	92.3978	29285	VL_0008043_JC_B3_2.raw	F6	5.83	1
Jcr4S00868.50	Jcr4S00868.50	[K].FFGQGGSSFDDAGAGYDQAEPLEGRDDDDSDFAK.[R]		FALSE	1	1	3	0.8144	0	1	1	1196.17	3586.48	3586.48	1.33	0.00159	CID	MS2	20.6169	2.229	114.638	38154	VL_0008037_JC_B1_2.raw	F2	5.82	1
Jcr4S02010.30	Jcr4S02010.30	[K].AGDSAPEELATATQVQGEYLPIAR.[E]		FALSE	1	0	2	0.7096	0	1	1	1244.12	2487.24	2487.24	1.57	0.00195	CID	MS2	10.371	5.431	137.67	46494	VL_0008039_JC_B2_1_200803205633.raw	F3	5.82	1
Jcr4S16138.20	Jcr4S16138.20	[R].TRPSGLPGDTTGHNPRV.[-]		FALSE	1	1	3	0.6667	0	1	1	587.973	1761.9	1761.9	2.68	0.00157	CID	MS2	9.74794	1.005	33.4843	9332	VL_0008040_JC_B2_2.raw	F4	5.82	1
Jcr4S00580.30	Jcr4S00580.30	[K].TNLVETATAAVQGFGPVNK.[I]		FALSE	1	0	2	0.6581	0	1	1	959.008	1917.01	1917.01	0.34	0.00032	CID	MS2	12.3067	1.532	150.727	51784	VL_0008039_JC_B2_1_200803205633.raw	F3	5.82	1
Jcr4S01474.40	Jcr4S01474.40	[K].KQLAITEENSDERVDPSSVHNAGSAMVDK.[L]		FALSE	1	2	3	0.768	0	1	1	1043.17	3127.5	3127.5	0.65	0.00067	CID	MS2	7.39072	4.176	78.6267	22899	VL_0008039_JC_B2_1_200803205633.raw	F3	5.82	1
Jcr4S01474.40	Jcr4S01474.40	[K].VADPTGAGGKEIDVTPIVR.[S]		FALSE	1	1	3	0.6168	0	1	1	632.347	1895.03	1895.02	1.76	0.00111	CID	MS2	4.46539	0.776	77.6891	24087	VL_0008043_JC_B3_2.raw	F6	5.82	1
Jcr4S00343.100	Jcr4S00343.100	[K].LDTHLGGLLSEASSEEDFTGK.[A]		FALSE	1	0	3	0.6959	0	1	1	736.024	2206.06	2206.05	2.87	0.00211	CID	MS2	4.30671	4.763	131.733	44165	VL_0008039_JC_B2_1_200803205633.raw	F3	5.82	1
Jcr4S01474.40	Jcr4S01474.40	[K].EVPHALLNKPASITPGIVEQTK.[S]		FALSE	1	0	3	0.689	0	1	1	781.442	2342.31	2342.31	1.39	0.00109	CID	MS2	2.80659	2.281	94.1127	31355	VL_0008040_JC_B2_2.raw	F4	5.82	1
Jcr4S00279.60	Jcr4S00279.60	[R].RIQSEAGVTDIWDENDEQFR.[C]		FALSE	1	1	3	0.6306	0	1	1	803.375	2408.11	2408.11	0.03	3e-05	CID	MS2	1.59111	4.656	115.862	39988	VL_0008036_JC_B1_1.raw	F1	5.82	1
Jcr4S16138.20	Jcr4S16138.20	[R].TRPSGLPGDTTGHNPRV.[-]		FALSE	1	1	3	0.6942	0	1	1	587.973	1761.9	1761.9	2.27	0.00133	CID	MS2	5.38536	0.413	32.7072	9057	VL_0008040_JC_B2_2.raw	F4	5.82	1
Jcr4S01474.40	Jcr4S01474.40	[K].QLAITEENSDERVDPSSVHNAGSAMVDK.[L]		FALSE	1	1	3	0.7526	0	1	1	1000.47	2999.4	2999.4	-1.18	-0.00118	CID	MS2	2.63008	8.139	74.5556	22954	VL_0008043_JC_B3_2.raw	F6	5.82	1
Jcr4S02525.30	Jcr4S02525.30	[R].QTDEYGNPIPQTGTTTAYGGAPETGTTGLGmGHR.[Q]	M31(Oxidation)	FALSE	1	0	3	0.689	0	1	1	1151.53	3452.57	3452.57	-0.14	-0.00016	CID	MS2	0	2.428	77.7781	24120	VL_0008043_JC_B3_2.raw	F6	5.82	1
Jcr4S01636.70	Jcr4S01636.70	[R].LDALEPDNSIQSEAGVVESWNPNQDQFQcAGVAIVR.[L]	C29(Carbamidomethyl)	FALSE	1	0	3	0.7784	0	1	1	1319.63	3956.88	3956.87	2.04	0.00269	CID	MS2	0.293095	0.502	150.868	52101	VL_0008040_JC_B2_2.raw	F4	5.82	1
Jcr4S01636.40	Jcr4S01636.40	[R].SLDEQALAESFNVPTEIVR.[R]		FALSE	1	0	3	0.6701	0	1	1	706.697	2118.08	2118.07	2.3	0.00162	CID	MS2	3.63137	0.235	148.813	51615	VL_0008037_JC_B1_2.raw	F2	5.82	1
Jcr4S07807.20	Jcr4S07807.20	[K].IATPVDWKPGDPVVISSNVSNEEAKK.[M]		FALSE	1	1	3	0.421	0	1	1	927.49	2780.45	2780.45	2.94	0.00272	CID	MS2	5.49993	8.421	105.781	34693	VL_0008037_JC_B1_2.raw	F2	5.82	1
Jcr4S01636.60	Jcr4S01636.60	[R].IQSEAGTIESWNPSRDQFQcAGVAIVR.[R]	C20(Carbamidomethyl)	FALSE	1	1	3	0.7388	0	1	1	1007.16	3019.47	3019.47	0.42	0.00042	CID	MS2	0	2.614	149.686	50361	VL_0008043_JC_B3_2.raw	F6	5.82	1
Jcr4S01636.40	Jcr4S01636.40	[R].SLDEQALAESFNVPTEIVR.[R]		FALSE	1	0	3	0.6351	0	1	1	706.696	2118.07	2118.07	1.07	0.00075	CID	MS2	4.37588	0.311	149.678	50357	VL_0008043_JC_B3_2.raw	F6	5.81	1
P04264	P04264	[R].GGGGGGYGSGGSSYGSGGGSYGSGGGGGGGR.[G]		TRUE	1	0	2	0.8503	0	1	1	1192.48	2383.95	2383.95	0.83	0.00099	CID	MS2	11.9012	85.882	19.4435	4399	VL_0008043_JC_B3_2.raw	F6	5.81	1
Jcr4S01636.60	Jcr4S01636.60	[R].IQSEAGTIESWNPSRDQFQcAGVAIVR.[R]	C20(Carbamidomethyl)	FALSE	1	1	3	0.6506	0	1	1	1007.16	3019.47	3019.47	1.87	0.00188	CID	MS2	5.5731	18.17	132.236	44901	VL_0008040_JC_B2_2.raw	F4	5.81	1
P00761 SWISS-PROT:P00761	P00761 SWISS-PROT:P00761	[R].LGEHNIDVLEGNEQFINAAK.[I]		TRUE	1	0	3	0.5077	0	1	1	737.705	2211.1	2211.1	-1.48	-0.00109	CID	MS2	8.84882	7.526	121	39590	VL_0008043_JC_B3_2.raw	F6	5.81	1
Jcr4S01636.70	Jcr4U29577.10; Jcr4S01636.70	[R].KLQSENDNRGNIISVEDGELQVVRPPR.[T]		FALSE	2	2	3	0.5164	0	1	1	1021.54	3062.6	3062.6	1.67	0.0017	CID	MS2	10.9818	31.711	99.361	33306	VL_0008040_JC_B2_2.raw	F4	5.81	1
Jcr4S00279.60	Jcr4S00279.60	[R].SGNIFSGLDEQLLADAFNVNVEVAR.[K]		FALSE	1	0	2	0.5422	0	1	1	1339.68	2678.36	2678.34	5.84	0.00782	CID	MS2	9.07619	2.696	173.739	62756	VL_0008036_JC_B1_1.raw	F1	5.81	1
Jcr4S16138.20	Jcr4S16138.20	[-].mESLKETAANVGASAK.[A]	N-Term(Prot)(Acetyl)	FALSE	1	1	2	0.6248	0	1	1	824.916	1648.82	1648.82	2.35	0.00193	CID	MS2	1.43163	1.097	101.657	34880	VL_0008042_JC_B3_1.raw	F5	5.81	1
Jcr4S01636.70	Jcr4U29577.10; Jcr4S01636.70	[R].FVAEAFNIDESLAR.[K]		FALSE	2	0	2	0.6007	0	1	1	791.399	1581.79	1581.79	0.04	3e-05	CID	MS2	16.4922	3.031	141.201	48240	VL_0008040_JC_B2_2.raw	F4	5.81	1
Jcr4S01636.70	Jcr4U29577.10; Jcr4S01636.70	[R].FVAEAFNIDESLAR.[K]		FALSE	2	0	2	0.6179	0	1	1	791.398	1581.79	1581.79	-1.14	-0.0009	CID	MS2	9.64125	0.669	138.997	47032	VL_0008039_JC_B2_1_200803205633.raw	F3	5.81	1
Jcr4S00050.100	Jcr4S00050.100	[K].SEDIDHNDEGEDDANQLASEEEAAAEK.[A]		FALSE	1	0	3	0.8606	0	1	1	977.734	2931.19	2931.19	-0.61	-0.0006	CID	MS2	9.00734	2.885	82.5425	24503	VL_0008039_JC_B2_1_200803205633.raw	F3	5.81	1
Jcr4S02308.90	Jcr4S02308.90	[R].GGPASVMQSAANVNVR.[T]		FALSE	1	0	2	0.6334	0	1	1	779.395	1557.78	1557.78	0.99	0.00077	CID	MS2	2.73571	0.482	77.7064	25063	VL_0008040_JC_B2_2.raw	F4	5.81	1
Jcr4S01664.30	Jcr4S03220.20; Jcr4S01664.30	[K].KGEQDLPGLTDTEKPR.[M]		FALSE	2	1	3	0.5422	0	1	1	595.312	1783.92	1783.92	2.45	0.00145	CID	MS2	22.5454	11.777	44.016	12387	VL_0008036_JC_B1_1.raw	F1	5.81	1
Jcr4S01636.70	Jcr4U29577.10; Jcr4S01636.70	[R].IGENIADPSRADVYVPEAGR.[V]		FALSE	2	1	3	0.6282	0	1	1	710.36	2129.06	2129.06	1.1	0.00078	CID	MS2	1.9647	0.086	76.8802	24762	VL_0008036_JC_B1_1.raw	F1	5.81	1
Jcr4S01102.20	Jcr4S01102.20	[K].DKTVETGEGAAHYAGEVAIDVKDK.[A]		FALSE	1	2	4	0.6833	0	1	1	626.564	2503.24	2503.23	1.72	0.00107	CID	MS2	4.19934	2.03	77.8656	23872	VL_0008037_JC_B1_2.raw	F2	5.81	1
Jcr4S01636.40	Jcr4S01636.40	[R].GDmHIQIVDDSGNTVMDER.[V]	M3(Oxidation)	FALSE	1	0	3	0.043	0	1	1	716.649	2147.93	2147.93	-0.86	-0.00062	CID	MS2	28.7168	1.953	88.7865	30029	VL_0008042_JC_B3_1.raw	F5	5.81	1
Jcr4S06850.20	Jcr4S06850.20	[K].GGLSTTDESGGERAEKEGITIDESK.[F]		FALSE	1	2	3	0.7005	0	1	1	856.075	2566.21	2566.21	-0.24	-0.0002	CID	MS2	3.97409	0.808	47.3192	13886	VL_0008040_JC_B2_2.raw	F4	5.81	1
Jcr4S01636.70	Jcr4U29577.10; Jcr4S01636.70	[R].KLQSENDNRGNIISVEDGELQVVRPPR.[T]		FALSE	2	2	3	0.6781	0	1	1	1021.54	3062.6	3062.6	0.13	0.00013	CID	MS2	1.14277	0.879	104.351	33358	VL_0008039_JC_B2_1_200803205633.raw	F3	5.81	1
Jcr4S00982.140	Jcr4S00982.140	[R].LAQGPGEKAPQAPAPQQTEGAK.[K]		FALSE	1	1	2	0.6988	0	1	1	1087.56	2174.12	2174.12	0.85	0.00093	CID	MS2	7.35798	95.573	25.2331	6166	VL_0008043_JC_B3_2.raw	F6	5.81	1
Jcr4S02308.90	Jcr4S02308.90	[R].GGPASVmQSAANVNVR.[T]	M7(Oxidation)	FALSE	1	0	2	0.6265	0	1	1	787.392	1573.78	1573.78	1.59	0.00125	CID	MS2	7.21773	5.397	77.9721	25162	VL_0008040_JC_B2_2.raw	F4	5.81	1
Jcr4S00408.100	Jcr4S00408.100	[K].LSNADLVSLLQYHAAAR.[Y]		FALSE	1	0	3	0.5077	0	1	1	614.668	1841.99	1841.99	1.43	0.00088	CID	MS2	11.2605	4.532	142.13	48609	VL_0008040_JC_B2_2.raw	F4	5.81	1
Jcr4S01474.40	Jcr4S01474.40	[K].QLAITEENSDERVDPSSVHNAGSAMVDKLK.[G]		FALSE	1	2	3	0.6713	0	1	1	1080.87	3240.58	3240.58	0.63	0.00069	CID	MS2	0	25.178	100.412	34427	VL_0008042_JC_B3_1.raw	F5	5.81	1
Jcr4S02308.80	Jcr4S02308.80	[R].ATGINEVLPGGIGAEAQSAATR.[N]		FALSE	1	0	2	0.731	0	1	1	1042.04	2083.08	2083.08	1.42	0.00148	CID	MS2	0	13.099	117.879	38509	VL_0008043_JC_B3_2.raw	F6	5.8	1
Jcr4S02356.30	Jcr4S02356.30	[-].mAAEEGQVIGcHTVEAWNEQLQK.[G]	N-Term(Prot)(Met-loss+Acetyl); C11(Carbamidomethyl)	FALSE	1	0	2	0.6172	0	1	1	1270.1	2539.19	2539.19	2.51	0.00319	CID	MS2	9.65991	9.692	135.934	47823	VL_0008036_JC_B1_1.raw	F1	5.8	1
Jcr4S06577.10	Jcr4S06577.10	[K].LASVPSGGGVAVAAAAAPAAGGGGAAPAAEAK.[K]		FALSE	1	0	2	0.669	0	1	1	1273.17	2545.34	2545.34	-0.36	-0.00045	CID	MS2	11.5513	10.505	76.0225	24428	VL_0008040_JC_B2_2.raw	F4	5.8	1
Jcr4S00033.50	Jcr4S00033.50	[R].NNPNLNTHPGGVAVSMTTAAR.[L]		FALSE	1	0	2	0.6948	0	1	1	1061.53	2122.04	2122.05	-0.44	-0.00047	CID	MS2	0	19.572	61.8738	19860	VL_0008042_JC_B3_1.raw	F5	5.8	1
Jcr4S00535.40	Jcr4S00535.40	[K].LGLGIDEDESGEQEDIDMPALEEGGNEESK.[M]		FALSE	1	0	3	0.7724	0	1	1	1069.13	3205.38	3205.38	-0.56	-0.0006	CID	MS2	0	6.684	135.327	45581	VL_0008039_JC_B2_1_200803205633.raw	F3	5.8	1
Jcr4S00279.60	Jcr4S00279.60	[R].RIQSEAGVTDIWDENDEQFR.[C]		FALSE	1	1	3	0.4879	0	1	1	803.377	2408.12	2408.11	1.98	0.00159	CID	MS2	29.6195	4.911	121.743	40269	VL_0008039_JC_B2_1_200803205633.raw	F3	5.8	1
Jcr4S01636.60	Jcr4S01636.60	[R].IQSEAGTIESWNPSRDQFQcAGVAIVR.[R]	C20(Carbamidomethyl)	FALSE	1	1	3	0.7241	0	1	1	1007.16	3019.47	3019.47	0.57	0.00057	CID	MS2	2.38636	1.732	152.5	52500	VL_0008039_JC_B2_1_200803205633.raw	F3	5.8	1
Jcr4S06850.20	Jcr4S06850.20	[R].KEQLGTEGYQEMGR.[K]		FALSE	1	1	3	0.5655	0	1	1	542.593	1625.77	1625.76	3.87	0.0021	CID	MS2	5.87628	9.815	37.5071	10685	VL_0008040_JC_B2_2.raw	F4	5.8	1
Jcr4S16138.20	Jcr4S16138.20	[R].TRPSGLPGDTTGHNPR.[V]		FALSE	1	0	3	0.5724	0	1	1	554.95	1662.84	1662.83	2.8	0.00155	CID	MS2	12.6584	33.539	20.0718	4424	VL_0008036_JC_B1_1.raw	F1	5.8	1
Jcr4S00612.10	Jcr4S00612.10	[K].KEKEPPKPTPAAEEEEEAPKPKPK.[N]		FALSE	1	2	3	0.5621	0	1	1	895.476	2684.41	2684.41	-0.46	-0.00041	CID	MS2	2.58764	24.321	15.5122	3388	VL_0008042_JC_B3_1.raw	F5	5.8	1
Jcr4S02525.30	Jcr4S02525.30	[R].QTDEYGNPIPQTGTTTAYGGAPETGTTGLGmGHR.[Q]	M31(Oxidation)	FALSE	1	0	3	0.7897	0	1	1	1151.53	3452.57	3452.57	1.45	0.00167	CID	MS2	0	2.136	78.0207	24208	VL_0008043_JC_B3_2.raw	F6	5.8	1
Jcr4S01102.20	Jcr4S01102.20	[K].ELIIGQDKPSAGYEEHERKE.[-]		FALSE	1	2	3	0.6655	0	1	1	776.722	2328.15	2328.15	1.71	0.00132	CID	MS2	7.96264	2.58	39.9473	11488	VL_0008040_JC_B2_2.raw	F4	5.8	1
Jcr4S01636.60	Jcr4S01636.60	[R].IQSEAGTIESWNPSRDQFQcAGVAIVR.[R]	C20(Carbamidomethyl)	FALSE	1	1	3	0.6534	0	1	1	1007.16	3019.48	3019.47	3.63	0.00365	CID	MS2	20.6593	0.641	136.078	46293	VL_0008040_JC_B2_2.raw	F4	5.8	1
Jcr4S01102.20	Jcr4S01102.20	[K].DKTVETGEGAAHYAGEVAIDVKDK.[A]		FALSE	1	2	2	0.6879	0	1	1	1252.12	2503.23	2503.23	1.09	0.00136	CID	MS2	7.85572	46.846	80.2391	26819	VL_0008042_JC_B3_1.raw	F5	5.8	1
Jcr4S03723.20	Jcr4S03723.20	[K].RcIQQcEDYYKEK.[K]	C2(Carbamidomethyl); C6(Carbamidomethyl)	FALSE	1	2	3	0.5448	0	1	1	607.277	1819.82	1819.81	3.55	0.00215	CID	MS2	4.92607	4.09	20.2555	4822	VL_0008040_JC_B2_2.raw	F4	5.8	1
Jcr4S01636.60	Jcr4S01636.60	[R].IQSEAGTIESWNPSRDQFQcAGVAIVR.[R]	C20(Carbamidomethyl)	FALSE	1	1	3	0.6586	0	1	1	1007.16	3019.47	3019.47	-0.92	-0.00092	CID	MS2	2.98897	3.853	154.68	53633	VL_0008040_JC_B2_2.raw	F4	5.8	1
Jcr4S00077.20	Jcr4S00077.20	[K].ILESDKPVVEDEDEDEDEDDDEDDDKDEDEAEGQHDGDASGR.[S]		FALSE	1	1	4	1	0	1	1	1180.97	4720.85	4720.82	6	0.00708	CID	MS2	4.04254	95.465	36.9489	9894	VL_0008043_JC_B3_2.raw	F6	5.8	1
Jcr4S00914.20	Jcr4S00914.20	[R].IPSAVGYQPTLATDLGGLQER.[I]		FALSE	1	0	2	0.6431	0	1	1	1093.57	2186.14	2186.15	-1.73	-0.0019	CID	MS2	4.97165	26.327	135.035	47165	VL_0008042_JC_B3_1.raw	F5	5.8	1
Jcr4S00914.20	Jcr4S00914.20	[R].IPSAVGYQPTLATDLGGLQER.[I]		FALSE	1	0	2	0.5431	0	1	1	1093.58	2186.15	2186.15	-0.06	-6e-05	CID	MS2	0	22.551	135.174	47219	VL_0008042_JC_B3_1.raw	F5	5.8	1
Jcr4S01341.30	Jcr4S01341.30	[K].KPSAPAQPQAQSQPAKPAKLPTKPPPPAQAVR.[E]		FALSE	1	1	4	0.7793	0	1	1	821.465	3282.84	3282.84	-1.21	-0.00099	CID	MS2	5.2352	8.469	38.5826	11026	VL_0008040_JC_B2_2.raw	F4	5.8	1
Jcr4S16138.20	Jcr4S16138.20	[R].TRPSGLPGDTTGHNPR.[V]		FALSE	1	0	3	0.5786	0	1	1	554.95	1662.84	1662.83	3.28	0.00182	CID	MS2	26.67	30.45	20.2629	4825	VL_0008040_JC_B2_2.raw	F4	5.79	1
Jcr4S01636.60	Jcr4S01636.60	[R].IQSEAGTIESWNPSRDQFQcAGVAIVR.[R]	C20(Carbamidomethyl)	FALSE	1	1	3	0.6839	0	1	1	1007.16	3019.48	3019.47	2.61	0.00262	CID	MS2	5.76469	8.119	129.612	45079	VL_0008042_JC_B3_1.raw	F5	5.79	1
Jcr4S01636.60	Jcr4S01636.60	[R].IQSEAGTIESWNPSRDQFQcAGVAIVR.[R]	C20(Carbamidomethyl)	FALSE	1	1	3	0.7392	0	1	1	1007.16	3019.47	3019.47	1.46	0.00146	CID	MS2	4.69878	0.526	137.639	48136	VL_0008042_JC_B3_1.raw	F5	5.79	1
Jcr4S01636.60	Jcr4S01636.60	[R].IQSEAGTIESWNPSRDQFQcAGVAIVR.[R]	C20(Carbamidomethyl)	FALSE	1	1	3	0.677	0	1	1	1007.16	3019.47	3019.47	1.21	0.00122	CID	MS2	2.60481	9.684	133.033	46401	VL_0008042_JC_B3_1.raw	F5	5.79	1
Jcr4S01636.60	Jcr4S01636.60	[R].IQSEAGTIESWNPSRDQFQcAGVAIVR.[R]	C20(Carbamidomethyl)	FALSE	1	1	3	0.7219	0	1	1	1007.16	3019.47	3019.47	-0.46	-0.00047	CID	MS2	1.26208	0.303	137.937	46603	VL_0008039_JC_B2_1_200803205633.raw	F3	5.79	1
Jcr4S01753.10	Jcr4S01753.10	[R].EAQGTQDLSVDDQSNINSEAPDVQEVSQASDLKR.[G]		FALSE	1	1	3	0.7927	0	1	1	1225.24	3673.71	3673.71	0.14	0.00017	CID	MS2	6.61337	9.465	90.2021	29995	VL_0008036_JC_B1_1.raw	F1	5.79	1
Jcr4S01636.40	Jcr4S01636.40	[R].SLDEQALAESFNVPTEIVR.[R]		FALSE	1	0	2	0.6805	0	1	1	1059.54	2118.08	2118.07	3.02	0.0032	CID	MS2	0.866456	0.292	150.091	52132	VL_0008037_JC_B1_2.raw	F2	5.79	1
Jcr4S01636.60	Jcr4S01636.60	[R].IQSEAGTIESWNPSR.[D]		FALSE	1	0	3	0.62	0	1	1	558.941	1674.81	1674.81	0.68	0.00038	CID	MS2	19.1376	2.104	78.4623	25389	VL_0008036_JC_B1_1.raw	F1	5.79	1
Jcr4S00542.10	Jcr4S00542.10	[R].VETGVLKPGMVVTFGPSGLTTEVK.[S]		FALSE	1	0	2	0.5475	0	1	1	1223.67	2446.33	2446.33	1.97	0.00241	CID	MS2	9.64017	7.197	143.823	49293	VL_0008040_JC_B2_2.raw	F4	5.79	1
Jcr4S01636.70	Jcr4U29577.10; Jcr4S01636.70	[R].FVAEAFNIDESLAR.[K]		FALSE	2	0	2	0.6107	0	1	1	791.401	1581.8	1581.79	2.74	0.00217	CID	MS2	16.78	2.025	139.3	47503	VL_0008040_JC_B2_2.raw	F4	5.78	1
Jcr4S06850.20	Jcr4S06850.20	[R].KEQLGTEGYQEmGR.[K]	M12(Oxidation)	FALSE	1	1	3	0.5952	0	1	1	547.923	1641.75	1641.75	0.74	0.0004	CID	MS2	32.4858	2.184	38.4182	10381	VL_0008043_JC_B3_2.raw	F6	5.78	1
Jcr4S00279.60	Jcr4S00279.60	[R].RIQSEAGVTDIWDENDEQFR.[C]		FALSE	1	1	3	0.5761	0	1	1	803.376	2408.11	2408.11	1.24	0.001	CID	MS2	16.5965	6.833	118.327	40976	VL_0008042_JC_B3_1.raw	F5	5.78	1
P04264	P04264	[R].GSYGSGGSSYGSGGGSYGSGGGGGGHGSYGSGSSSGGYR.[G]		TRUE	1	0	3	0.8616	0	1	1	1104.77	3312.3	3312.31	-2.83	-0.00312	CID	MS2	37.3123	50.645	57.5262	14443	VL_0008039_JC_B2_1_200803205633.raw	F3	5.78	1
Jcr4S02704.30	Jcr4S02704.30	[K].GTSNVEGVVTLTQEDDGPTTVNVR.[V]		FALSE	1	0	2	0.7042	0	1	1	1244.61	2488.21	2488.22	-1.1	-0.00137	CID	MS2	0	11.74	106.066	34277	VL_0008043_JC_B3_2.raw	F6	5.78	1
Jcr4S02525.30	Jcr4S02525.30	[R].QTDEYGNPIPQTGTTTAYGGAPETGTTGLGMGHR.[Q]		FALSE	1	0	3	0.5934	0	1	1	1146.2	3436.57	3436.57	-0.02	-2e-05	CID	MS2	0	1.454	87.3105	28737	VL_0008040_JC_B2_2.raw	F4	5.78	1
Jcr4S01636.60	Jcr4S01636.60	[R].IQSEAGTIESWNPSRDQFQcAGVAIVR.[R]	C20(Carbamidomethyl)	FALSE	1	1	3	0.6003	0	1	1	1007.16	3019.47	3019.47	1.51	0.00152	CID	MS2	15.0064	14.197	133.973	44243	VL_0008043_JC_B3_2.raw	F6	5.78	1
Jcr4S01636.60	Jcr4S01636.60	[R].IQSEAGTIESWNPSRDQFQcAGVAIVR.[R]	C20(Carbamidomethyl)	FALSE	1	1	3	0.6869	0	1	1	1007.16	3019.47	3019.47	1.3	0.0013	CID	MS2	4.10197	2.092	153.094	52743	VL_0008039_JC_B2_1_200803205633.raw	F3	5.78	1
Jcr4S00868.50	Jcr4S00868.50	[K].DGGDDKFFGQGGSSFDDAGAGYDQAEPLEGRDDDDSDFAK.[R]		FALSE	1	2	4	0.8858	0	1	1	1044.18	4173.7	4173.7	0.29	0.0003	CID	MS2	20.88	1.339	111.577	38327	VL_0008036_JC_B1_1.raw	F1	5.78	1
Jcr4S00805.80	Jcr4S00805.80	[-].mASSDQSPAPTPVKGGDQPNPPGQPMSAEQHMLDK.[G]	N-Term(Prot)(Met-loss+Acetyl)	FALSE	1	1	3	0.5986	0	1	1	1181.22	3541.64	3541.63	1.19	0.0014	CID	MS2	0	9.294	76.7172	23736	VL_0008043_JC_B3_2.raw	F6	5.78	1
Jcr4S01636.70	Jcr4U29577.10; Jcr4S01636.70	[R].FVAEAFNIDESLAR.[K]		FALSE	2	0	2	0.6038	0	1	1	791.4	1581.79	1581.79	0.88	0.00069	CID	MS2	23.4739	0.141	128.771	45024	VL_0008036_JC_B1_1.raw	F1	5.78	1
Jcr4S01636.70	Jcr4U29577.10; Jcr4S01636.70	[R].FVAEAFNIDESLAR.[K]		FALSE	2	0	2	0.5882	0	1	1	791.4	1581.79	1581.79	0.64	0.00051	CID	MS2	12.3378	0.814	135.147	45514	VL_0008039_JC_B2_1_200803205633.raw	F3	5.78	1
Jcr4S01636.60	Jcr4S01636.60	[R].IQSEAGTIESWNPSRDQFQcAGVAIVR.[R]	C20(Carbamidomethyl)	FALSE	1	1	4	0.7543	0	1	1	755.623	3019.47	3019.47	0.57	0.00043	CID	MS2	7.67427	4.742	136.029	45010	VL_0008043_JC_B3_2.raw	F6	5.78	1
Jcr4S01474.40	Jcr4S01474.40	[K].KQLAITEENSDERVDPSSVHNAGSAMVDK.[L]		FALSE	1	2	4	0.6118	0	1	1	782.631	3127.5	3127.5	1.46	0.00114	CID	MS2	2.07857	2.196	61.6814	17812	VL_0008037_JC_B1_2.raw	F2	5.77	1
Jcr4S01636.60	Jcr4S01636.60	[R].IQSEAGTIESWNPSRDQFQcAGVAIVR.[R]	C20(Carbamidomethyl)	FALSE	1	1	3	0.6967	0	1	1	1007.16	3019.48	3019.47	3.68	0.0037	CID	MS2	4.43756	2.042	155.157	55544	VL_0008036_JC_B1_1.raw	F1	5.77	1
Jcr4S01636.40	Jcr4S01636.40	[R].ITTTQPSHRIDSEGGETEIWDPSEDQFQcAGVAAYR.[D]	C29(Carbamidomethyl)	FALSE	1	1	4	0.8648	0	1	1	1013.72	4051.84	4051.84	0.52	0.00053	CID	MS2	2.11156	0.387	119.01	39189	VL_0008039_JC_B2_1_200803205633.raw	F3	5.77	1
Jcr4S01636.70	Jcr4U29577.10; Jcr4S01636.70	[R].IGENIADPSRADVYVPEAGR.[V]		FALSE	2	1	3	0.6326	0	1	1	710.36	2129.06	2129.06	1.04	0.00074	CID	MS2	1.55234	0.058	90.3293	27671	VL_0008039_JC_B2_1_200803205633.raw	F3	5.77	1
Jcr4S01636.60	Jcr4S01636.60	[R].IQSEAGTIESWNPSRDQFQcAGVAIVR.[R]	C20(Carbamidomethyl)	FALSE	1	1	3	0.6776	0	1	1	1007.16	3019.47	3019.47	-0.06	-6e-05	CID	MS2	3.90121	2.23	144.166	50722	VL_0008042_JC_B3_1.raw	F5	5.77	1
Jcr4S02525.30	Jcr4S02525.30	[R].QTDEYGNPIPQTGTTTAYGGAPETGTTGLGMGHR.[Q]		FALSE	1	0	3	0.6932	0	1	1	1146.19	3436.57	3436.57	-0.49	-0.00056	CID	MS2	0	3.956	90.6534	28663	VL_0008043_JC_B3_2.raw	F6	5.77	1
Jcr4S01636.60	Jcr4S01636.60	[R].IQSEAGTIESWNPSRDQFQcAGVAIVR.[R]	C20(Carbamidomethyl)	FALSE	1	1	4	0.7487	0	1	1	755.624	3019.47	3019.47	1.22	0.00092	CID	MS2	6.0744	2.89	138.041	45781	VL_0008043_JC_B3_2.raw	F6	5.77	1
Jcr4S01636.70	Jcr4U29577.10; Jcr4S01636.70	[R].KLQSENDNRGNIISVEDGELQVVRPPR.[T]		FALSE	2	2	3	0.5494	0	1	1	1021.54	3062.6	3062.6	1.44	0.00147	CID	MS2	1.21487	11.445	101.567	34848	VL_0008042_JC_B3_1.raw	F5	5.77	1
Jcr4S00868.50	Jcr4S00868.50	[K].FFGQGGSSFDDAGAGYDQAEPLEGRDDDDSDFAK.[R]		FALSE	1	1	3	0.9081	0	1	1	1196.17	3586.48	3586.48	0.79	0.00094	CID	MS2	7.24565	16.335	119.624	40518	VL_0008040_JC_B2_2.raw	F4	5.77	1
Jcr4S01651.40	Jcr4S01651.40	[R].LAQGPGGEKPVAAPPAAASQPTEGSK.[K]		FALSE	1	0	2	0.6846	0	1	1	1208.63	2416.25	2416.25	-0.49	-0.00059	CID	MS2	1.03504	8.395	32.6108	9024	VL_0008040_JC_B2_2.raw	F4	5.77	1
Jcr4S02704.30	Jcr4S02704.30	[K].GTSNVEGVVTLTQEDDGPTTVNVR.[V]		FALSE	1	0	2	0.6724	0	1	1	1244.61	2488.22	2488.22	0.93	0.00116	CID	MS2	0	4.226	102.261	34369	VL_0008040_JC_B2_2.raw	F4	5.77	1
Jcr4S16138.20	Jcr4S16138.20	[-].mESLKETAANVGASAK.[A]	N-Term(Prot)(Acetyl)	FALSE	1	1	2	0.6308	0	1	1	824.913	1648.82	1648.82	-1.18	-0.00097	CID	MS2	3.92951	0.064	107.452	34601	VL_0008039_JC_B2_1_200803205633.raw	F3	5.77	1
Jcr4S00077.20	Jcr4S00077.20	[K].ILESDKPVVEDEDEDEDEDDDEDDDKDEDEAEGQHDGDASGR.[S]		FALSE	1	1	5	0.8856	0	1	1	944.969	4720.82	4720.82	0.2	0.00019	CID	MS2	0.736202	1.26	64.2087	17067	VL_0008039_JC_B2_1_200803205633.raw	F3	5.77	1
Jcr4S02580.10	Jcr4S02580.10	[R].VVHYGHLVEEGSTTAEIAK.[D]		FALSE	1	0	3	0.6672	0	1	1	680.684	2040.04	2040.04	-0.44	-0.0003	CID	MS2	11.5797	3.918	58.7962	17924	VL_0008040_JC_B2_2.raw	F4	5.77	1
Jcr4S16138.20	Jcr4S16138.20	[R].TRPSGLPGDTTGHNPR.[V]		FALSE	1	0	3	0.6031	0	1	1	554.949	1662.83	1662.83	0.71	0.00039	CID	MS2	8.17894	23.259	19.6039	4673	VL_0008042_JC_B3_1.raw	F5	5.77	1
Jcr4S01636.70	Jcr4U29577.10; Jcr4S01636.70	[R].FVAEAFNIDESLAR.[K]		FALSE	2	0	2	0.6066	0	1	1	791.399	1581.79	1581.79	0.1	8e-05	CID	MS2	13.56	0.907	141.063	47868	VL_0008039_JC_B2_1_200803205633.raw	F3	5.77	1
Jcr4S06850.20	Jcr4S06850.20	[R].KEQLGTEGYQEmGR.[K]	M12(Oxidation)	FALSE	1	1	3	0.6464	0	1	1	547.922	1641.75	1641.75	-0.5	-0.00027	CID	MS2	19.6446	1.388	36.9816	10733	VL_0008042_JC_B3_1.raw	F5	5.77	1
Jcr4S02525.30	Jcr4S02525.30	[R].QTDEYGNPIPQTGTTTAYGGAPETGTTGLGmGHR.[Q]	M31(Oxidation)	FALSE	1	0	3	0.721	0	1	1	1151.53	3452.57	3452.57	2.19	0.00252	CID	MS2	1.49735	3.21	78.1129	24241	VL_0008043_JC_B3_2.raw	F6	5.77	1
Jcr4S01636.70	Jcr4U29577.10; Jcr4S01636.70	[R].FVAEAFNIDESLAR.[K]		FALSE	2	0	2	0.6146	0	1	1	791.4	1581.79	1581.79	1.76	0.00139	CID	MS2	11.6047	1.146	138.005	47281	VL_0008037_JC_B1_2.raw	F2	5.76	1
Jcr4S02308.80	Jcr4S02308.80	[R].NRPDMHATPGGVTASMAAAAR.[M]		FALSE	1	0	3	0.6458	0	1	1	694.67	2081.99	2082	-1	-0.00069	CID	MS2	30.1122	3.044	60.3553	18517	VL_0008040_JC_B2_2.raw	F4	5.76	1
Jcr4S01071.10	Jcr4S01071.10	[K].KGENDLPGLTDTEKPR.[M]		FALSE	1	1	3	0.6441	0	1	1	590.64	1769.91	1769.9	1.28	0.00075	CID	MS2	3.65978	21.742	42.993	12916	VL_0008042_JC_B3_1.raw	F5	5.76	1
Jcr4S01636.70	Jcr4U29577.10; Jcr4S01636.70	[R].KLQSENDNRGNIISVEDGELQVVRPPR.[T]		FALSE	2	2	3	0.6163	0	1	1	1021.54	3062.6	3062.6	0.53	0.00054	CID	MS2	9.7534	5.339	97.0222	32653	VL_0008036_JC_B1_1.raw	F1	5.76	1
Jcr4S02308.90	Jcr4S02308.90	[R].STQTPAGGIGAEAQSAADR.[N]		FALSE	1	0	3	0.5972	0	1	1	596.624	1787.86	1787.85	3.23	0.00192	CID	MS2	3.98764	6.365	49.6777	13675	VL_0008037_JC_B1_2.raw	F2	5.76	1
Jcr4S16138.20	Jcr4S16138.20	[R].TRPSGLPGDTTGHNPRV.[-]		FALSE	1	1	3	0.6632	0	1	1	587.972	1761.9	1761.9	0.7	0.00041	CID	MS2	4.14285	0.104	61.7752	16099	VL_0008039_JC_B2_1_200803205633.raw	F3	5.76	1
Jcr4S00868.50	Jcr4S00868.50	[K].FFGQGGSSFDDAGAGYDQAEPLEGRDDDDSDFAK.[R]		FALSE	1	1	3	0.8819	0	1	1	1196.17	3586.48	3586.48	0.62	0.00074	CID	MS2	1.41108	1.168	115.308	38415	VL_0008037_JC_B1_2.raw	F2	5.76	1
Jcr4S02308.90	Jcr4S02308.90	[R].GGPASVmQSAANVNVR.[T]	M7(Oxidation)	FALSE	1	0	2	0.6389	0	1	1	787.391	1573.78	1573.78	0.34	0.00027	CID	MS2	5.77143	2.874	77.891	25926	VL_0008042_JC_B3_1.raw	F5	5.76	1
Jcr4S02308.90	Jcr4S02308.90	[R].GGPASVMQSAANVNVR.[T]		FALSE	1	0	2	0.6111	0	1	1	779.394	1557.78	1557.78	-0.18	-0.00014	CID	MS2	2.67881	0.089	89.5471	27352	VL_0008039_JC_B2_1_200803205633.raw	F3	5.76	1
P00761 SWISS-PROT:P00761	P00761 SWISS-PROT:P00761	[R].LGEHNIDVLEGNEQFINAAK.[I]		TRUE	1	0	2	0.4809	0	1	1	1106.06	2211.11	2211.1	2.15	0.00238	CID	MS2	15.0597	30.95	116.239	39334	VL_0008040_JC_B2_2.raw	F4	5.76	1
Jcr4S00171.20	Jcr4S00171.20	[K].YGQDATNVGDEGGFAPNIQENKEGLELLK.[T]		FALSE	1	1	3	0.6545	0	1	1	1036.17	3106.5	3106.5	2.31	0.0024	CID	MS2	31.2377	8.584	130.437	43649	VL_0008039_JC_B2_1_200803205633.raw	F3	5.76	1
Jcr4S01474.40	Jcr4S01474.40	[K].QLAITEENSDERVDPSSVHNAGSAMVDKLK.[G]		FALSE	1	2	3	0.6944	0	1	1	1080.87	3240.58	3240.58	0.43	0.00046	CID	MS2	30.2045	34.32	103.017	33204	VL_0008043_JC_B3_2.raw	F6	5.76	1
Jcr4S01636.70	Jcr4U29577.10; Jcr4S01636.70	[R].FVAEAFNIDESLAR.[K]		FALSE	2	0	2	0.592	0	1	1	791.4	1581.79	1581.79	1.34	0.00106	CID	MS2	10.6163	1.015	138.021	48654	VL_0008036_JC_B1_1.raw	F1	5.76	1
Jcr4S16138.20	Jcr4S16138.20	[-].mESLKETAANVGASAK.[A]	N-Term(Prot)(Acetyl)	FALSE	1	1	2	0.5983	0	1	1	824.913	1648.82	1648.82	-0.81	-0.00067	CID	MS2	3.9828	0.539	108.228	34909	VL_0008039_JC_B2_1_200803205633.raw	F3	5.75	1
Jcr4S02985.110	Jcr4S02985.110; Jcr4S20378.20	[K].NLGDEKPVGEDEAGDGNKESSANDPEEKKPQEK.[EV]		FALSE	2	2	4	0.6991	0	1	1	885.912	3540.63	3540.62	2.02	0.00179	CID	MS2	4.10535	16.855	18.7372	4361	VL_0008040_JC_B2_2.raw	F4	5.75	1
Jcr4S16138.20	Jcr4S16138.20	[-].mESLKETAANVGASAK.[A]	N-Term(Prot)(Acetyl)	FALSE	1	1	2	0.6052	0	1	1	824.914	1648.82	1648.82	0.13	0.0001	CID	MS2	3.23193	0.219	100.899	34605	VL_0008042_JC_B3_1.raw	F5	5.75	1
Jcr4S07807.20	Jcr4S07807.20	[K].IATPVDWKPGDPVVISSNVSNEEAKK.[M]		FALSE	1	1	3	0.527	0	1	1	927.486	2780.44	2780.45	-1.06	-0.00098	CID	MS2	3.71461	3.548	112.018	36407	VL_0008039_JC_B2_1_200803205633.raw	F3	5.75	1
Jcr4S00805.80	Jcr4S00805.80	[-].mASSDQSPAPTPVKGGDQPNPPGQPMSAEQHMLDK.[G]	N-Term(Prot)(Met-loss+Acetyl)	FALSE	1	1	3	0.64	0	1	1	1181.22	3541.63	3541.63	0.21	0.00024	CID	MS2	0	4.219	74.597	23888	VL_0008040_JC_B2_2.raw	F4	5.75	1
Jcr4S01753.10	Jcr4S01753.10	[R].EAQGTQDLSVDDQSNINSEAPDVQEVSQASDLKR.[G]		FALSE	1	1	3	0.6817	0	1	1	1225.24	3673.71	3673.71	0.35	0.00043	CID	MS2	0	8.388	90.492	28737	VL_0008037_JC_B1_2.raw	F2	5.75	1
Jcr4S16138.20	Jcr4S16138.20	[-].mESLKETAANVGASAK.[A]	N-Term(Prot)(Acetyl)	FALSE	1	1	2	0.6017	0	1	1	824.915	1648.82	1648.82	1.32	0.00109	CID	MS2	8.98241	2.785	101.276	34006	VL_0008040_JC_B2_2.raw	F4	5.75	1
Jcr4S02525.30	Jcr4S02525.30	[R].QTDEYGNPIPQTGTTTAYGGAPETGTTGLGMGHR.[Q]		FALSE	1	0	3	0.6713	0	1	1	1146.2	3436.57	3436.57	0.04	5e-05	CID	MS2	0.970463	0.472	89.6881	28333	VL_0008043_JC_B3_2.raw	F6	5.75	1
Jcr4S00868.50	Jcr4S00868.50	[K].FFGQGGSSFDDAGAGYDQAEPLEGRDDDDSDFAK.[R]		FALSE	1	1	3	0.8417	0	1	1	1196.16	3586.48	3586.48	-0.01	-1e-05	CID	MS2	5.67629	7.421	115.975	40032	VL_0008036_JC_B1_1.raw	F1	5.75	1
Jcr4S01651.40	Jcr4S01651.40	[R].LAQGPGGEKPVAAPPAAASQPTEGSK.[K]		FALSE	1	0	2	0.6603	0	1	1	1208.63	2416.25	2416.25	1.57	0.0019	CID	MS2	5.30092	30.667	34.6429	9163	VL_0008043_JC_B3_2.raw	F6	5.74	1
Jcr4S00300.40	Jcr4S00300.40	[R].KEEVVVLEETPAGTVASTLK.[E]		FALSE	1	1	2	0.7073	0	1	1	1050.58	2100.15	2100.14	2.29	0.00241	CID	MS2	18.8448	12.824	120.634	40490	VL_0008037_JC_B1_2.raw	F2	5.74	1
Jcr4S00279.60	Jcr4S00279.60	[R].GIHGAVFPGcPETFQSPSEPQER.[Y]	C10(Carbamidomethyl)	FALSE	1	0	3	0.6882	0	1	1	843.063	2527.18	2527.17	3.16	0.00266	CID	MS2	2.51001	0.038	88.0112	29118	VL_0008036_JC_B1_1.raw	F1	5.74	1
Jcr4S02308.90	Jcr4S02308.90	[R].STQTPAGGIGAEAQSAADR.[N]		FALSE	1	0	2	0.7317	0	1	1	894.432	1787.86	1787.85	2.45	0.00219	CID	MS2	5.52808	0.918	48.2811	14227	VL_0008040_JC_B2_2.raw	F4	5.74	1
Jcr4S01636.40	Jcr4S01636.40	[R].GDMHIQIVDDSGNTVMDER.[V]		FALSE	1	0	3	0.6655	0	1	1	711.319	2131.94	2131.94	2	0.00142	CID	MS2	1.79146	0.535	92.9244	29477	VL_0008043_JC_B3_2.raw	F6	5.74	1
Jcr4S01636.70	Jcr4U29577.10; Jcr4S01636.70	[R].KLQSENDNRGNIISVEDGELQVVRPPR.[T]		FALSE	2	2	3	0.5749	0	1	1	1021.54	3062.6	3062.6	1.06	0.00109	CID	MS2	3.61901	6.891	94.5173	30072	VL_0008043_JC_B3_2.raw	F6	5.74	1
P00761 SWISS-PROT:P00761	P00761 SWISS-PROT:P00761	[R].LGEHNIDVLEGNEQFINAAK.[I]		TRUE	1	0	2	0.554	0	1	1	1106.06	2211.11	2211.1	2.44	0.00269	CID	MS2	0	14.391	114.397	39411	VL_0008036_JC_B1_1.raw	F1	5.74	1
Jcr4S01102.20	Jcr4S01102.20	[R].KAEQEQVHSTGGGEEWETAGR.[F]		FALSE	1	1	3	0.7108	0	1	1	762.683	2286.04	2286.04	-1.11	-0.00084	CID	MS2	1.1367	1.009	58.1572	14691	VL_0008039_JC_B2_1_200803205633.raw	F3	5.74	1
Jcr4S00501.60	Jcr4S00501.60	[-].mAPIAVGDTLPDGTLAHFDEQDQLQQLSIHSLAAGK.[K]	N-Term(Prot)(Met-loss)	FALSE	1	0	3	0.5401	0	1	1	1219.62	3656.86	3656.86	0.57	0.0007	CID	MS2	63.048	3.591	148.334	52384	VL_0008042_JC_B3_1.raw	F5	5.74	1
Jcr4S06850.20	Jcr4S06850.20	[R].KEQLGTEGYQEmGR.[K]	M12(Oxidation)	FALSE	1	1	3	0.5889	0	1	1	547.923	1641.75	1641.75	0.28	0.00015	CID	MS2	39.4569	6.302	37.1923	10810	VL_0008042_JC_B3_1.raw	F5	5.74	1
Jcr4S01636.60	Jcr4S01636.60	[R].IQSEAGTIESWNPSRDQFQcAGVAIVR.[R]	C20(Carbamidomethyl)	FALSE	1	1	3	0.7125	0	1	1	1007.16	3019.47	3019.47	0.75	0.00075	CID	MS2	2.35134	0.66	135.616	45690	VL_0008039_JC_B2_1_200803205633.raw	F3	5.74	1
Jcr4S03363.60	Jcr4S03363.60	[-].mAEHHKEESVIESVMEK.[I]	N-Term(Prot)(Met-loss+Acetyl)	FALSE	1	1	3	0.5941	0	1	1	641.976	1923.91	1923.91	0.67	0.00043	CID	MS2	11.8759	18.981	76.7552	23448	VL_0008037_JC_B1_2.raw	F2	5.74	1
Jcr4S00279.60	Jcr4S00279.60	[R].IQSEAGVTDIWDENDEQFR.[C]		FALSE	1	0	3	0.7474	0	1	1	751.344	2252.02	2252.01	2.8	0.0021	CID	MS2	1.04376	1.326	122.149	42361	VL_0008042_JC_B3_1.raw	F5	5.74	1
Jcr4S00050.100	Jcr4S00050.100	[R].KSEDIDHNDEGEDDANQLASEEEAAAEK.[A]		FALSE	1	1	3	0.8258	0	1	1	1020.43	3059.27	3059.28	-3.23	-0.00329	CID	MS2	0	4.715	78.2092	22727	VL_0008039_JC_B2_1_200803205633.raw	F3	5.74	1
Jcr4S01636.60	Jcr4S01636.60	[R].IQSEAGTIESWNPSRDQFQcAGVAIVR.[R]	C20(Carbamidomethyl)	FALSE	1	1	3	0.7108	0	1	1	1007.16	3019.48	3019.47	3.13	0.00315	CID	MS2	1.37557	0.575	135.137	46148	VL_0008037_JC_B1_2.raw	F2	5.74	1
Jcr4S01636.60	Jcr4S01636.60	[R].IQSEAGTIESWNPSRDQFQcAGVAIVR.[R]	C20(Carbamidomethyl)	FALSE	1	1	3	0.6597	0	1	1	1007.16	3019.48	3019.47	2.06	0.00208	CID	MS2	0	1.913	150.797	53384	VL_0008042_JC_B3_1.raw	F5	5.73	1
Jcr4S01636.70	Jcr4U29577.10; Jcr4S01636.70	[R].KLQSENDNRGNIISVEDGELQVVRPPR.[T]		FALSE	2	2	3	0.6091	0	1	1	1021.54	3062.59	3062.6	-2.02	-0.00206	CID	MS2	18.8057	10.128	110.473	35797	VL_0008039_JC_B2_1_200803205633.raw	F3	5.73	1
Jcr4S00300.40	Jcr4S00300.40	[K].ESDQISAQTFNDVGRLDDEGVTHLK.[V]		FALSE	1	1	3	0.6719	0	1	1	925.444	2774.32	2774.32	-1.41	-0.0013	CID	MS2	0.639926	1.121	120.12	39629	VL_0008039_JC_B2_1_200803205633.raw	F3	5.73	1
Jcr4S01636.70	Jcr4S15668.10; Jcr4U29577.10; Jcr4S01636.70	[R].VQVTDENGNTVFDGSVSK.[G]		FALSE	3	0	2	0.6771	0	1	1	948.453	1895.9	1895.9	0.38	0.00036	CID	MS2	0.256497	0.316	59.6627	19005	VL_0008042_JC_B3_1.raw	F5	5.73	1
Jcr4S02308.80	Jcr4S02308.80	[R].ATGINEVLPGGIGAEAQSAATR.[N]		FALSE	1	0	2	0.7539	0	1	1	1042.04	2083.08	2083.08	0.5	0.00052	CID	MS2	13.5235	23.419	113.784	38518	VL_0008040_JC_B2_2.raw	F4	5.73	1
Jcr4S00300.40	Jcr4S00300.40	[R].KEEVVVLEETPAGTVASTLK.[E]		FALSE	1	1	3	0.5864	0	1	1	700.722	2100.15	2100.14	4.33	0.00303	CID	MS2	4.10471	2.131	126.033	42718	VL_0008040_JC_B2_2.raw	F4	5.73	1
Jcr4S01651.40	Jcr4S01651.40	[R].LAQGPGGEKPVAAPPAAASQPTEGSKK.[S]		FALSE	1	1	2	0.6562	0	1	1	1272.67	2544.34	2544.34	0.24	0.00031	CID	MS2	28.4103	61.69	27.792	7402	VL_0008042_JC_B3_1.raw	F5	5.73	1
Jcr4S06850.20	Jcr4S06850.20	[R].KEQLGTEGYQEMGRK.[G]		FALSE	1	2	3	0.651	0	1	1	585.289	1753.85	1753.85	-0.95	-0.00056	CID	MS2	1.21531	3.241	30.3234	7668	VL_0008036_JC_B1_1.raw	F1	5.73	1
Jcr4S00619.60	Jcr4S00619.60	[R].cESILYLPEKQGFVGSEEYEEAESR.[S]	C1(Carbamidomethyl)	FALSE	1	1	3	0.7051	0	1	1	983.79	2949.36	2949.35	3.76	0.00369	CID	MS2	8.99224	12.707	130.806	44371	VL_0008040_JC_B2_2.raw	F4	5.73	1
Jcr4S16138.20	Jcr4S16138.20	[R].TRPSGLPGDTTGHNPRV.[-]		FALSE	1	1	3	0.6894	0	1	1	587.972	1761.9	1761.9	1.01	0.00059	CID	MS2	75.8254	3.179	60.1987	15473	VL_0008039_JC_B2_1_200803205633.raw	F3	5.73	1
Jcr4S02525.30	Jcr4S02525.30	[R].QTDEYGNPIPQTGTTTAYGGAPETGTTGLGMGHR.[Q]		FALSE	1	0	3	0.7138	0	1	1	1146.2	3436.58	3436.57	1.35	0.00155	CID	MS2	1.44105	0.182	83.5991	27380	VL_0008036_JC_B1_1.raw	F1	5.73	1
Jcr4S02525.30	Jcr4S02525.30	[R].QTDEYGNPIPQTGTTTAYGGAPETGTTGLGMGHR.[Q]		FALSE	1	0	3	0.5777	0	1	1	1146.19	3436.57	3436.57	-0.38	-0.00044	CID	MS2	1.7186	2.321	90.5021	28609	VL_0008043_JC_B3_2.raw	F6	5.73	1
Jcr4S06850.20	Jcr4S06850.20	[R].KEQLGTEGYQEmGR.[K]	M12(Oxidation)	FALSE	1	1	3	0.5846	0	1	1	547.924	1641.76	1641.75	2.95	0.00161	CID	MS2	23.2328	2.31	38.6741	10089	VL_0008037_JC_B1_2.raw	F2	5.73	1
Jcr4S02308.90	Jcr4S02308.90	[R].DKTVTRDDAEGVIGAEIR.[N]		FALSE	1	2	3	0.5881	0	1	1	649.006	1945	1945	2.05	0.00133	CID	MS2	5.31367	0.742	65.9539	20516	VL_0008036_JC_B1_1.raw	F1	5.73	1
Jcr4S01636.70	Jcr4U29577.10; Jcr4S01636.70	[R].FVAEAFNIDESLAR.[K]		FALSE	2	0	2	0.5986	0	1	1	791.4	1581.79	1581.79	1.57	0.00124	CID	MS2	27.2233	0.68	132.659	46255	VL_0008042_JC_B3_1.raw	F5	5.73	1
Jcr4S00805.80	Jcr4S00805.80	[-].mASSDQSPAPTPVKGGDQPNPPGQPMSAEQHMLDK.[G]	N-Term(Prot)(Met-loss+Acetyl)	FALSE	1	1	3	0.6632	0	1	1	1181.22	3541.63	3541.63	0.15	0.00018	CID	MS2	0	6.453	76.9567	23823	VL_0008043_JC_B3_2.raw	F6	5.73	1
Jcr4S01799.20	Jcr4S01799.20	[K].KGQGVNTDENSLHDNHKDDMSK.[D]		FALSE	1	2	4	0.7243	0	1	1	618.032	2469.11	2469.11	0.8	0.0005	CID	MS2	66.596	29.341	13.4596	2699	VL_0008042_JC_B3_1.raw	F5	5.73	1
Jcr4S15586.10	Jcr4S15586.10	[R].KGPKPEETATSGPGGSPTDVKPSASSSSTTGESTEK.[I]		FALSE	1	1	4	0.6213	0	1	1	869.919	3476.65	3476.65	0.35	0.0003	CID	MS2	2.91375	6.545	21.8348	5090	VL_0008043_JC_B3_2.raw	F6	5.73	1
Jcr4S06850.20	Jcr4S06850.20	[R].KEQLGTEGYQEmGR.[K]	M12(Oxidation)	FALSE	1	1	3	0.5428	0	1	1	547.922	1641.75	1641.75	-0.79	-0.00043	CID	MS2	36.6261	1.496	36.1286	10223	VL_0008040_JC_B2_2.raw	F4	5.73	1
Jcr4S02525.30	Jcr4S02525.30	[R].QTDEYGNPIPQTGTTTAYGGAPETGTTGLGMGHR.[Q]		FALSE	1	0	3	0.6632	0	1	1	1146.2	3436.57	3436.57	0.84	0.00096	CID	MS2	2.6179	0.347	86.7623	28528	VL_0008040_JC_B2_2.raw	F4	5.73	1
Jcr4S02308.80	Jcr4S02308.80	[R].ATGINEVLPGGIGAEAQSAATR.[N]		FALSE	1	0	2	0.6754	0	1	1	1042.04	2083.07	2083.08	-1.5	-0.00156	CID	MS2	0	8.224	119.802	39505	VL_0008039_JC_B2_1_200803205633.raw	F3	5.73	1
Jcr4S02525.30	Jcr4S02525.30	[R].QTDEYGNPIPQTGTTTAYGGAPETGTTGLGMGHR.[Q]		FALSE	1	0	3	0.7086	0	1	1	1146.19	3436.57	3436.57	-0.27	-0.00031	CID	MS2	0	1.145	87.5481	29567	VL_0008042_JC_B3_1.raw	F5	5.73	1
Jcr4S01772.110	Jcr4S01772.110	[R].FGSSVSASASNAGAIGSGSSNMLR.[F]		FALSE	1	0	2	0.5428	0	1	1	1108.03	2215.04	2215.04	1.22	0.00135	CID	MS2	4.34599	6.244	92.6298	28617	VL_0008039_JC_B2_1_200803205633.raw	F3	5.73	1
Jcr4S00914.20	Jcr4S00914.20	[R].IPSAVGYQPTLATDLGGLQER.[I]		FALSE	1	0	2	0.5794	0	1	1	1093.58	2186.15	2186.15	-0.05	-5e-05	CID	MS2	0	12.313	137.584	45606	VL_0008043_JC_B3_2.raw	F6	5.73	1
Jcr4S02308.90	Jcr4S02308.90	[R].DKTVTRDDAEGVIGAEIR.[N]		FALSE	1	2	3	0.6213	0	1	1	649.005	1945	1945	1.6	0.00104	CID	MS2	19.019	2.307	66.6566	19648	VL_0008037_JC_B1_2.raw	F2	5.73	1
Jcr4S00343.100	Jcr4S00343.100	[K].KLDTHLGGLLSEASSEEDFTGK.[A]		FALSE	1	1	2	0.6719	0	1	1	1167.58	2334.15	2334.15	1.71	0.00199	CID	MS2	7.65355	6.987	122.659	40624	VL_0008039_JC_B2_1_200803205633.raw	F3	5.73	1
Jcr4S00868.50	Jcr4S00868.50	[K].DGGDDKFFGQGGSSFDDAGAGYDQAEPLEGRDDDDSDFAK.[R]		FALSE	1	2	3	0.8115	0	1	1	1391.9	4173.69	4173.7	-1.03	-0.00143	CID	MS2	2.69221	3.923	116.762	38300	VL_0008039_JC_B2_1_200803205633.raw	F3	5.73	1
Jcr4S02965.20	Jcr4S02965.20	[K].DHDKPVQQVIAEMTDGGVDR.[S]		FALSE	1	0	3	0.644	0	1	1	737.355	2210.05	2210.05	0.28	0.00021	CID	MS2	18.1431	6.538	130.081	45257	VL_0008042_JC_B3_1.raw	F5	5.73	1
P13645	P13645	[K].TIDDLKNQILNLTTDNANILLQIDNAR.[L]		TRUE	1	1	3	0.6416	0	1	1	1018.22	3052.64	3052.63	5.32	0.00541	CID	MS2	11.8386	3.939	165.474	59698	VL_0008036_JC_B1_1.raw	F1	5.72	1
Jcr4S01651.40	Jcr4S01651.40	[R].LAQGPGGEKPVAAPPAAASQPTEGSK.[K]		FALSE	1	0	2	0.701	0	1	1	1208.63	2416.25	2416.25	2.04	0.00246	CID	MS2	1.58708	5.276	32.4845	8980	VL_0008040_JC_B2_2.raw	F4	5.72	1
Jcr4S01636.70	Jcr4U29577.10; Jcr4S01636.70	[R].FVAEAFNIDESLAR.[K]		FALSE	2	0	2	0.6189	0	1	1	791.399	1581.79	1581.79	-0.25	-0.00019	CID	MS2	37.6672	2.169	140.64	48326	VL_0008037_JC_B1_2.raw	F2	5.72	1
Jcr4S01018.60	Jcr4S01018.60	[R].GGFKDTHADDLLAPVLK.[A]		FALSE	1	1	3	0.7063	0	1	1	599.657	1796.96	1796.95	1.63	0.00098	CID	MS2	13.5714	5.822	105.491	34578	VL_0008037_JC_B1_2.raw	F2	5.72	1
Jcr4S02985.110	Jcr4S02985.110; Jcr4S20378.20	[K].NLGDEKPVGEDEAGDGNKESSANDPEEKKPQEK.[EV]		FALSE	2	2	4	0.7483	0	1	1	885.913	3540.63	3540.62	2.32	0.00205	CID	MS2	0	17.241	48.5128	11227	VL_0008039_JC_B2_1_200803205633.raw	F3	5.72	1
Jcr4S01474.40	Jcr4S01474.40	[K].KQLAITEENSDERVDPSSVHNAGSAMVDK.[L]		FALSE	1	2	3	0.6836	0	1	1	1043.17	3127.48	3127.5	-3.62	-0.00377	CID	MS2	21.5761	32.292	61.3312	19652	VL_0008042_JC_B3_1.raw	F5	5.72	1
Jcr4S01636.40	Jcr4S01636.40	[R].ITTTQPSHRIDSEGGETEIWDPSEDQFQcAGVAAYR.[D]	C29(Carbamidomethyl)	FALSE	1	1	3	0.7133	0	1	1	1351.29	4051.85	4051.84	3.54	0.00478	CID	MS2	8.31146	8.295	118.309	40970	VL_0008042_JC_B3_1.raw	F5	5.72	1
Jcr4S01636.60	Jcr4S01636.60	[R].GITGEMFPGcPETFQEYQGAGGSSR.[V]	C10(Carbamidomethyl)	FALSE	1	0	3	0.6923	0	1	1	888.389	2663.15	2663.15	1.41	0.00125	CID	MS2	3.4146	0.126	120.963	41977	VL_0008036_JC_B1_1.raw	F1	5.72	1
Jcr4S01636.40	Jcr4S01636.40	[R].GDMHIQIVDDSGNTVmDER.[V]	M16(Oxidation)	FALSE	1	0	3	0.0297	0	1	1	716.648	2147.93	2147.93	-1.35	-0.00097	CID	MS2	26.7384	2.011	88.7087	29265	VL_0008040_JC_B2_2.raw	F4	5.72	1
Jcr4S01456.10	Jcr4S01456.10	[R].VTVTPHLGASTVEAQEGVAIEIAEAVVGALK.[G]		FALSE	1	0	3	0.7168	0	1	1	1020.56	3059.68	3059.66	5.53	0.00564	CID	MS2	2.23186	4.586	178.278	64340	VL_0008036_JC_B1_1.raw	F1	5.72	1
Jcr4S01474.40	Jcr4S01474.40	[K].TSDVKEVPHALLNKPASITPGIVEQTK.[S]		FALSE	1	1	3	0.7115	0	1	1	958.195	2872.57	2872.58	-2.5	-0.00239	CID	MS2	11.6183	24.775	95.7565	32697	VL_0008042_JC_B3_1.raw	F5	5.72	1
Jcr4S01636.70	Jcr4U29577.10; Jcr4S01636.70	[R].KLQSENDNRGNIISVEDGELQVVRPPR.[T]		FALSE	2	2	3	0.701	0	1	1	1021.54	3062.6	3062.6	0.41	0.00042	CID	MS2	1.18666	1.882	103.14	34688	VL_0008040_JC_B2_2.raw	F4	5.72	1
Jcr4S00279.60	Jcr4S00279.60	[R].GIHGAVFPGcPETFQSPSEPQER.[Y]	C10(Carbamidomethyl)	FALSE	1	0	3	0.5664	0	1	1	843.061	2527.17	2527.17	0.48	0.00041	CID	MS2	14.5793	1.081	89.0297	29526	VL_0008036_JC_B1_1.raw	F1	5.72	1
Jcr4S01636.40	Jcr4S01636.40	[R].ITTTQPSHRIDSEGGETEIWDPSEDQFQcAGVAAYR.[D]	C29(Carbamidomethyl)	FALSE	1	1	3	0.7815	0	1	1	1351.29	4051.84	4051.84	1.51	0.00203	CID	MS2	0	5.098	114.411	39416	VL_0008036_JC_B1_1.raw	F1	5.72	1
Jcr4S00279.60	Jcr4S00279.60	[R].GIHGAVFPGcPETFQSPSEPQER.[Y]	C10(Carbamidomethyl)	FALSE	1	0	3	0.6888	0	1	1	843.062	2527.17	2527.17	1.74	0.00147	CID	MS2	3.72361	2.279	93.7338	31943	VL_0008042_JC_B3_1.raw	F5	5.72	1
Jcr4S00547.20	Jcr4S00547.20	[K].TTGIcGSGcAAIADSGTSLLAGPTAIIAEVNHAIGATGVVSQEcK.[A]	C5(Carbamidomethyl); C9(Carbamidomethyl); C44(Carbamidomethyl)	FALSE	1	0	3	0.5647	0	1	1	1462.72	4386.16	4386.14	5.08	0.00743	CID	MS2	62.7112	5.419	177.884	62990	VL_0008037_JC_B1_2.raw	F2	5.72	1
Jcr4S02525.30	Jcr4S02525.30	[-].mAHFQNQYGAVNYTDEYGNPVDEYGR.[A]	N-Term(Prot)(Met-loss+Acetyl)	FALSE	1	0	3	0.8252	0	1	1	983.763	2949.27	2949.27	0.86	0.00085	CID	MS2	1.56696	0.126	114.83	37529	VL_0008039_JC_B2_1_200803205633.raw	F3	5.72	1
Jcr4S00027.30	Jcr4S00027.30	[K].EIAITSNADESGSELAR.[V]		FALSE	1	0	2	0.6713	0	1	1	881.925	1762.84	1762.85	-0.96	-0.00084	CID	MS2	4.8695	2.459	78.228	22734	VL_0008039_JC_B2_1_200803205633.raw	F3	5.72	1
Jcr4S00171.20	Jcr4S00171.20	[K].YGQDATNVGDEGGFAPNIQENKEGLELLK.[T]		FALSE	1	1	3	0.701	0	1	1	1036.17	3106.5	3106.5	0.78	0.00081	CID	MS2	24.8203	11.824	130.461	43658	VL_0008039_JC_B2_1_200803205633.raw	F3	5.72	1
Jcr4S01341.30	Jcr4S01341.30	[K].KPSAPAQPQAQSQPAKPAKLPTKPPPPAQAVR.[E]		FALSE	1	1	3	0.5594	0	1	1	1094.95	3282.85	3282.84	1.71	0.00187	CID	MS2	2.15894	36.32	38.6943	11064	VL_0008040_JC_B2_2.raw	F4	5.72	1
Jcr4S02525.30	Jcr4S02525.30	[R].QTDEYGNPIPQTGTTTAYGGAPETGTTGLGmGHR.[Q]	M31(Oxidation)	FALSE	1	0	3	0.7727	0	1	1	1151.53	3452.57	3452.57	1.87	0.00216	CID	MS2	0	3.995	77.6932	24089	VL_0008043_JC_B3_2.raw	F6	5.72	1
Jcr4S06850.20	Jcr4S06850.20	[R].KEQLGTEGYQEmGR.[K]	M12(Oxidation)	FALSE	1	1	3	0.6731	0	1	1	547.924	1641.76	1641.75	2.5	0.00137	CID	MS2	25.7064	5.027	38.8019	10133	VL_0008037_JC_B1_2.raw	F2	5.72	1
Jcr4S17749.10	Jcr4S17749.10	[K].YTWEGPEDMAESELDAAPPAIDEKDPNYVDEEKEEK.[L]		FALSE	1	2	4	0.8007	0	1	1	1035.71	4139.81	4139.81	0.4	0.00042	CID	MS2	4.11147	0.514	139.908	46495	VL_0008043_JC_B3_2.raw	F6	5.72	1
Jcr4S00868.50	Jcr4S00868.50	[K].FFGQGGSSFDDAGAGYDQAEPLEGRDDDDSDFAK.[R]		FALSE	1	1	3	0.8269	0	1	1	1196.16	3586.48	3586.48	0.12	0.00014	CID	MS2	1.06081	2.577	121.964	39929	VL_0008043_JC_B3_2.raw	F6	5.72	1
Jcr4S01636.60	Jcr4S01636.60	[R].IQSEAGTIESWNPSRDQFQcAGVAIVR.[R]	C20(Carbamidomethyl)	FALSE	1	1	3	0.7198	0	1	1	1007.16	3019.48	3019.47	1.99	0.00201	CID	MS2	0	2.975	148.474	51136	VL_0008040_JC_B2_2.raw	F4	5.71	1
Jcr4S00300.40	Jcr4S00300.40	[R].EHGGTGRKEEVVVLEETPAGTVASTLK.[E]		FALSE	1	2	3	0.5657	0	1	1	932.159	2794.46	2794.46	1.55	0.00144	CID	MS2	22.4631	3.376	105.18	34456	VL_0008037_JC_B1_2.raw	F2	5.71	1
Jcr4S01636.60	Jcr4S01636.60	[R].GITGEmFPGcPETFQEYQGAGGSSR.[V]	M6(Oxidation); C10(Carbamidomethyl)	FALSE	1	0	3	0.7426	0	1	1	893.72	2679.14	2679.14	-0.34	-0.0003	CID	MS2	1.37742	0.495	108.146	34876	VL_0008039_JC_B2_1_200803205633.raw	F3	5.71	1
Jcr4S00039.10	Jcr4S00039.10; Jcr4S01890.10	[K].STLTDSLVAAAGIIAQEVAGDVR.[M]		FALSE	2	0	3	0.6427	0	1	1	753.076	2257.21	2257.2	4.2	0.00316	CID	MS2	0.823465	3.289	178.456	62760	VL_0008040_JC_B2_2.raw	F4	5.71	1
Jcr4S02308.90	Jcr4S02308.90	[R].GGPASVMQSAANVNVR.[T]		FALSE	1	0	2	0.6095	0	1	1	779.393	1557.78	1557.78	-0.89	-0.00069	CID	MS2	0.549868	0.294	90.3025	27660	VL_0008039_JC_B2_1_200803205633.raw	F3	5.71	1
Jcr4S01474.40	Jcr4S01474.40	[R].GLPEVHLEGQMDLEEDPDAPKDRPEDYIPSNYQTK.[V]		FALSE	1	1	4	0.6708	0	1	1	1007.23	4025.89	4025.87	5.53	0.00557	CID	MS2	0	18.812	126.437	42852	VL_0008040_JC_B2_2.raw	F4	5.71	1
Jcr4S01636.70	Jcr4U29577.10; Jcr4S01636.70	[R].FVAEAFNIDESLAR.[K]		FALSE	2	0	2	0.6375	0	1	1	791.4	1581.79	1581.79	1.35	0.00107	CID	MS2	11.8567	0.314	133.049	45193	VL_0008040_JC_B2_2.raw	F4	5.71	1
Jcr4S01636.60	Jcr4S01636.60	[R].IQSEAGTIESWNPSRDQFQcAGVAIVR.[R]	C20(Carbamidomethyl)	FALSE	1	1	3	0.725	0	1	1	1007.16	3019.47	3019.47	0.61	0.00061	CID	MS2	6.11063	1.587	146.518	51656	VL_0008042_JC_B3_1.raw	F5	5.71	1
Jcr4S02308.90	Jcr4S02308.90	[R].GGPASVMQSAANVNVR.[T]		FALSE	1	0	2	0.6095	0	1	1	779.394	1557.78	1557.78	0.29	0.00022	CID	MS2	5.67445	2.402	92.7411	28664	VL_0008039_JC_B2_1_200803205633.raw	F3	5.71	1
Jcr4S00077.20	Jcr4S00077.20	[K].ILESDKPVVEDEDEDEDEDDDEDDDKDEDEAEGQHDGDASGR.[S]		FALSE	1	1	5	0.972	0	1	1	944.968	4720.81	4720.82	-0.84	-0.00079	CID	MS2	24.0165	3.48	65.6428	17640	VL_0008039_JC_B2_1_200803205633.raw	F3	5.71	1
Jcr4S00535.40	Jcr4S00535.40	[K].LGLGIDEDESGEQEDIDMPALEEGGNEESK.[M]		FALSE	1	0	3	0.7233	0	1	1	1069.14	3205.4	3205.38	5.9	0.00631	CID	MS2	6.67711	7.075	131.98	46304	VL_0008036_JC_B1_1.raw	F1	5.71	1
Jcr4S02373.30	Jcr4S02373.30	[K].HLSKGDEDEDEDKNESPDVK.[G]		FALSE	1	2	3	0.8196	0	1	1	762.674	2286.01	2286	2.46	0.00188	CID	MS2	0	25.913	12.5487	2380	VL_0008042_JC_B3_1.raw	F5	5.71	1
Jcr4S02308.90	Jcr4S02308.90	[R].GGPASVmQSAANVNVR.[T]	M7(Oxidation)	FALSE	1	0	2	0.6287	0	1	1	787.39	1573.77	1573.78	-1.06	-0.00083	CID	MS2	65.0954	0.713	89.8977	27495	VL_0008039_JC_B2_1_200803205633.raw	F3	5.71	1
Jcr4S00402.60	Jcr4S00402.60	[-].mTTEKEAEVASTVEQPPPATEEAKPAETKPVK.[E]	N-Term(Prot)(Met-loss)	FALSE	1	1	3	0.6427	0	1	1	1098.24	3292.7	3292.68	5.98	0.00656	CID	MS2	10.4575	52.504	47.8001	13067	VL_0008037_JC_B1_2.raw	F2	5.71	1
Jcr4S03735.10	Jcr4S03735.10	[K].AIEGTPENFKEYGQLIEPSPDGEEYGPQDAQLNLSQGIPR.[F]		FALSE	1	1	3	0.7198	0	1	1	1463.04	4387.1	4387.1	-1.05	-0.00153	CID	MS2	0	1.79	144.737	49356	VL_0008039_JC_B2_1_200803205633.raw	F3	5.71	1
Jcr4S01636.60	Jcr4S01636.60	[R].GITGEmFPGcPETFQEYQGAGGSSR.[V]	M6(Oxidation); C10(Carbamidomethyl)	FALSE	1	0	3	0.7198	0	1	1	893.721	2679.15	2679.14	1.37	0.00122	CID	MS2	10.8514	2.434	125.679	41819	VL_0008039_JC_B2_1_200803205633.raw	F3	5.71	1
Jcr4S01636.60	Jcr4S01636.60	[R].IQSEAGTIESWNPSRDQFQcAGVAIVR.[R]	C20(Carbamidomethyl)	FALSE	1	1	3	0.6287	0	1	1	1007.16	3019.47	3019.47	1.19	0.00119	CID	MS2	1.02612	1.243	144.297	49791	VL_0008037_JC_B1_2.raw	F2	5.71	1
Jcr4S01651.40	Jcr4S01651.40	[R].LAQGPGGEKPVAAPPAAASQPTEGSK.[K]		FALSE	1	0	2	0.6147	0	1	1	1208.63	2416.25	2416.25	0.39	0.00047	CID	MS2	11.8246	18.173	33.0159	9295	VL_0008042_JC_B3_1.raw	F5	5.71	1
Jcr4S02308.90	Jcr4S02308.90	[R].GGPASVMQSAANVNVR.[T]		FALSE	1	0	2	0.5989	0	1	1	779.393	1557.78	1557.78	-0.73	-0.00057	CID	MS2	14.1492	5.606	75.4401	24208	VL_0008040_JC_B2_2.raw	F4	5.71	1
Jcr4S01636.70	Jcr4U29577.10; Jcr4S01636.70	[R].FVAEAFNIDESLAR.[K]		FALSE	2	0	2	0.6042	0	1	1	791.399	1581.79	1581.79	-0.02	-2e-05	CID	MS2	14.3178	1.811	141.228	47012	VL_0008043_JC_B3_2.raw	F6	5.71	1
Jcr4S02525.30	Jcr4S02525.30	[R].QTDEYGNPIPQTGTTTAYGGAPETGTTGLGMGHR.[Q]		FALSE	1	0	3	0.7478	0	1	1	1146.2	3436.58	3436.57	2.75	0.00315	CID	MS2	1.64606	0.217	86.4213	28397	VL_0008040_JC_B2_2.raw	F4	5.71	1
Jcr4S01772.110	Jcr4S01772.110	[R].FGSSVSASASNAGAIGSGSSNMLR.[F]		FALSE	1	0	2	0.718	0	1	1	1108.02	2215.04	2215.04	0.13	0.00015	CID	MS2	14.4136	28.795	81.7533	27387	VL_0008042_JC_B3_1.raw	F5	5.71	1
Jcr4S01341.30	Jcr4S01341.30	[K].KPSAPAQPQAQSQPAKPAKLPTKPPPPAQAVR.[E]		FALSE	1	1	3	0.6567	0	1	1	1094.96	3282.85	3282.84	3	0.00328	CID	MS2	3.65951	34.493	40.0111	10532	VL_0008037_JC_B1_2.raw	F2	5.71	1
Jcr4S01636.60	Jcr4S01636.60	[R].IQSEAGTIESWNPSRDQFQcAGVAIVR.[R]	C20(Carbamidomethyl)	FALSE	1	1	3	0.7618	0	1	1	1007.16	3019.47	3019.47	1.48	0.00149	CID	MS2	7.0704	1.637	152.712	52587	VL_0008039_JC_B2_1_200803205633.raw	F3	5.71	1
Jcr4S00033.50	Jcr4S00033.50	[K].GGAAASMQAAATVNER.[S]		FALSE	1	0	2	0.5569	0	1	1	752.863	1504.72	1504.72	0.91	0.00069	CID	MS2	10.17	12.475	40.8422	11162	VL_0008043_JC_B3_2.raw	F6	5.71	1
Jcr4S16138.20	Jcr4S16138.20	[-].mESLKETAANVGASAK.[A]	N-Term(Prot)(Acetyl)	FALSE	1	1	2	0.514	0	1	1	824.915	1648.82	1648.82	0.5	0.00041	CID	MS2	18.8169	3.245	103.256	35475	VL_0008042_JC_B3_1.raw	F5	5.7	1
Jcr4S01102.20	Jcr4S01102.20	[R].KAEQEQVHSTGGGEEWETAGR.[F]		FALSE	1	1	3	0.7035	0	1	1	762.685	2286.04	2286.04	1.55	0.00118	CID	MS2	4.25391	22.271	29.9614	7613	VL_0008043_JC_B3_2.raw	F6	5.7	1
Jcr4S00171.20	Jcr4S00171.20	[K].KYGQDATNVGDEGGFAPNIQENKEGLELLK.[T]		FALSE	1	2	3	0.7105	0	1	1	1078.87	3234.6	3234.59	2.04	0.0022	CID	MS2	18.1726	4.493	122.971	40746	VL_0008039_JC_B2_1_200803205633.raw	F3	5.7	1
Jcr4S06850.20	Jcr4S06850.20	[R].KEQLGTEGYQEMGR.[K]		FALSE	1	1	3	0.607	0	1	1	542.593	1625.76	1625.76	2.59	0.0014	CID	MS2	2.67224	3.766	37.6534	10975	VL_0008042_JC_B3_1.raw	F5	5.7	1
Jcr4S00501.60	Jcr4S00501.60	[-].mAPIAVGDTLPDGTLAHFDEQDQLQQLSIHSLAAGK.[K]	N-Term(Prot)(Met-loss)	FALSE	1	0	3	0.5649	0	1	1	1219.63	3656.86	3656.86	1.77	0.00216	CID	MS2	31.9452	2.033	148.253	52351	VL_0008042_JC_B3_1.raw	F5	5.7	1
Jcr4S02308.90	Jcr4S02308.90	[R].DKTVTRDDAEGVIGAEIR.[N]		FALSE	1	2	2	0.5316	0	1	1	973.002	1945	1945	-1.32	-0.00128	CID	MS2	0	7.818	66.7504	21727	VL_0008042_JC_B3_1.raw	F5	5.7	1
Jcr4S01636.40	Jcr4S01636.40	[R].SLDEQALAESFNVPTEIVR.[R]		FALSE	1	0	2	0.6263	0	1	1	1059.54	2118.07	2118.07	1.61	0.0017	CID	MS2	2.77129	0.054	148.952	51331	VL_0008040_JC_B2_2.raw	F4	5.7	1
Jcr4S00033.50	Jcr4S00033.50	[K].GGAAASMQAAATVNER.[S]		FALSE	1	0	2	0.5368	0	1	1	752.862	1504.72	1504.72	-0.36	-0.00027	CID	MS2	10.3538	7.586	38.6041	11316	VL_0008042_JC_B3_1.raw	F5	5.7	1
Jcr4S01341.30	Jcr4S01341.30	[K].KPSAPAQPQAQSQPAKPAKLPTKPPPPAQAVR.[E]		FALSE	1	1	4	0.7632	0	1	1	821.466	3282.84	3282.84	-0.53	-0.00044	CID	MS2	14.8013	7.584	40.8743	11173	VL_0008043_JC_B3_2.raw	F6	5.7	1
Jcr4S07807.20	Jcr4S07807.20	[K].IATPVDWKPGDPVVISSNVSNEEAKK.[M]		FALSE	1	1	3	0.5088	0	1	1	927.489	2780.45	2780.45	2.54	0.00236	CID	MS2	2.44231	7.482	105.476	34573	VL_0008037_JC_B1_2.raw	F2	5.7	1
Jcr4S06850.20	Jcr4S06850.20	[K].GGLSTTDESGGERAEKEGITIDESK.[F]		FALSE	1	2	3	0.707	0	1	1	856.078	2566.22	2566.21	2.71	0.00232	CID	MS2	2.19549	3.757	48.6561	13345	VL_0008037_JC_B1_2.raw	F2	5.7	1
Jcr4S01636.70	Jcr4U29577.10; Jcr4S01636.70	[R].FVAEAFNIDESLAR.[K]		FALSE	2	0	2	0.6035	0	1	1	791.401	1581.79	1581.79	2.22	0.00176	CID	MS2	11.3358	0.113	129.503	43948	VL_0008037_JC_B1_2.raw	F2	5.7	1
Jcr4S02525.30	Jcr4S02525.30	[R].QTDEYGNPIPQTGTTTAYGGAPETGTTGLGMGHR.[Q]		FALSE	1	0	3	0.6211	0	1	1	1146.19	3436.57	3436.57	-0.32	-0.00037	CID	MS2	1.50596	0.743	94.7642	29488	VL_0008039_JC_B2_1_200803205633.raw	F3	5.7	1
Jcr4S00805.80	Jcr4S00805.80	[-].mASSDQSPAPTPVKGGDQPNPPGQPMSAEQHMLDK.[G]	N-Term(Prot)(Met-loss+Acetyl)	FALSE	1	1	3	0.6485	0	1	1	1181.21	3541.63	3541.63	-1.44	-0.0017	CID	MS2	0	4.669	71.6782	22741	VL_0008036_JC_B1_1.raw	F1	5.69	1
Jcr4S01474.40	Jcr4S01474.40	[K].QLAITEENSDERVDPSSVHNAGSAMVDK.[L]		FALSE	1	1	3	0.6134	0	1	1	1000.47	2999.41	2999.4	1.72	0.00172	CID	MS2	0	22.468	69.9705	20875	VL_0008037_JC_B1_2.raw	F2	5.69	1
Jcr4S01102.20	Jcr4S01102.20	[K].ELIIGQDKPSAGYEEHERKE.[-]		FALSE	1	2	3	0.7118	0	1	1	776.719	2328.14	2328.15	-1.2	-0.00093	CID	MS2	4.10529	2.611	66.0609	17810	VL_0008039_JC_B2_1_200803205633.raw	F3	5.69	1
Jcr4S01636.60	Jcr4S01636.60	[R].IQSEAGTIESWNPSRDQFQcAGVAIVR.[R]	C20(Carbamidomethyl)	FALSE	1	1	3	0.7118	0	1	1	1007.16	3019.47	3019.47	0.96	0.00097	CID	MS2	1.84956	2.56	153.838	53289	VL_0008040_JC_B2_2.raw	F4	5.69	1
Jcr4S00501.60	Jcr4S00501.60	[-].mAPIAVGDTLPDGTLAHFDEQDQLQQLSIHSLAAGK.[K]	N-Term(Prot)(Met-loss)	FALSE	1	0	4	0.6344	0	1	1	914.97	3656.86	3656.86	0.42	0.00038	CID	MS2	0	0.818	148.837	50016	VL_0008043_JC_B3_2.raw	F6	5.69	1
Jcr4S02308.80	Jcr4S02308.80	[R].NRPDMHATPGGVTASMAAAAR.[M]		FALSE	1	0	3	0.6555	0	1	1	694.67	2082	2082	-0.38	-0.00026	CID	MS2	20.3931	3.014	59.9846	18374	VL_0008040_JC_B2_2.raw	F4	5.69	1
Jcr4S00279.60	Jcr4S00279.60	[R].RIQSEAGVTDIWDENDEQFR.[C]		FALSE	1	1	3	0.6309	0	1	1	803.375	2408.11	2408.11	-0.77	-0.00061	CID	MS2	16.9509	5.5	115.621	38538	VL_0008037_JC_B1_2.raw	F2	5.69	1
Jcr4S02308.80	Jcr4S02308.80	[R].NRPDMHATPGGVTASMAAAAR.[M]		FALSE	1	0	2	0.6924	0	1	1	1041.5	2082	2082	-0.67	-0.0007	CID	MS2	4.51214	2.88	78.0705	22671	VL_0008039_JC_B2_1_200803205633.raw	F3	5.69	1
Jcr4U30929.10	Jcr4S02089.10; Jcr4U30929.10	[K].TRPSDTLASIADSIYSGLVSADQIK.[E]		FALSE	2	0	2	0.6714	0	1	1	1304.68	2608.36	2608.35	5.2	0.00678	CID	MS2	52.8068	51.98	172.976	61214	VL_0008037_JC_B1_2.raw	F2	5.69	1
Jcr4S02525.30	Jcr4S02525.30	[R].QTDEYGNPIPQTGTTTAYGGAPETGTTGLGMGHR.[Q]		FALSE	1	0	3	0.5729	0	1	1	1146.2	3436.58	3436.57	1.35	0.00155	CID	MS2	1.12829	0.17	83.3752	27292	VL_0008036_JC_B1_1.raw	F1	5.69	1
Jcr4S00349.40	Jcr4S00349.40	[K].HKEEHKQTAITETTPGDPQHHQHEK.[K]		FALSE	1	2	4	0.717	0	1	1	736.609	2943.41	2943.41	1.82	0.00134	CID	MS2	37.9793	100	21.9489	4061	VL_0008039_JC_B2_1_200803205633.raw	F3	5.69	1
Jcr4S06850.20	Jcr4S06850.20	[R].KEQLGTEGYQEMGR.[K]		FALSE	1	1	3	0.5563	0	1	1	542.593	1625.77	1625.76	3.92	0.00212	CID	MS2	6.8225	2.895	38.3776	10418	VL_0008036_JC_B1_1.raw	F1	5.68	1
Jcr4S01636.60	Jcr4S01636.60	[R].IQSEAGTIESWNPSRDQFQcAGVAIVR.[R]	C20(Carbamidomethyl)	FALSE	1	1	3	0.7201	0	1	1	1007.16	3019.47	3019.47	1.87	0.00188	CID	MS2	1.3472	2.396	153.267	53059	VL_0008040_JC_B2_2.raw	F4	5.68	1
Jcr4S16138.20	Jcr4S16138.20	[-].mESLKETAANVGASAK.[A]	N-Term(Prot)(Acetyl)	FALSE	1	1	2	0.6039	0	1	1	824.914	1648.82	1648.82	0.16	0.00013	CID	MS2	2.48052	0.135	98.0737	33067	VL_0008036_JC_B1_1.raw	F1	5.68	1
Jcr4S01636.60	Jcr4S01636.60	[R].IQSEAGTIESWNPSRDQFQcAGVAIVR.[R]	C20(Carbamidomethyl)	FALSE	1	1	3	0.7183	0	1	1	1007.16	3019.47	3019.47	0.85	0.00085	CID	MS2	15.058	2.181	148.894	52615	VL_0008042_JC_B3_1.raw	F5	5.68	1
Jcr4S02525.30	Jcr4S02525.30	[R].QTDEYGNPIPQTGTTTAYGGAPETGTTGLGMGHR.[Q]		FALSE	1	0	3	0.5757	0	1	1	1146.19	3436.57	3436.57	-0.34	-0.00039	CID	MS2	3.53365	6.579	88.4217	29157	VL_0008040_JC_B2_2.raw	F4	5.68	1
Jcr4S02525.30	Jcr4S02525.30	[R].QTDEYGNPIPQTGTTTAYGGAPETGTTGLGMGHR.[Q]		FALSE	1	0	3	0.7412	0	1	1	1146.2	3436.58	3436.57	2.18	0.00249	CID	MS2	0.98571	2.08	90.2694	28531	VL_0008043_JC_B3_2.raw	F6	5.68	1
Jcr4S01636.60	Jcr4S01636.60	[R].IQSEAGTIESWNPSRDQFQcAGVAIVR.[R]	C20(Carbamidomethyl)	FALSE	1	1	3	0.6849	0	1	1	1007.16	3019.47	3019.47	-0.06	-6e-05	CID	MS2	14.3768	9.789	130.222	45312	VL_0008042_JC_B3_1.raw	F5	5.68	1
Jcr4S01636.60	Jcr4S01636.60	[R].IQSEAGTIESWNPSRDQFQcAGVAIVR.[R]	C20(Carbamidomethyl)	FALSE	1	1	3	0.6761	0	1	1	1007.16	3019.47	3019.47	0.3	0.00031	CID	MS2	17.6298	0.36	136.115	47575	VL_0008042_JC_B3_1.raw	F5	5.68	1
Jcr4S06850.20	Jcr4S06850.20	[R].KEQLGTEGYQEmGR.[K]	M12(Oxidation)	FALSE	1	1	3	0.5475	0	1	1	547.922	1641.75	1641.75	-0.93	-0.00051	CID	MS2	28.2723	1.903	38.2836	10337	VL_0008043_JC_B3_2.raw	F6	5.68	1
Jcr4S02525.30	Jcr4S02525.30	[R].QTDEYGNPIPQTGTTTAYGGAPETGTTGLGMGHR.[Q]		FALSE	1	0	3	0.7077	0	1	1	1146.2	3436.57	3436.57	0.16	0.00018	CID	MS2	1.79208	0.682	87.0507	29380	VL_0008042_JC_B3_1.raw	F5	5.68	1
Jcr4S01636.70	Jcr4U29577.10; Jcr4S01636.70	[R].KLQSENDNRGNIISVEDGELQVVRPPR.[T]		FALSE	2	2	3	0.6479	0	1	1	1021.54	3062.61	3062.6	2.69	0.00274	CID	MS2	40.2761	11.651	96.6653	32513	VL_0008036_JC_B1_1.raw	F1	5.68	1
Jcr4S01636.60	Jcr4S01636.60	[R].GITGEMFPGcPETFQEYQGAGGSSR.[V]	C10(Carbamidomethyl)	FALSE	1	0	3	0.6338	0	1	1	888.393	2663.16	2663.15	5.18	0.0046	CID	MS2	23.0928	0.774	125.402	42498	VL_0008040_JC_B2_2.raw	F4	5.68	1
Jcr4S00099.60	Jcr4S00099.60	[K].IADKLEDRPcPPTPTTVQQQDYPELLEK.[C]	C10(Carbamidomethyl)	FALSE	1	1	4	0.4278	0	1	1	821.163	3281.63	3281.64	-1.22	-0.001	CID	MS2	3.0248	0.806	104.16	35816	VL_0008042_JC_B3_1.raw	F5	5.68	1
Jcr4S06850.20	Jcr4S06850.20	[R].KEQLGTEGYQEmGR.[K]	M12(Oxidation)	FALSE	1	1	3	0.5722	0	1	1	547.924	1641.76	1641.75	2.72	0.00149	CID	MS2	40.5833	4.69	38.6084	10067	VL_0008037_JC_B1_2.raw	F2	5.68	1
Jcr4S16138.20	Jcr4S16138.20	[-].mESLKETAANVGASAK.[A]	N-Term(Prot)(Acetyl)	FALSE	1	1	2	0.6102	0	1	1	824.914	1648.82	1648.82	0.06	5e-05	CID	MS2	3.2263	0.171	99.7324	33445	VL_0008040_JC_B2_2.raw	F4	5.67	1
Jcr4S01636.70	Jcr4U29577.10; Jcr4S01636.70	[R].FVAEAFNIDESLAR.[K]		FALSE	2	0	2	0.6085	0	1	1	791.4	1581.79	1581.79	0.72	0.00057	CID	MS2	12.2867	1.407	139.242	48763	VL_0008042_JC_B3_1.raw	F5	5.67	1
Jcr4S01102.20	Jcr4S01102.20	[K].DKTVETGEGAAHYAGEVAIDVKDK.[A]		FALSE	1	2	3	0.5379	0	1	1	835.083	2503.24	2503.23	1.58	0.00132	CID	MS2	2.61035	5.269	77.8057	25128	VL_0008036_JC_B1_1.raw	F1	5.67	1
Jcr4S00300.40	Jcr4S00300.40	[R].KEEVVVLEETPAGTVASTLK.[E]		FALSE	1	1	3	0.5397	0	1	1	700.721	2100.15	2100.14	3.02	0.00212	CID	MS2	3.1542	0.611	125.276	42454	VL_0008040_JC_B2_2.raw	F4	5.67	1
P00761 SWISS-PROT:P00761	P00761 SWISS-PROT:P00761	[R].LGEHNIDVLEGNEQFINAAK.[I]		TRUE	1	0	2	0.5009	0	1	1	1106.06	2211.11	2211.1	3.87	0.00428	CID	MS2	12.8821	15.613	118.044	40870	VL_0008042_JC_B3_1.raw	F5	5.67	1
Jcr4S01651.40	Jcr4S01651.40	[R].LAQGPGGEKPVAAPPAAASQPTEGSK.[K]		FALSE	1	0	2	0.6931	0	1	1	1208.63	2416.25	2416.25	1.81	0.00218	CID	MS2	0.642685	0.748	62.7296	16473	VL_0008039_JC_B2_1_200803205633.raw	F3	5.67	1
Jcr4S16138.20	Jcr4S16138.20	[R].TRPSGLPGDTTGHNPR.[V]		FALSE	1	0	3	0.642	0	1	1	554.95	1662.83	1662.83	2.23	0.00124	CID	MS2	6.35866	9.449	43.9315	9851	VL_0008039_JC_B2_1_200803205633.raw	F3	5.67	1
Jcr4S01341.30	Jcr4S01341.30	[K].KPSAPAQPQAQSQPAKPAKLPTKPPPPAQAVR.[E]		FALSE	1	1	3	0.6473	0	1	1	1094.95	3282.85	3282.84	1.13	0.00123	CID	MS2	3.72956	48.465	41.0138	11219	VL_0008043_JC_B3_2.raw	F6	5.67	1
Jcr4S02385.20	Jcr4S02385.20	[K].ATKPTVDESSSDEEDSSSDEEPATK.[A]		FALSE	1	0	3	0.8007	0	1	1	881.044	2641.12	2641.11	2.39	0.00211	CID	MS2	1.65627	8.474	42.0015	9323	VL_0008039_JC_B2_1_200803205633.raw	F3	5.67	1
Jcr4S01636.60	Jcr4S01636.60	[R].IQSEAGTIESWNPSRDQFQcAGVAIVR.[R]	C20(Carbamidomethyl)	FALSE	1	1	3	0.7584	0	1	1	1007.16	3019.47	3019.47	0.35	0.00035	CID	MS2	0.990542	0.585	138.465	48830	VL_0008036_JC_B1_1.raw	F1	5.67	1
Jcr4S00805.80	Jcr4S00805.80	[-].mASSDQSPAPTPVKGGDQPNPPGQPMSAEQHMLDK.[G]	N-Term(Prot)(Met-loss+Acetyl)	FALSE	1	1	3	0.5732	0	1	1	1181.22	3541.63	3541.63	0.64	0.00076	CID	MS2	0	3.957	72.2992	21760	VL_0008037_JC_B1_2.raw	F2	5.67	1
Jcr4S02373.30	Jcr4S02373.30	[K].HLSKGDEDEDEDKNESPDVK.[G]		FALSE	1	2	3	0.7884	0	1	1	762.674	2286.01	2286	3.51	0.00267	CID	MS2	4.50876	100	12.8333	2240	VL_0008037_JC_B1_2.raw	F2	5.67	1
Jcr4S01636.60	Jcr4S01636.60	[R].IQSEAGTIESWNPSRDQFQcAGVAIVR.[R]	C20(Carbamidomethyl)	FALSE	1	1	3	0.6561	0	1	1	1007.16	3019.47	3019.47	1.39	0.0014	CID	MS2	1.01493	1.903	152.692	52829	VL_0008040_JC_B2_2.raw	F4	5.67	1
Jcr4S22203.10	Jcr4S22203.10	[R].AGAcSTcAGQLVSGSVDQSDGSFLSEEQMEK.[G]	C4(Carbamidomethyl); C7(Carbamidomethyl)	FALSE	1	0	3	0.7654	0	1	1	1079.13	3235.39	3235.38	2.48	0.00267	CID	MS2	1.68353	7.259	119.943	39561	VL_0008039_JC_B2_1_200803205633.raw	F3	5.67	1
Jcr4S01636.70	Jcr4U29577.10; Jcr4S01636.70	[R].HFNLAGNPEDEFPQLHEGR.[R]		FALSE	2	0	3	0.7085	0	1	1	736.347	2207.03	2207.03	0.14	0.0001	CID	MS2	1.34848	0.763	106.02	36158	VL_0008036_JC_B1_1.raw	F1	5.66	1
Jcr4S01474.40	Jcr4S01474.40	[R].GLPEVHLEGQMDLEEDPDAPKDRPEDYIPSNYQTK.[V]		FALSE	1	1	4	0.7686	0	1	1	1007.23	4025.89	4025.87	5.77	0.00581	CID	MS2	3.13154	26.444	126.624	42917	VL_0008040_JC_B2_2.raw	F4	5.66	1
Jcr4S16138.20	Jcr4S16138.20	[R].TRPSGLPGDTTGHNPR.[V]		FALSE	1	0	3	0.6078	0	1	1	554.949	1662.83	1662.83	1.3	0.00072	CID	MS2	38.6479	21.961	19.7374	4657	VL_0008040_JC_B2_2.raw	F4	5.66	1
Jcr4S00077.20	Jcr4S00077.20	[K].ILESDKPVVEDEDEDEDEDDDEDDDKDEDEAEGQHDGDASGR.[S]		FALSE	1	1	4	0.8763	0	1	1	1180.96	4720.83	4720.82	3.38	0.00399	CID	MS2	1.35462	18.13	39.1371	10244	VL_0008037_JC_B1_2.raw	F2	5.66	1
Jcr4S00279.60	Jcr4S00279.60	[R].GIHGAVFPGcPETFQSPSEPQER.[Y]	C10(Carbamidomethyl)	FALSE	1	0	2	0.7544	0	1	1	1264.08	2527.16	2527.17	-1.85	-0.00234	CID	MS2	24.6382	1.759	90.7963	30068	VL_0008040_JC_B2_2.raw	F4	5.66	1
Jcr4S01474.40	Jcr4S01474.40	[K].EVPHALLNKPASITPGIVEQTK.[S]		FALSE	1	0	2	0.6926	0	1	1	1171.66	2342.32	2342.31	5.32	0.00623	CID	MS2	21.742	16.528	94.2354	32132	VL_0008042_JC_B3_1.raw	F5	5.66	1
Jcr4S16138.20	Jcr4S16138.20	[-].mESLKETAANVGASAK.[A]	N-Term(Prot)(Acetyl)	FALSE	1	1	2	0.553	0	1	1	824.915	1648.82	1648.82	0.6	0.00049	CID	MS2	35.8142	2.442	100.263	33915	VL_0008036_JC_B1_1.raw	F1	5.66	1
Jcr4S03723.20	Jcr4S03723.20	[K].RDPELEQcQHQcR.[V]	C8(Carbamidomethyl); C12(Carbamidomethyl)	FALSE	1	1	3	0.7032	0	1	1	585.927	1755.77	1755.76	1.27	0.00074	CID	MS2	5.26461	28.648	29.4383	5954	VL_0008039_JC_B2_1_200803205633.raw	F3	5.66	1
Jcr4S01636.70	Jcr4U29577.10; Jcr4S01636.70	[R].FVAEAFNIDESLAR.[K]		FALSE	2	0	2	0.6148	0	1	1	791.399	1581.79	1581.79	0.5	0.0004	CID	MS2	15.6008	1.841	140.947	48141	VL_0008040_JC_B2_2.raw	F4	5.66	1
Jcr4S00077.20	Jcr4S00077.20	[K].APDLSHVISKPETSAMAQDDEEVDETGVEPK.[D]		FALSE	1	0	3	0.6519	0	1	1	1108.85	3324.53	3324.54	-3.2	-0.00354	CID	MS2	12.7772	23.83	92.4297	29297	VL_0008043_JC_B3_2.raw	F6	5.66	1
Jcr4S01636.40	Jcr4S01636.40	[R].SLDEQALAESFNVPTEIVR.[R]		FALSE	1	0	2	0.7102	0	1	1	1059.54	2118.07	2118.07	1.36	0.00144	CID	MS2	2.42061	0.108	150.083	50521	VL_0008043_JC_B3_2.raw	F6	5.66	1
Jcr4S02308.80	Jcr4S02308.80	[R].ATGINEVLPGGIGAEAQSAATR.[N]		FALSE	1	0	3	0.6148	0	1	1	695.032	2083.08	2083.08	1.51	0.00105	CID	MS2	1.56976	1.438	112.261	38589	VL_0008036_JC_B1_1.raw	F1	5.66	1
Jcr4S08363.20	Jcr4S08363.20	[R].REQLGTEGYKELGHR.[G]		FALSE	1	2	3	0.606	0	1	1	591.641	1772.91	1772.9	2.4	0.00142	CID	MS2	2.04917	3.913	31.0841	8496	VL_0008040_JC_B2_2.raw	F4	5.66	1
Jcr4S01636.60	Jcr4S01636.60	[R].IQSEAGTIESWNPSRDQFQcAGVAIVR.[R]	C20(Carbamidomethyl)	FALSE	1	1	3	0.6979	0	1	1	1007.16	3019.46	3019.47	-1.77	-0.00178	CID	MS2	31.6514	18.092	132.961	45163	VL_0008040_JC_B2_2.raw	F4	5.66	1
Jcr4S02308.90	Jcr4S02308.90	[R].VMLDEDKTTLSDVLADATAKLPR.[D]		FALSE	1	2	3	0.6572	0	1	1	834.779	2502.32	2502.31	3.67	0.00306	CID	MS2	35.7538	6.061	154.456	55259	VL_0008036_JC_B1_1.raw	F1	5.66	1
Jcr4S02525.30	Jcr4S02525.30	[R].QTDEYGNPIPQTGTTTAYGGAPETGTTGLGMGHR.[Q]		FALSE	1	0	3	0.6095	0	1	1	1146.19	3436.57	3436.57	-1.12	-0.00129	CID	MS2	4.1648	7.212	89.117	30152	VL_0008042_JC_B3_1.raw	F5	5.66	1
Jcr4S00535.40	Jcr4S00535.40	[K].LGLGIDEDESGEQEDIDMPALEEGGNEESK.[M]		FALSE	1	0	3	0.6237	0	1	1	1069.14	3205.39	3205.38	2.82	0.00301	CID	MS2	2.21054	6.788	132.647	45195	VL_0008037_JC_B1_2.raw	F2	5.66	1
Jcr4S02989.80	Jcr4S02989.80	[K].AKEQVVAGTLHHLTIEAIEAGKK.[K]		FALSE	1	2	4	0.6908	0	1	1	611.597	2443.37	2443.37	0.05	3e-05	CID	MS2	6.67159	4.995	118.074	38818	VL_0008039_JC_B2_1_200803205633.raw	F3	5.66	1
Jcr4S06685.10	Jcr4S06685.10	[R].YSGGGGGGGGGNcYNcGGSGHFAR.[E]	C13(Carbamidomethyl); C16(Carbamidomethyl)	FALSE	1	0	3	0.8531	0	1	1	754.967	2262.89	2262.88	3.04	0.00229	CID	MS2	23.2103	9.035	21.5924	5262	VL_0008040_JC_B2_2.raw	F4	5.65	1
Jcr4S01509.80	Jcr4S01509.80	[K].VDALVSGIGTGGTVTGAGR.[Y]		FALSE	1	0	2	0.7009	0	1	1	844.451	1687.9	1687.9	-1.07	-0.0009	CID	MS2	27.2907	3.006	79.6254	26587	VL_0008042_JC_B3_1.raw	F5	5.65	1
Jcr4S00408.100	Jcr4S00408.100	[K].TFQSAADKGLTIFAPNDEAFK.[A]		FALSE	1	1	2	0.6513	0	1	1	1136.07	2271.13	2271.13	0.75	0.00085	CID	MS2	47.3732	6.303	141.35	47985	VL_0008039_JC_B2_1_200803205633.raw	F3	5.65	1
Jcr4S01636.40	Jcr4S01636.40	[R].GDmHIQIVDDSGNTVMDER.[V]	M3(Oxidation)	FALSE	1	0	3	0.2319	0	1	1	716.65	2147.94	2147.93	1.44	0.00103	CID	MS2	17.4824	2.172	89.2298	30194	VL_0008042_JC_B3_1.raw	F5	5.65	1
Jcr4S02525.30	Jcr4S02525.30	[R].QTDEYGNPIPQTGTTTAYGGAPETGTTGLGMGHR.[Q]		FALSE	1	0	3	0.6212	0	1	1	1146.19	3436.57	3436.57	-0.66	-0.00075	CID	MS2	0.817847	2.361	87.4573	28792	VL_0008040_JC_B2_2.raw	F4	5.65	1
Jcr4S01636.60	Jcr4S01636.60	[R].IQSEAGTIESWNPSRDQFQcAGVAIVR.[R]	C20(Carbamidomethyl)	FALSE	1	1	3	0.6973	0	1	1	1007.16	3019.48	3019.47	3.63	0.00365	CID	MS2	5.71711	9.024	133.419	44031	VL_0008043_JC_B3_2.raw	F6	5.65	1
Jcr4S06577.10	Jcr4S06577.10	[K].LASVPSGGGVAVAAAAAPAAGGGGAAPAAEAK.[K]		FALSE	1	0	2	0.6	0	1	1	1273.17	2545.34	2545.34	-0.43	-0.00055	CID	MS2	6.59454	2.406	89.5552	27356	VL_0008039_JC_B2_1_200803205633.raw	F3	5.65	1
Jcr4S06850.20	Jcr4S06850.20	[K].GGLSTTDESGGERAEKEGITIDESK.[F]		FALSE	1	2	3	1	0	1	1	856.078	2566.22	2566.21	3.43	0.00293	CID	MS2	3.98083	3.871	48.2097	13202	VL_0008037_JC_B1_2.raw	F2	5.65	1
Jcr4S00077.20	Jcr4S00077.20	[K].ILESDKPVVEDEDEDEDEDDDEDDDKDEDEAEGQHDGDASGR.[S]		FALSE	1	1	5	0.846	0	1	1	944.968	4720.81	4720.82	-0.9	-0.00085	CID	MS2	29.7324	4.832	65.7022	17664	VL_0008039_JC_B2_1_200803205633.raw	F3	5.65	1
Jcr4S01636.70	Jcr4U29577.10; Jcr4S01636.70	[R].KLQSENDNRGNIISVEDGELQVVRPPR.[T]		FALSE	2	2	3	0.6566	0	1	1	1021.54	3062.61	3062.6	2.69	0.00275	CID	MS2	2.07119	3.823	101.662	34882	VL_0008042_JC_B3_1.raw	F5	5.65	1
Jcr4S06850.20	Jcr4S06850.20	[R].KEQLGTEGYQEmGR.[K]	M12(Oxidation)	FALSE	1	1	3	0.6584	0	1	1	547.924	1641.76	1641.75	2.95	0.00161	CID	MS2	28.9122	2.937	38.7368	10111	VL_0008037_JC_B1_2.raw	F2	5.65	1
Jcr4S02356.30	Jcr4S02356.30	[-].mAAEEGQVIGcHTVEAWNEQLQK.[G]	N-Term(Prot)(Met-loss+Acetyl); C11(Carbamidomethyl)	FALSE	1	0	2	0.6442	0	1	1	1270.1	2539.19	2539.19	1.4	0.00178	CID	MS2	11.0213	7.596	137.547	46446	VL_0008039_JC_B2_1_200803205633.raw	F3	5.65	1
Jcr4S00300.40	Jcr4S00300.40	[R].KEEVVVLEETPAGTVASTLK.[E]		FALSE	1	1	2	0.6602	0	1	1	1050.58	2100.15	2100.14	2.26	0.00237	CID	MS2	6.54874	2.699	124.504	41357	VL_0008039_JC_B2_1_200803205633.raw	F3	5.65	1
Jcr4S01636.70	Jcr4U29577.10; Jcr4S01636.70	[R].FVAEAFNIDESLAR.[K]		FALSE	2	0	2	0.5982	0	1	1	791.4	1581.79	1581.79	0.99	0.00078	CID	MS2	23.658	0.206	128.734	43640	VL_0008037_JC_B1_2.raw	F2	5.65	1
P00761 SWISS-PROT:P00761	P00761 SWISS-PROT:P00761	[R].LGEHNIDVLEGNEQFINAAK.[I]		TRUE	1	0	2	0.5487	0	1	1	1106.06	2211.11	2211.1	3.76	0.00416	CID	MS2	29.1019	33.455	117.936	40830	VL_0008042_JC_B3_1.raw	F5	5.65	1
Jcr4S01341.30	Jcr4S01341.30	[K].KPSAPAQPQAQSQPAKPAKLPTKPPPPAQAVR.[E]		FALSE	1	1	4	0.789	0	1	1	821.466	3282.84	3282.84	-0.17	-0.00014	CID	MS2	8.49525	14.571	38.6515	11049	VL_0008040_JC_B2_2.raw	F4	5.64	1
Jcr4S16138.20	Jcr4S16138.20	[R].TRPSGLPGDTTGHNPRV.[-]		FALSE	1	1	3	0.6862	0	1	1	587.972	1761.9	1761.9	1.5	0.00088	CID	MS2	5.80082	9.31	32.0859	8963	VL_0008042_JC_B3_1.raw	F5	5.64	1
Jcr4S01636.60	Jcr4S01636.60	[R].IQSEAGTIESWNPSRDQFQcAGVAIVR.[R]	C20(Carbamidomethyl)	FALSE	1	1	3	0.6667	0	1	1	1007.16	3019.47	3019.47	0.02	2e-05	CID	MS2	1.15968	0.373	138.701	46913	VL_0008039_JC_B2_1_200803205633.raw	F3	5.64	1
Jcr4S02148.40	Jcr4S02148.40	[-].mAKEVSEETQTTHAK.[D]	N-Term(Prot)(Met-loss)	FALSE	1	1	3	0.6667	0	1	1	520.262	1558.77	1558.77	1.4	0.00073	CID	MS2	54.6361	17.952	10.3605	1604	VL_0008043_JC_B3_2.raw	F6	5.64	1
Jcr4S00300.40	Jcr4S00300.40	[R].KEEVVVLEETPAGTVASTLK.[E]		FALSE	1	1	3	0.5869	0	1	1	700.721	2100.15	2100.14	2.12	0.00148	CID	MS2	1.32506	0.187	121.104	42032	VL_0008036_JC_B1_1.raw	F1	5.64	1
Jcr4S16138.20	Jcr4S16138.20	[R].TRPSGLPGDTTGHNPR.[V]		FALSE	1	0	3	0.523	0	1	1	554.951	1662.84	1662.83	4.38	0.00243	CID	MS2	16.2563	13.661	19.4574	4570	VL_0008040_JC_B2_2.raw	F4	5.64	1
Jcr4S01636.70	Jcr4U29577.10; Jcr4S01636.70	[R].HFNLAGNPEDEFPQLHEGR.[R]		FALSE	2	0	3	0.6915	0	1	1	736.348	2207.03	2207.03	1.96	0.00144	CID	MS2	3.39288	0.403	102.198	34673	VL_0008036_JC_B1_1.raw	F1	5.64	1
Jcr4S00805.80	Jcr4S00805.80	[-].mASSDQSPAPTPVKGGDQPNPPGQPMSAEQHMLDK.[G]	N-Term(Prot)(Met-loss+Acetyl)	FALSE	1	1	3	0.5638	0	1	1	1181.22	3541.63	3541.63	0.51	0.0006	CID	MS2	0	1.7	87.0447	26342	VL_0008039_JC_B2_1_200803205633.raw	F3	5.64	1
Jcr4S00300.40	Jcr4S00300.40	[R].KEEVVVLEETPAGTVASTLK.[E]		FALSE	1	1	3	0.5372	0	1	1	700.721	2100.15	2100.14	1.69	0.00119	CID	MS2	2.36895	0.346	125.579	43615	VL_0008042_JC_B3_1.raw	F5	5.64	1
Jcr4S06577.10	Jcr4S06577.10	[K].LASVPSGGGVAVAAAAAPAAGGGGAAPAAEAK.[K]		FALSE	1	0	2	0.6667	0	1	1	1273.17	2545.34	2545.34	0.86	0.0011	CID	MS2	15.5814	10.835	76.3515	25361	VL_0008042_JC_B3_1.raw	F5	5.64	1
Jcr4S01636.60	Jcr4S01636.60	[R].IQSEAGTIESWNPSRDQFQcAGVAIVR.[R]	C20(Carbamidomethyl)	FALSE	1	1	3	0.7128	0	1	1	1007.16	3019.48	3019.47	2.23	0.00224	CID	MS2	2.00866	0.116	130.744	45816	VL_0008036_JC_B1_1.raw	F1	5.64	1
Jcr4S16138.20	Jcr4S16138.20	[R].TRPSGLPGDTTGHNPRV.[-]		FALSE	1	1	3	0.7057	0	1	1	587.972	1761.9	1761.9	2	0.00118	CID	MS2	7.83878	2.697	35.6449	9490	VL_0008043_JC_B3_2.raw	F6	5.64	1
Jcr4S01636.60	Jcr4S01636.60	[R].IQSEAGTIESWNPSR.[D]		FALSE	1	0	2	0.5089	0	1	1	837.908	1674.81	1674.81	0.61	0.00051	CID	MS2	2.50534	3.274	83.4738	28027	VL_0008042_JC_B3_1.raw	F5	5.64	1
Jcr4S01636.60	Jcr4S01636.60	[R].IQSEAGTIESWNPSRDQFQcAGVAIVR.[R]	C20(Carbamidomethyl)	FALSE	1	1	3	0.734	0	1	1	1007.17	3019.48	3019.47	3.85	0.00388	CID	MS2	2.76797	0.128	130.407	44311	VL_0008037_JC_B1_2.raw	F2	5.64	1
Jcr4S01102.20	Jcr4S01102.20	[K].ELIIGQDKPSAGYEEHERKE.[-]		FALSE	1	2	3	0.7021	0	1	1	776.721	2328.15	2328.15	0.2	0.00016	CID	MS2	0	9.613	39.8794	11794	VL_0008042_JC_B3_1.raw	F5	5.64	1
Jcr4S20423.10	Jcr4S20423.10	[K].ENLQEQEDLSTKDTTGEENVQEQERPIK.[K]		FALSE	1	1	3	0.4504	0	1	1	1096.52	3287.56	3287.55	2.23	0.00244	CID	MS2	10.9146	26.961	52.0075	16159	VL_0008042_JC_B3_1.raw	F5	5.64	1
Jcr4S01636.70	Jcr4U29577.10; Jcr4S01636.70	[R].FVAEAFNIDESLAR.[K]		FALSE	2	0	2	0.6135	0	1	1	791.401	1581.79	1581.79	2.07	0.00164	CID	MS2	15.7313	1.412	138.694	47556	VL_0008037_JC_B1_2.raw	F2	5.64	1
Jcr4S02525.30	Jcr4S02525.30	[R].QTDEYGNPIPQTGTTTAYGGAPETGTTGLGmGHR.[Q]	M31(Oxidation)	FALSE	1	0	3	0.7194	0	1	1	1151.53	3452.57	3452.57	0.6	0.00069	CID	MS2	1.8418	3.815	78.1777	24264	VL_0008043_JC_B3_2.raw	F6	5.63	1
Jcr4S00208.280	Jcr4S00208.280	[K].SKPEEKEETETETETETETK.[T]		FALSE	1	1	3	0.6874	0	1	1	785.692	2355.06	2355.06	2.53	0.00199	CID	MS2	2.17386	23.862	14.6618	3123	VL_0008042_JC_B3_1.raw	F5	5.63	1
Jcr4S00077.20	Jcr4S00077.20	[K].ILESDKPVVEDEDEDEDEDDDEDDDKDEDEAEGQHDGDASGR.[S]		FALSE	1	1	5	0.849	0	1	1	944.97	4720.82	4720.82	0.94	0.00089	CID	MS2	3.72387	9.259	36.7715	9848	VL_0008036_JC_B1_1.raw	F1	5.63	1
Jcr4S01636.60	Jcr4S01636.60	[R].IQSEAGTIESWNPSRDQFQcAGVAIVR.[R]	C20(Carbamidomethyl)	FALSE	1	1	3	0.6874	0	1	1	1007.16	3019.48	3019.47	2.58	0.0026	CID	MS2	11.5025	2.673	154.931	54094	VL_0008037_JC_B1_2.raw	F2	5.63	1
Jcr4S00868.50	Jcr4S00868.50	[K].FFGQGGSSFDDAGAGYDQAEPLEGRDDDDSDFAK.[R]		FALSE	1	1	3	0.9165	0	1	1	1196.16	3586.48	3586.48	-0.01	-1e-05	CID	MS2	5.47263	4.501	115.81	39968	VL_0008036_JC_B1_1.raw	F1	5.63	1
Jcr4S02308.80	Jcr4S02308.80	[R].EGFVDPDEASNVARDDQIEVSESDGPGGDR.[V]		FALSE	1	1	3	0.7744	0	1	1	1054.8	3162.38	3162.37	1.56	0.00165	CID	MS2	0	6.964	93.6088	29950	VL_0008037_JC_B1_2.raw	F2	5.63	1
Jcr4S02704.30	Jcr4S02704.30	[K].GTSNVEGVVTLTQEDDGPTTVNVR.[V]		FALSE	1	0	2	0.6963	0	1	1	1244.61	2488.22	2488.22	-0.28	-0.00034	CID	MS2	0	5.949	103.226	35464	VL_0008042_JC_B3_1.raw	F5	5.63	1
Jcr4S02308.90	Jcr4S02308.90	[R].GGPASVmQSAANVNVR.[T]	M7(Oxidation)	FALSE	1	0	2	0.6288	0	1	1	787.391	1573.77	1573.78	-0.36	-0.00028	CID	MS2	10.8554	6.125	77.1383	25652	VL_0008042_JC_B3_1.raw	F5	5.63	1
Jcr4S01636.60	Jcr4S01636.60	[R].IQSEAGTIESWNPSRDQFQcAGVAIVR.[R]	C20(Carbamidomethyl)	FALSE	1	1	3	0.7158	0	1	1	1007.16	3019.47	3019.47	0.18	0.00018	CID	MS2	0	13.739	131.676	45875	VL_0008042_JC_B3_1.raw	F5	5.63	1
Jcr4S01636.60	Jcr4S01636.60	[R].GITGEMFPGcPETFQEYQGAGGSSR.[V]	C10(Carbamidomethyl)	FALSE	1	0	3	0.6661	0	1	1	888.39	2663.15	2663.15	1.74	0.00154	CID	MS2	23.2412	0.761	125.028	42366	VL_0008040_JC_B2_2.raw	F4	5.63	1
Jcr4S03735.10	Jcr4S03735.10	[K].AIEGTPENFKEYGQLIEPSPDGEEYGPQDAQLNLSQGIPR.[F]		FALSE	1	1	3	0.6465	0	1	1	1463.04	4387.11	4387.1	1.72	0.00251	CID	MS2	20.8807	5.969	145.236	51147	VL_0008042_JC_B3_1.raw	F5	5.63	1
Jcr4S00279.60	Jcr4S00279.60	[R].IQSEAGVTDIWDENDEQFR.[C]		FALSE	1	0	3	0.7265	0	1	1	751.343	2252.02	2252.01	2.2	0.00165	CID	MS2	1.7439	0.548	123.954	41136	VL_0008039_JC_B2_1_200803205633.raw	F3	5.63	1
Jcr4S01341.30	Jcr4S01341.30	[K].NVVAEKPSGEEDAADANKESPADEPEEKVEDK.[E]		FALSE	1	2	3	0.714	0	1	1	1142.86	3426.57	3426.57	0.95	0.00108	CID	MS2	18.0833	19.586	33.3253	9405	VL_0008042_JC_B3_1.raw	F5	5.63	1
Jcr4S01636.40	Jcr4S01636.40	[R].SLDEQALAESFNVPTEIVR.[R]		FALSE	1	0	2	0.6963	0	1	1	1059.54	2118.08	2118.07	2.22	0.00235	CID	MS2	2.79705	1.881	152.168	54330	VL_0008036_JC_B1_1.raw	F1	5.63	1
Jcr4S00279.60	Jcr4S00279.60	[R].RIQSEAGVTDIWDENDEQFR.[C]		FALSE	1	1	3	0.6252	0	1	1	803.375	2408.11	2408.11	-0.18	-0.00014	CID	MS2	18.775	12.569	123.243	40380	VL_0008043_JC_B3_2.raw	F6	5.63	1
Jcr4S02525.30	Jcr4S02525.30	[R].QTDEYGNPIPQTGTTTAYGGAPETGTTGLGMGHR.[Q]		FALSE	1	0	3	0.6838	0	1	1	1146.2	3436.58	3436.57	1.57	0.00179	CID	MS2	1.26417	0.378	83.9073	27501	VL_0008036_JC_B1_1.raw	F1	5.63	1
Jcr4S00279.60	Jcr4S00279.60	[R].RIQSEAGVTDIWDENDEQFR.[C]		FALSE	1	1	3	0.6501	0	1	1	803.376	2408.11	2408.11	1.33	0.00106	CID	MS2	1.68659	0.594	111.294	38215	VL_0008036_JC_B1_1.raw	F1	5.63	1
Jcr4S01772.110	Jcr4S01772.110	[R].FGSSVSASASNAGAIGSGSSNMLR.[F]		FALSE	1	0	2	0.6874	0	1	1	1108.03	2215.05	2215.04	2.34	0.0026	CID	MS2	0	38.875	85.006	26669	VL_0008043_JC_B3_2.raw	F6	5.63	1
Jcr4S01636.60	Jcr4S01636.60	[R].IQSEAGTIESWNPSRDQFQcAGVAIVR.[R]	C20(Carbamidomethyl)	FALSE	1	1	3	0.7176	0	1	1	1007.16	3019.48	3019.47	2.3	0.00231	CID	MS2	11.1524	2.854	150.117	50535	VL_0008043_JC_B3_2.raw	F6	5.63	1
Jcr4S01651.40	Jcr4S01651.40	[R].LAQGPGGEKPVAAPPAAASQPTEGSKK.[S]		FALSE	1	1	2	0.6536	0	1	1	1272.68	2544.35	2544.34	4.37	0.00556	CID	MS2	25.9078	100	28.5728	7066	VL_0008036_JC_B1_1.raw	F1	5.63	1
Jcr4S02821.10	Jcr4S02821.10	[-].mSDDEREEKELDLTSPEVVTK.[Y]	N-Term(Prot)(Met-loss+Acetyl)	FALSE	1	2	3	0.4547	0	1	1	787.715	2361.13	2361.13	0.13	0.0001	CID	MS2	15.6731	5.277	78.3291	25300	VL_0008040_JC_B2_2.raw	F4	5.63	1
Jcr4S00033.50	Jcr4S00033.50	[R].NNPNLNTHPGGVAVSMTTAAR.[L]		FALSE	1	0	2	0.6785	0	1	1	1061.53	2122.05	2122.05	0.96	0.00102	CID	MS2	0	29.694	65.0416	19476	VL_0008043_JC_B3_2.raw	F6	5.63	1
Jcr4S00805.80	Jcr4S00805.80	[-].mASSDQSPAPTPVKGGDQPNPPGQPMSAEQHMLDK.[G]	N-Term(Prot)(Met-loss+Acetyl)	FALSE	1	1	3	0.6234	0	1	1	1181.22	3541.64	3541.63	1.39	0.00164	CID	MS2	0	4.236	77.079	23867	VL_0008043_JC_B3_2.raw	F6	5.63	1
Jcr4S00039.190	Jcr4S00039.190	[K].SSDSATSTDQSQSHRPSNAAGGNATNNNPTTTND.[-]		FALSE	1	0	3	0.8313	0	1	1	1135.82	3405.45	3405.44	3.47	0.00394	CID	MS2	3.87676	14.897	13.3442	2443	VL_0008036_JC_B1_1.raw	F1	5.63	1
Jcr4S01474.40	Jcr4S01474.40	[R].GLPEVHLEGQMDLEEDPDAPKDRPEDYIPSNYQTK.[V]		FALSE	1	1	4	0.7496	0	1	1	1007.22	4025.88	4025.87	1.65	0.00166	CID	MS2	1.85856	14.845	129.321	42540	VL_0008043_JC_B3_2.raw	F6	5.63	1
Jcr4S01636.70	Jcr4U29577.10; Jcr4S01636.70	[R].FVAEAFNIDESLAR.[K]		FALSE	2	0	2	0.6394	0	1	1	791.399	1581.79	1581.79	0.52	0.00041	CID	MS2	7.07482	0.146	137.124	45428	VL_0008043_JC_B3_2.raw	F6	5.63	1
Jcr4S00279.60	Jcr4S00279.60	[R].GIHGAVFPGcPETFQSPSEPQER.[Y]	C10(Carbamidomethyl)	FALSE	1	0	3	0.6637	0	1	1	843.063	2527.18	2527.17	3.48	0.00293	CID	MS2	1.57358	3.375	94.2321	31399	VL_0008040_JC_B2_2.raw	F4	5.62	1
Jcr4S16138.20	Jcr4S16138.20	[R].TRPSGLPGDTTGHNPRV.[-]		FALSE	1	1	3	0.6762	0	1	1	587.974	1761.91	1761.9	4.26	0.0025	CID	MS2	6.15688	0.901	35.1057	8967	VL_0008037_JC_B1_2.raw	F2	5.62	1
Jcr4S01636.60	Jcr4S01636.60	[R].IQSEAGTIESWNPSRDQFQcAGVAIVR.[R]	C20(Carbamidomethyl)	FALSE	1	1	3	0.6655	0	1	1	1007.16	3019.48	3019.47	1.98	0.002	CID	MS2	4.65561	4.013	128.314	44839	VL_0008036_JC_B1_1.raw	F1	5.62	1
Jcr4S00279.60	Jcr4S00279.60	[R].IQSEAGVTDIWDENDEQFR.[C]		FALSE	1	0	2	0.6851	0	1	1	1126.51	2252.01	2252.01	1.01	0.00114	CID	MS2	0.843378	1.857	128.654	42951	VL_0008039_JC_B2_1_200803205633.raw	F3	5.62	1
Jcr4S01636.70	Jcr4U29577.10; Jcr4S01636.70	[R].HFNLAGNPEDEFPQLHEGR.[R]		FALSE	2	0	3	0.6619	0	1	1	736.346	2207.02	2207.03	-0.71	-0.00053	CID	MS2	80.6548	2.885	106.612	36719	VL_0008042_JC_B3_1.raw	F5	5.62	1
Jcr4S00063.130	Jcr4S00063.130	[K].AVVAQYGQTIMDLLLMEVQPK.[K]		FALSE	1	0	3	0.6388	0	1	1	783.089	2347.25	2347.24	4.78	0.00374	CID	MS2	0.577905	6.205	178.248	64329	VL_0008036_JC_B1_1.raw	F1	5.62	1
Jcr4S01102.20	Jcr4S01102.20	[K].SEVSGGEEEKGFKEGGENK.[Q]		FALSE	1	2	2	0.6139	0	1	1	998.961	1996.92	1996.91	3.08	0.00307	CID	MS2	5.19476	100	16.6662	3755	VL_0008042_JC_B3_1.raw	F5	5.62	1
Jcr4S01636.60	Jcr4S01636.60	[R].IQSEAGTIESWNPSR.[D]		FALSE	1	0	2	0.5996	0	1	1	837.91	1674.81	1674.81	2.22	0.00186	CID	MS2	2.54289	1.447	81.936	27455	VL_0008042_JC_B3_1.raw	F5	5.62	1
Jcr4S01636.70	Jcr4U29577.10; Jcr4S01636.70	[R].KLQSENDNRGNIISVEDGELQVVRPPR.[T]		FALSE	2	2	3	0.6779	0	1	1	1021.54	3062.6	3062.6	-0.42	-0.00042	CID	MS2	9.39061	20.978	100.971	34633	VL_0008042_JC_B3_1.raw	F5	5.62	1
Jcr4S01474.40	Jcr4S01474.40	[K].TSDVKEVPHALLNKPASITPGIVEQTK.[S]		FALSE	1	1	3	0.573	0	1	1	958.198	2872.58	2872.58	0.77	0.00073	CID	MS2	14.9833	35.891	99.2493	31835	VL_0008043_JC_B3_2.raw	F6	5.62	1
Jcr4S02308.90	Jcr4S02308.90	[R].STQTPAGGIGAEAQSAADR.[N]		FALSE	1	0	2	0.7313	0	1	1	894.431	1787.86	1787.85	1.84	0.00164	CID	MS2	5.7712	0.827	48.6185	14968	VL_0008042_JC_B3_1.raw	F5	5.62	1
Jcr4S00343.100	Jcr4S00343.100	[K].LDTHLGGLLSEASSEEDFTGK.[A]		FALSE	1	0	3	0.4057	0	1	1	736.022	2206.05	2206.05	0.12	9e-05	CID	MS2	0.877868	3.745	135.915	44967	VL_0008043_JC_B3_2.raw	F6	5.62	1
Jcr4S00868.50	Jcr4S00868.50	[K].DGGDDKFFGQGGSSFDDAGAGYDQAEPLEGRDDDDSDFAK.[R]		FALSE	1	2	3	0.879	0	1	1	1391.9	4173.69	4173.7	-1.16	-0.00161	CID	MS2	9.38555	30.446	117.894	38515	VL_0008043_JC_B3_2.raw	F6	5.62	1
Jcr4S02308.80	Jcr4S02308.80	[R].RGGPASAMQSAANVNLR.[E]		FALSE	1	1	2	0.3879	0	1	1	850.436	1699.86	1699.87	-0.44	-0.00038	CID	MS2	34.6407	28.49	62.1281	19959	VL_0008042_JC_B3_1.raw	F5	5.62	1
Jcr4S01636.40	Jcr4S01636.40	[R].SLDEQALAESFNVPTEIVR.[R]		FALSE	1	0	3	0.6868	0	1	1	706.696	2118.07	2118.07	0.55	0.00039	CID	MS2	4.35824	0.327	149.051	52679	VL_0008042_JC_B3_1.raw	F5	5.62	1
Jcr4S06850.20	Jcr4S06850.20	[K].GGLSTTDESGGERAEKEGITIDESK.[F]		FALSE	1	2	3	0.7398	0	1	1	856.075	2566.21	2566.21	-0.89	-0.00076	CID	MS2	0.895211	0.22	71.515	20004	VL_0008039_JC_B2_1_200803205633.raw	F3	5.61	1
Jcr4S16138.20	Jcr4S16138.20	[-].mESLKETAANVGASAK.[A]	N-Term(Prot)(Acetyl)	FALSE	1	1	2	0.5847	0	1	1	824.914	1648.82	1648.82	-0.69	-0.00057	CID	MS2	20.1215	4.289	102.673	35255	VL_0008042_JC_B3_1.raw	F5	5.61	1
Jcr4S00300.40	Jcr4S00300.40	[R].KEEVVVLEETPAGTVASTLK.[E]		FALSE	1	1	3	0.6132	0	1	1	700.721	2100.15	2100.14	1.77	0.00124	CID	MS2	1.38629	0.86	121.86	42329	VL_0008036_JC_B1_1.raw	F1	5.61	1
P00761 SWISS-PROT:P00761	P00761 SWISS-PROT:P00761	[R].LGEHNIDVLEGNEQFINAAK.[I]		TRUE	1	0	3	0.5597	0	1	1	737.707	2211.11	2211.1	1.66	0.00122	CID	MS2	2.06193	0.636	113.266	37623	VL_0008037_JC_B1_2.raw	F2	5.61	1
Jcr4S01636.70	Jcr4U29577.10; Jcr4S01636.70	[R].KLQSENDNRGNIISVEDGELQVVRPPR.[T]		FALSE	2	2	3	0.5758	0	1	1	1021.54	3062.6	3062.6	-0.18	-0.00019	CID	MS2	9.56556	21.995	99.7455	33451	VL_0008040_JC_B2_2.raw	F4	5.61	1
Jcr4S00619.70	Jcr4S00619.70	[R].RDLSScENYITQR.[R]	C6(Carbamidomethyl)	FALSE	1	1	2	0.6203	0	1	1	821.387	1641.77	1641.76	1.54	0.00126	CID	MS2	4.60057	45.018	42.8053	11998	VL_0008036_JC_B1_1.raw	F1	5.61	1
Jcr4S08363.20	Jcr4S08363.20	[R].REQIGHEGYQEMGRK.[G]		FALSE	1	2	4	0.6774	0	1	1	455.225	1817.88	1817.87	2.98	0.00135	CID	MS2	11.7271	24.433	19.2285	4192	VL_0008036_JC_B1_1.raw	F1	5.61	1
Jcr4S02308.80	Jcr4S02308.80	[R].ATGINEVLPGGIGAEAQSAATR.[N]		FALSE	1	0	2	0.7398	0	1	1	1042.04	2083.08	2083.08	1.66	0.00173	CID	MS2	1.76468	17.681	117.975	38542	VL_0008043_JC_B3_2.raw	F6	5.61	1
Jcr4S01636.60	Jcr4S01636.60	[R].IQSEAGTIESWNPSRDQFQcAGVAIVR.[R]	C20(Carbamidomethyl)	FALSE	1	1	3	0.7219	0	1	1	1007.16	3019.48	3019.47	3.49	0.00351	CID	MS2	8.66593	6.659	129.516	43954	VL_0008037_JC_B1_2.raw	F2	5.61	1
Jcr4S00914.20	Jcr4S00914.20	[R].IPSAVGYQPTLATDLGGLQER.[I]		FALSE	1	0	2	0.5526	0	1	1	1093.58	2186.14	2186.15	-0.49	-0.00054	CID	MS2	10.2326	14.988	137.477	45566	VL_0008043_JC_B3_2.raw	F6	5.61	1
Jcr4S00099.60	Jcr4S00099.60	[K].AScLADKIADKLEDRPcPPTPTTVQQQDYPELLEK.[C]	C3(Carbamidomethyl); C17(Carbamidomethyl)	FALSE	1	2	3	0.5437	0	1	1	1343	4026.98	4026.98	1	0.00135	CID	MS2	8.2642	8.873	137.835	45703	VL_0008043_JC_B3_2.raw	F6	5.61	1
Jcr4S08363.20	Jcr4S08363.20	[R].REQIGHEGYQEmGR.[K]	M12(Oxidation)	FALSE	1	1	3	0.7255	0	1	1	569.261	1705.77	1705.77	-0.68	-0.00039	CID	MS2	18.7461	3.017	24.3845	5883	VL_0008043_JC_B3_2.raw	F6	5.61	1
Jcr4S02525.30	Jcr4S02525.30	[-].mAHFQNQYGAVNYTDEYGNPVDEYGR.[A]	N-Term(Prot)(Met-loss+Acetyl)	FALSE	1	0	3	0.7184	0	1	1	983.762	2949.27	2949.27	0.61	0.0006	CID	MS2	1.12738	2.349	118.328	38919	VL_0008039_JC_B2_1_200803205633.raw	F3	5.61	1
Jcr4S01636.60	Jcr4S01636.60	[R].IQSEAGTIESWNPSRDQFQcAGVAIVR.[R]	C20(Carbamidomethyl)	FALSE	1	1	3	0.6346	0	1	1	1007.16	3019.47	3019.47	-1.33	-0.00134	CID	MS2	6.07175	12.894	132.348	46137	VL_0008042_JC_B3_1.raw	F5	5.61	1
Jcr4S01636.40	Jcr4S01636.40	[R].ITTTQPSHRIDSEGGETEIWDPSEDQFQcAGVAAYR.[D]	C29(Carbamidomethyl)	FALSE	1	1	3	0.7077	0	1	1	1351.29	4051.86	4051.84	6.36	0.00859	CID	MS2	31.4283	14.788	121.033	39603	VL_0008043_JC_B3_2.raw	F6	5.61	1
Jcr4S01636.70	Jcr4U29577.10; Jcr4S01636.70	[R].KLQSENDNRGNIISVEDGELQVVRPPR.[T]		FALSE	2	2	3	0.6275	0	1	1	1021.54	3062.6	3062.6	0.83	0.00085	CID	MS2	5.49923	1.494	98.7541	33333	VL_0008036_JC_B1_1.raw	F1	5.61	1
Jcr4S02656.20	Jcr4S02656.20	[R].KLNDQNAVGSTEPVKR.[Q]		FALSE	1	2	3	0.6292	0	1	1	585.985	1755.94	1755.93	4.05	0.00237	CID	MS2	14.8307	74.797	19.9977	4274	VL_0008037_JC_B1_2.raw	F2	5.61	1
Jcr4S01636.70	Jcr4U29577.10; Jcr4S01636.70	[R].KLQSENDNRGNIISVEDGELQVVRPPR.[T]		FALSE	2	2	3	0.6631	0	1	1	1021.54	3062.6	3062.6	0.77	0.00078	CID	MS2	1.13385	1.342	100.78	32740	VL_0008037_JC_B1_2.raw	F2	5.61	1
Jcr4S02525.30	Jcr4S02525.30	[R].QTDEYGNPIPQTGTTTAYGGAPETGTTGLGMGHR.[Q]		FALSE	1	0	3	0.725	0	1	1	1146.19	3436.57	3436.57	-0.17	-0.00019	CID	MS2	2.1326	0.181	88.7835	28003	VL_0008043_JC_B3_2.raw	F6	5.6	1
[truncated: 9,651 more rows]
